# Supplementary material for: Contrasting patterns of nucleotide diversity for four conifers of Alpine European forests
Source: Evol Appl. 2012 Nov;5(7):762–75. doi: 10.1111/j.1752-4571.2012.00256.x (PMC3492901; doi:10.1111/j.1752-4571.2012.00256.x)
Supplement: Supplementary file 1 [file eva0005-0762-SD6.xls]

## Sheet: Sheet1
amplicon_name	primer_name	sequence	read_dir
0_10049_02	0_10049_02_F	GTAAAACGACGGCCAGTCTAGCCATGTGAAATCC	F
0_10049_02	0_10049_02_R	CAGGAAACAGCTATGACCTCTCATACCCATCTCC	R
0_10054_01	0_10054_01_F	GTAAAACGACGGCCAGTATTGTCTTCAGCACCCCCTC	F
0_10054_01	0_10054_01_R	CAGGAAACAGCTATGACCCAATGCCAATCCACAGTC	R
0_10112_01	0_10112_01_F	GTAAAACGACGGCCAGTCTACAATCCCACCTTC	F
0_10112_01	0_10112_01_R	CAGGAAACAGCTATGACCGTGCATGGTCAGTTAC	R
0_10167_01	0_10167_01_F	GTAAAACGACGGCCAGTCTCTGAAAGCAGATCC	F
0_10167_01	0_10167_01_R	CAGGAAACAGCTATGACCTCCCATAACAAGCCACC	R
0_1025_01	0_1025_01_R	CAGGAAACAGCTATGACCCTGCAATTTCTTTCTGGTC	R
0_1025_01	0_1025_01_F	GTAAAACGACGGCCAGTACCAAACTCCTACCCTC	F
0_10267_01	0_10267_01_F	GTAAAACGACGGCCAGTAACAGGTGGTCTCAAATAG	F
0_10267_01	0_10267_01_R	CAGGAAACAGCTATGACCCAGTAGAAGTAGCAGTAGTAG	R
0_10307_01	0_10307_01_F	GTAAAACGACGGCCAGTGGCAGTCAATGTTAAACAAG	F
0_10307_01	0_10307_01_R	CAGGAAACAGCTATGACCCGAAGTAAATGGGTCAAG	R
0_10515_01	0_10515_01_R	CAGGAAACAGCTATGACCCCATCAATAAACCCCTCC	R
0_10515_01	0_10515_01_F	GTAAAACGACGGCCAGTGCAGACTGCAAAAGAAAC	F
0_10602_01	0_10602_01_F	GTAAAACGACGGCCAGTCTTGCTTTCCATTGCC	F
0_10602_01	0_10602_01_R	CAGGAAACAGCTATGACCAGAAATGGTGGGGAAG	R
0_10631_01	0_10631_01_F	GTAAAACGACGGCCAGTAAGGGCTTGTGCTATG	F
0_10631_01	0_10631_01_R	CAGGAAACAGCTATGACCCACCTCCCAAATCAAC	R
0_10635_01	0_10635_01_F	GTAAAACGACGGCCAGTGGGAAAAGCAGTGAAC	F
0_10635_01	0_10635_01_R	CAGGAAACAGCTATGACCTGGAACAGAGGGACATC	R
0_10706_01	0_10706_01_F	GTAAAACGACGGCCAGTAGAGGTTGGTCTTGCGGTTG	F
0_10706_01	0_10706_01_R	CAGGAAACAGCTATGACCGAGAGAAAATTGCTGAGTTTGG	R
0_10754_01	0_10754_01_R	CAGGAAACAGCTATGACCGTGGCTCAATTCTATGG	R
0_10754_01	0_10754_01_F	GTAAAACGACGGCCAGTGTTCATCGGACTTTTGG	F
0_10910_02	0_10910_02_F	GTAAAACGACGGCCAGTTCATCTTCACAGTGCC	F
0_10910_02	0_10910_02_R	CAGGAAACAGCTATGACCAGTTTTCTCCACCTCC	R
0_1099_01	0_1099_01_F	GTAAAACGACGGCCAGTAGGAAGGAAGGGGAAAC	F
0_1099_01	0_1099_01_R	CAGGAAACAGCTATGACCCAGGCTCCACTATATTG	R
0_11090_01	0_11090_01_R	CAGGAAACAGCTATGACCGAGATAATGAAGGGAAGAGG	R
0_11090_01	0_11090_01_F	GTAAAACGACGGCCAGTGCAACAGGAAAAGCATTGG	F
0_1116_02	0_1116_02_R	CAGGAAACAGCTATGACCAGAGTAAGGTCGTGCTCCTG	R
0_1116_02	0_1116_02_F	GTAAAACGACGGCCAGTGATAACTTTTGGGAAATGGGTG	F
0_11214_01	0_11214_01_F	GTAAAACGACGGCCAGTAACCATTCCCCCACTTC	F
0_11214_01	0_11214_01_R	CAGGAAACAGCTATGACCAAATGGAGGTGGTGGAG	R
0_11270_01	0_11270_01_R	CAGGAAACAGCTATGACCTGGAGGATGATGTTGTG	R
0_11270_01	0_11270_01_F	GTAAAACGACGGCCAGTGCTGCAAGCATAAACAAAAG	F
0_11324_01	0_11324_01_F	GTAAAACGACGGCCAGTGATTGAAGAAGAGGAGG	F
0_11324_01	0_11324_01_R	CAGGAAACAGCTATGACCTGCAGATCCAAGTGAG	R
0_11389_01	0_11389_01_F	GTAAAACGACGGCCAGTCTCATTAGTAGCATCAGG	F
0_11389_01	0_11389_01_R	CAGGAAACAGCTATGACCGGTTCAAAGATATGGATTGG	R
0_11411_01	0_11411_01_R	CAGGAAACAGCTATGACCTGCATGAGTTGTGAAGGATGG	R
0_11411_01	0_11411_01_F	GTAAAACGACGGCCAGTCGGTGAAATTCTGATAATCAATGGG	F
0_11504_01	0_11504_01_F	GTAAAACGACGGCCAGTGTGCTATTCTTCGCTG	F
0_11504_01	0_11504_01_R	CAGGAAACAGCTATGACCGATGTTGTGTTTACTCCC	R
0_11508_01	0_11508_01_F	GTAAAACGACGGCCAGTGAAAGCATGAAGCAGAG	F
0_11508_01	0_11508_01_R	CAGGAAACAGCTATGACCGTTGAATGGGCAATGG	R
0_11641_01	0_11641_01_F	GTAAAACGACGGCCAGTCCAAATAAATGCTCAGTCAC	F
0_11641_01	0_11641_01_R	CAGGAAACAGCTATGACCGGTATTACTATCGCACTC	R
0_11649_01	0_11649_01_R	CAGGAAACAGCTATGACCCTAAAGCAGATGTCATACAG	R
0_11649_01	0_11649_01_F	GTAAAACGACGGCCAGTCTCATGGATCTCGAAC	F
0_11649_03	0_11649_03_R	CAGGAAACAGCTATGACCGGCTCCTTCGGTGTAATGAC	R
0_11649_03	0_11649_03_F	GTAAAACGACGGCCAGTCGAAAATGCGAGAGATTCTG	F
0_11772_01	0_11772_01_R	CAGGAAACAGCTATGACCCGGCACACATACATAAC	R
0_11772_01	0_11772_01_F	GTAAAACGACGGCCAGTCCAAGCAATTCCCAAC	F
0_11808_01	0_11808_01_F	GTAAAACGACGGCCAGTTACTGTGCTGTATGTGCGG	F
0_11808_01	0_11808_01_R	CAGGAAACAGCTATGACCCGTACTGATCTGGGTTG	R
0_11832_01	0_11832_01_F	GTAAAACGACGGCCAGTTAGTACGCCGTGCAGAAAACCC	F
0_11832_01	0_11832_01_R	CAGGAAACAGCTATGACCCCCATATCCCATCGTTTCC	R
0_11980_01	0_11980_01_R	CAGGAAACAGCTATGACCGTGTGCTTTTCATTTCGCATTC	R
0_11980_01	0_11980_01_F	GTAAAACGACGGCCAGTAAGAGAGACAGGAGGAG	F
0_12021_01	0_12021_01_F	GTAAAACGACGGCCAGTGCACAATAGATGGAGAGCAAAC	F
0_12021_01	0_12021_01_R	CAGGAAACAGCTATGACCCGCCTACATCATCCTAACATTACAGAAC	R
0_12156_02	0_12156_02_R	CAGGAAACAGCTATGACCGAAGAATATTTGCAGGCTTGAGATCAC	R
0_12156_02	0_12156_02_F	GTAAAACGACGGCCAGTTGCTGTCATTTTTAGGGCAGG	F
0_12190_01	0_12190_01_R	CAGGAAACAGCTATGACCCATCAGTGCAATATGGG	R
0_12190_01	0_12190_01_F	GTAAAACGACGGCCAGTGCAACTTACAGTGTTGG	F
0_12190_02	0_12190_02_R	CAGGAAACAGCTATGACCGCACTGTCCTACCAAAGGTC	R
0_12190_02	0_12190_02_F	GTAAAACGACGGCCAGTGCTGCTTCTGTTTGCTTTAAGTTG	F
0_12216_02	0_12216_02_R	CAGGAAACAGCTATGACCTCCTGCTCAGCACAAATAATG	R
0_12216_02	0_12216_02_F	GTAAAACGACGGCCAGTAAGCAAATGAATACTGGGGAC	F
0_12254_01	0_12254_01_F	GTAAAACGACGGCCAGTGGACGGTGAAATTGTGTATAGTTTG	F
0_12254_01	0_12254_01_R	CAGGAAACAGCTATGACCAATAAAGAGGTTGATGGGTG	R
0_12257_01	0_12257_01_R	CAGGAAACAGCTATGACCCCAGCGATGAGTCTAAG	R
0_12257_01	0_12257_01_F	GTAAAACGACGGCCAGTACTATCCATACTGCCC	F
0_12329_01	0_12329_01_R	CAGGAAACAGCTATGACCAATGCAGAAGCAAGGG	R
0_12329_01	0_12329_01_F	GTAAAACGACGGCCAGTTGTTCTATGGTCAGGG	F
0_12329_02	0_12329_02_F	GTAAAACGACGGCCAGTTGAGATGAATGGAAAGATGG	F
0_12329_02	0_12329_02_R	CAGGAAACAGCTATGACCGAAGCAAAAAGTTTGGCATCTGAG	R
0_12423_02	0_12423_02_F	GTAAAACGACGGCCAGTCCAATATCTTCTTGCTCC	F
0_12423_02	0_12423_02_R	CAGGAAACAGCTATGACCGATTTTCTTGACATCCCC	R
0_12517_01	0_12517_01_R	CAGGAAACAGCTATGACCTTGGTGCTATGGGCTTTGG	R
0_12517_01	0_12517_01_F	GTAAAACGACGGCCAGTCACATGCTCTTGATGAGG	F
0_12535_01	0_12535_01_F	GTAAAACGACGGCCAGTACATCAAGCCAGGAAG	F
0_12535_01	0_12535_01_R	CAGGAAACAGCTATGACCCCAGCAAGTGTTACAG	R
0_12588_01	0_12588_01_R	CAGGAAACAGCTATGACCTGCAAACTTGGGCAAC	R
0_12588_01	0_12588_01_F	GTAAAACGACGGCCAGTCTTTACATCTTCGCATGG	F
0_12643_02	0_12643_02_F	GTAAAACGACGGCCAGTTTCTGGGGCGGGACTTTTTG	F
0_12643_02	0_12643_02_R	CAGGAAACAGCTATGACCCTAGGGCTCTGTAGTTTG	R
0_12683_01	0_12683_01_R	CAGGAAACAGCTATGACCGCGAAAAAATGTGTTCCAGGGAG	R
0_12683_01	0_12683_01_F	GTAAAACGACGGCCAGTCCTGTAAAATTGAGAGCTGTC	F
0_12730_01	0_12730_01_R	CAGGAAACAGCTATGACCATCCAGGTGCTACTTC	R
0_12730_01	0_12730_01_F	GTAAAACGACGGCCAGTGAGGAGATGGTTTTGTATG	F
0_12745_01	0_12745_01_F	GTAAAACGACGGCCAGTAGCCCATTGCGAATATGCCC	F
0_12745_01	0_12745_01_R	CAGGAAACAGCTATGACCATTCCTCCCACTCCTCCTCAAC	R
0_12891_01	0_12891_01_F	GTAAAACGACGGCCAGTCATCAGAGGAAGCCAAG	F
0_12891_01	0_12891_01_R	CAGGAAACAGCTATGACCTTCCAATCCCCATCCACAC	R
0_12929_02	0_12929_02_R	CAGGAAACAGCTATGACCAAGCCAATCCACCAGTTATATACAG	R
0_12929_02	0_12929_02_F	GTAAAACGACGGCCAGTGTTACAACATCAGCAATCAG	F
0_12978_02	0_12978_02_R	CAGGAAACAGCTATGACCGCTAAAAAGCCAGACC	R
0_12978_02	0_12978_02_F	GTAAAACGACGGCCAGTAACCCACACTTCCACAC	F
0_13058_01	0_13058_01_R	CAGGAAACAGCTATGACCTTGAAAACTGCTACATAAGCGTTGG	R
0_13058_01	0_13058_01_F	GTAAAACGACGGCCAGTCAGACATTCTAACAGGCAC	F
0_13152_03	0_13152_03_R	CAGGAAACAGCTATGACCGGAAGAAAGGGAAAGAATG	R
0_13152_03	0_13152_03_F	GTAAAACGACGGCCAGTGATAGTTACTTCAGACAAGG	F
0_13158_02	0_13158_02_R	CAGGAAACAGCTATGACCTGATGTGTTGCTTGGG	R
0_13158_02	0_13158_02_F	GTAAAACGACGGCCAGTAAGAGGAGTTGTCACGG	F
0_1320_01	0_1320_01_F	GTAAAACGACGGCCAGTTGTCGGTCGGATTCTAC	F
0_1320_01	0_1320_01_R	CAGGAAACAGCTATGACCCTGCCTGAGAAACTTG	R
0_13237_01	0_13237_01_R	CAGGAAACAGCTATGACCGATGAGAGCGGCATAGAGTC	R
0_13237_01	0_13237_01_F	GTAAAACGACGGCCAGTTGAGGAAGGAAGTGAGGAG	F
0_13240_01	0_13240_01_R	CAGGAAACAGCTATGACCTAGCTGGTGAAGTTGCCTG	R
0_13240_01	0_13240_01_F	GTAAAACGACGGCCAGTCCCTACTTTCTTGTCTTG	F
0_13305_02	0_13305_02_R	CAGGAAACAGCTATGACCATCCCTGAACTCGCCAAAC	R
0_13305_02	0_13305_02_F	GTAAAACGACGGCCAGTAATTCATGGAAGATACCCAC	F
0_13383_01	0_13383_01_R	CAGGAAACAGCTATGACCCTCTAAACCTCTACCC	R
0_13383_01	0_13383_01_F	GTAAAACGACGGCCAGTTTTCACGCCTTCTTCC	F
0_1347_01	0_1347_01_R	CAGGAAACAGCTATGACCCCCGATTGCTTGTTTG	R
0_1347_01	0_1347_01_F	GTAAAACGACGGCCAGTCTCTATTGACTTCATACCTG	F
0_13483_01	0_13483_01_R	CAGGAAACAGCTATGACCCCATAGAAACCACAAGAAG	R
0_13483_01	0_13483_01_F	GTAAAACGACGGCCAGTAGCAAAGGAACAGCCAG	F
0_13552_02	0_13552_02_R	CAGGAAACAGCTATGACCACTTGAATCCTTCTGGTG	R
0_13552_02	0_13552_02_F	GTAAAACGACGGCCAGTAAACCCTGCGATGGTTG	F
0_13565_01	0_13565_01_F	GTAAAACGACGGCCAGTATGGTAGCCTTCACCTGGTC	F
0_13565_01	0_13565_01_R	CAGGAAACAGCTATGACCTTCGCAAGCATGTCTCTC	R
0_13673_01	0_13673_01_R	CAGGAAACAGCTATGACCGATGCTCAGGCAATAC	R
0_13673_01	0_13673_01_F	GTAAAACGACGGCCAGTGACTAGATACAAAACTCAGG	F
0_13680_01	0_13680_01_F	GTAAAACGACGGCCAGTGGGGAACATTGATACTAC	F
0_13680_01	0_13680_01_R	CAGGAAACAGCTATGACCAGCCAATAGGCAGAGAC	R
0_13766_01	0_13766_01_R	CAGGAAACAGCTATGACCCAGATGCAGAGTTTTTGAAG	R
0_13766_01	0_13766_01_F	GTAAAACGACGGCCAGTTCTCAACGCAGAAAGG	F
0_13828_01	0_13828_01_F	GTAAAACGACGGCCAGTCTTGAAGCCATTAACGAC	F
0_13828_01	0_13828_01_R	CAGGAAACAGCTATGACCATATCAGTGGAAACTGGGG	R
0_13856_01	0_13856_01_F	GTAAAACGACGGCCAGTGAAAAAGGATTGGGAAGATG	F
0_13856_01	0_13856_01_R	CAGGAAACAGCTATGACCAAGAGGACACGCTAAC	R
0_13860_01	0_13860_01_F	GTAAAACGACGGCCAGTTCCTTCTCTCCCCAAAC	F
0_13860_01	0_13860_01_R	CAGGAAACAGCTATGACCCGAGCGGACTGAGATTTTC	R
0_13910_02	0_13910_02_F	GTAAAACGACGGCCAGTGTATAGTCCATCTGCTTTC	F
0_13910_02	0_13910_02_R	CAGGAAACAGCTATGACCCACCAAAATCAATTCCCAACAC	R
0_13913_02	0_13913_02_F	GTAAAACGACGGCCAGTCATTCTTGGGAGAGAC	F
0_13913_02	0_13913_02_R	CAGGAAACAGCTATGACCCAGCCAGCAAATCTTC	R
0_13957_02	0_13957_02_F	GTAAAACGACGGCCAGTACATGGTGTTTGGCAGG	F
0_13957_02	0_13957_02_R	CAGGAAACAGCTATGACCAATGAGGAGGGTGGTAGAG	R
0_13978_01	0_13978_01_R	CAGGAAACAGCTATGACCCACATATTGAAGCCAGCG	R
0_13978_01	0_13978_01_F	GTAAAACGACGGCCAGTCAGACTCTTCATCTTTCC	F
0_14122_02	0_14122_02_R	CAGGAAACAGCTATGACCGTCAAACAAGCAATAAGGG	R
0_14122_02	0_14122_02_F	GTAAAACGACGGCCAGTCAACTACAAGATGGTGG	F
0_14221_01	0_14221_01_R	CAGGAAACAGCTATGACCCCTGTACCGTGTTCATCAATTTAGCAAG	R
0_14221_01	0_14221_01_F	GTAAAACGACGGCCAGTGATCATTCTAGGCACAGCACAAG	F
0_14316_01	0_14316_01_R	CAGGAAACAGCTATGACCTCCAGTCAGAGTTTTGACAAAG	R
0_14316_01	0_14316_01_F	GTAAAACGACGGCCAGTGATTCAGGACAAGGAG	F
0_1439_01	0_1439_01_R	CAGGAAACAGCTATGACCATGATAGGGAGAGGAG	R
0_1439_01	0_1439_01_F	GTAAAACGACGGCCAGTCTTAGCAAGATTACTGGG	F
0_14423_02	0_14423_02_F	GTAAAACGACGGCCAGTTATCATTCCCCTCCCTC	F
0_14423_02	0_14423_02_R	CAGGAAACAGCTATGACCGCACATGGTCTATGTAAATAGCTTC	R
0_1453_01	0_1453_01_F	GTAAAACGACGGCCAGTGGTTTTCTTCATGTTGAGG	F
0_1453_01	0_1453_01_R	CAGGAAACAGCTATGACCGACTGATCTTGATGAGATTG	R
0_14591_02	0_14591_02_R	CAGGAAACAGCTATGACCCACACCAGTCACAATTTTC	R
0_14591_02	0_14591_02_F	GTAAAACGACGGCCAGTCGCCAGTAAATATGTTCC	F
0_14694_01	0_14694_01_F	GTAAAACGACGGCCAGTGTCCAACATAAACCCAAG	F
0_14694_01	0_14694_01_R	CAGGAAACAGCTATGACCCGAGAGCGATTCAAAG	R
0_14836_02	0_14836_02_F	GTAAAACGACGGCCAGTTCCAACCTTCCAACCTC	F
0_14836_02	0_14836_02_R	CAGGAAACAGCTATGACCCTTGCACCTAATTTGGAC	R
0_14837_01	0_14837_01_R	CAGGAAACAGCTATGACCGATGAATACATTGGAAGGC	R
0_14837_01	0_14837_01_F	GTAAAACGACGGCCAGTACGGGGAAAGAGTTGAG	F
0_14853_01	0_14853_01_F	GTAAAACGACGGCCAGTAATCTGGTGTGTGCTG	F
0_14853_01	0_14853_01_R	CAGGAAACAGCTATGACCCTCTCTATCTTGGTGTG	R
0_14883_01	0_14883_01_R	CAGGAAACAGCTATGACCGGGAAGAGATATTACACAACAAAGG	R
0_14883_01	0_14883_01_F	GTAAAACGACGGCCAGTGAAGAGGAAGAGGAAGAG	F
0_14885_02	0_14885_02_R	CAGGAAACAGCTATGACCACAGGATCAGAATGGGG	R
0_14885_02	0_14885_02_F	GTAAAACGACGGCCAGTGGAGAGGTTAAGTTGG	F
0_14976_01	0_14976_01_F	GTAAAACGACGGCCAGTCAAAACCCTTTGAGCAC	F
0_14976_01	0_14976_01_R	CAGGAAACAGCTATGACCGAGAACTTCTTCCATTCC	R
0_14986_01	0_14986_01_F	GTAAAACGACGGCCAGTCTCTTTGGAAGGGATG	F
0_14986_01	0_14986_01_R	CAGGAAACAGCTATGACCGTCAGGATTGGGTAATTTG	R
0_14_01	0_14_01_R	CAGGAAACAGCTATGACCGCCAAAGCAGGACAGCCATTCAAAG	R
0_14_01	0_14_01_F	GTAAAACGACGGCCAGTAGGGAAGCCAGAAATCAAGAAAAAC	F
0_15032_02	0_15032_02_R	CAGGAAACAGCTATGACCCTTCTTCACAAAAATGGAGG	R
0_15032_02	0_15032_02_F	GTAAAACGACGGCCAGTCCAAGGAGGCATTAGAC	F
0_15036_01	0_15036_01_F	GTAAAACGACGGCCAGTGGGAAGAATGGTTTTAGAG	F
0_15036_01	0_15036_01_R	CAGGAAACAGCTATGACCACAAGTAGGGCAGGAAG	R
0_15043_01	0_15043_01_F	GTAAAACGACGGCCAGTTGAAGGGTGCAGTTGAG	F
0_15043_01	0_15043_01_R	CAGGAAACAGCTATGACCGTTTGGCATCAGGAAG	R
0_15072_02	0_15072_02_F	GTAAAACGACGGCCAGTCTAGATGTTACAAGATGCTC	F
0_15072_02	0_15072_02_R	CAGGAAACAGCTATGACCCTCTTCAACTTCACACAACC	R
0_15075_01	0_15075_01_R	CAGGAAACAGCTATGACCGCATGGAAAGTTTGGATGGAG	R
0_15075_01	0_15075_01_F	GTAAAACGACGGCCAGTATATCAGCACCCCCTAC	F
0_15187_01	0_15187_01_F	GTAAAACGACGGCCAGTTCTTGTCACTTCCTCC	F
0_15187_01	0_15187_01_R	CAGGAAACAGCTATGACCGTGTTGTCTTGAAAAGCC	R
0_15252_01	0_15252_01_R	CAGGAAACAGCTATGACCTGGACGGAATATGGTTGCCCAG	R
0_15252_01	0_15252_01_F	GTAAAACGACGGCCAGTGTAGTTGCCAGGAGGGAAATAG	F
0_15329_01	0_15329_01_F	GTAAAACGACGGCCAGTGCCCATAGAATATAATACTCACCC	F
0_15329_01	0_15329_01_R	CAGGAAACAGCTATGACCATCAATGCCTTTTGATCCAC	R
0_15361_01	0_15361_01_R	CAGGAAACAGCTATGACCATAATTCTAACGGCGGGGG	R
0_15361_01	0_15361_01_F	GTAAAACGACGGCCAGTGTGTGAGAAGGCTGTATG	F
0_15577_01	0_15577_01_F	GTAAAACGACGGCCAGTGTTCTGCTGCTGTTCTTCC	F
0_15577_01	0_15577_01_R	CAGGAAACAGCTATGACCAAGATGACCTAATGCGTTCTCC	R
0_15639_01	0_15639_01_R	CAGGAAACAGCTATGACCGTCCCAAGATCAAATCC	R
0_15639_01	0_15639_01_F	GTAAAACGACGGCCAGTTCAAAAGCCTCACTCC	F
0_15741_01	0_15741_01_R	CAGGAAACAGCTATGACCCGATGTTATGGAGAATGG	R
0_15741_01	0_15741_01_F	GTAAAACGACGGCCAGTGGTAGTTTTGATGGTGG	F
0_15762_01	0_15762_01_F	GTAAAACGACGGCCAGTGCTAAAAATGCGTCCAATC	F
0_15762_01	0_15762_01_R	CAGGAAACAGCTATGACCGCAGCAAATCGAGAAATTGAAG	R
0_15867_01	0_15867_01_R	CAGGAAACAGCTATGACCCTTATCACATGGTCAAGG	R
0_15867_01	0_15867_01_F	GTAAAACGACGGCCAGTCTGTTTGGAAAATGAGATGG	F
0_15991_01	0_15991_01_R	CAGGAAACAGCTATGACCGGACTTCCAAATTGATGCCAAGCAG	R
0_15991_01	0_15991_01_F	GTAAAACGACGGCCAGTCAGGATTAGGGTTTTGTTGGAC	F
0_16009_01	0_16009_01_R	CAGGAAACAGCTATGACCAAGGGGTGGAGGTTCTACTG	R
0_16009_01	0_16009_01_F	GTAAAACGACGGCCAGTCGATCATCTTCGTCTTCTG	F
0_16009_02	0_16009_02_F	GTAAAACGACGGCCAGTGAAATGGTAGGAGAGTTG	F
0_16009_02	0_16009_02_R	CAGGAAACAGCTATGACCGATAATGGGTTGGTCTG	R
0_16015_01	0_16015_01_R	CAGGAAACAGCTATGACCCTATTGTTTTGTTGCCCC	R
0_16015_01	0_16015_01_F	GTAAAACGACGGCCAGTGCATTCTAGCTGTGTTC	F
0_16068_01	0_16068_01_R	CAGGAAACAGCTATGACCGGGAACAGCCAACTATATG	R
0_16068_01	0_16068_01_F	GTAAAACGACGGCCAGTGAAGGCAGTTTTGGAAG	F
0_16197_01	0_16197_01_R	CAGGAAACAGCTATGACCCGCCTTTGAATAGTTGCCTCC	R
0_16197_01	0_16197_01_F	GTAAAACGACGGCCAGTAAAGAAGCCAAACCACCC	F
0_16400_01	0_16400_01_R	CAGGAAACAGCTATGACCTAAGATGACCCATGCC	R
0_16400_01	0_16400_01_F	GTAAAACGACGGCCAGTGTGTAGCGTGAACAAAAG	F
0_16480_02	0_16480_02_F	GTAAAACGACGGCCAGTGTAGATGGTGTGATGATTG	F
0_16480_02	0_16480_02_R	CAGGAAACAGCTATGACCCCTGAAAACTGTCATAATGCTC	R
0_16607_01	0_16607_01_F	GTAAAACGACGGCCAGTATTTGCGGGTCTTGCTC	F
0_16607_01	0_16607_01_R	CAGGAAACAGCTATGACCATAGGGTTGGCTCTTG	R
0_16619_01	0_16619_01_F	GTAAAACGACGGCCAGTGAGATGTAATGGAGAAGG	F
0_16619_01	0_16619_01_R	CAGGAAACAGCTATGACCCAGTATATGTTGCTCTTGC	R
0_16785_01	0_16785_01_F	GTAAAACGACGGCCAGTCACAGGCTATACAGAGG	F
0_16785_01	0_16785_01_R	CAGGAAACAGCTATGACCTTTCGGGCAACGATTACGG	R
0_16860_01	0_16860_01_F	GTAAAACGACGGCCAGTCGGAATCGACAAAGAGCAGATAG	F
0_16860_01	0_16860_01_R	CAGGAAACAGCTATGACCCCAAGCATAAAAGCTGGAGCAC	R
0_16889_02	0_16889_02_R	CAGGAAACAGCTATGACCCCAGAAAAAGAAGGCTCATAATCAC	R
0_16889_02	0_16889_02_F	GTAAAACGACGGCCAGTCAATCCTCCAAGGGAAC	F
0_1688_02	0_1688_02_F	GTAAAACGACGGCCAGTGACTGACTATAACAGCC	F
0_1688_02	0_1688_02_R	CAGGAAACAGCTATGACCCCCAAAATCACCAACAAC	R
0_17017_01	0_17017_01_F	GTAAAACGACGGCCAGTCTTGAAAACCACAGCC	F
0_17017_01	0_17017_01_R	CAGGAAACAGCTATGACCATTGTCAGGATACATGAAGAGG	R
0_17029_02	0_17029_02_R	CAGGAAACAGCTATGACCAGTGTTGTCTTCTGGGTTTC	R
0_17029_02	0_17029_02_F	GTAAAACGACGGCCAGTTTGATTTCCTGTTTGTCCTG	F
0_17074_02	0_17074_02_R	CAGGAAACAGCTATGACCGGAAGAGGAGAAGAAAG	R
0_17074_02	0_17074_02_F	GTAAAACGACGGCCAGTAGCCTAATTCCAGGTG	F
0_17086_02	0_17086_02_F	GTAAAACGACGGCCAGTGCATGAGGACAACTCTTTTAAG	F
0_17086_02	0_17086_02_R	CAGGAAACAGCTATGACCGGTCAGGGAAGTTGAGCATAG	R
0_17161_01	0_17161_01_R	CAGGAAACAGCTATGACCGTGACCACAAGTTCAG	R
0_17161_01	0_17161_01_F	GTAAAACGACGGCCAGTGGCTTAGGCAACAAAATC	F
0_17197_01	0_17197_01_R	CAGGAAACAGCTATGACCCATCCAAGTTCAGAAGATAC	R
0_17197_01	0_17197_01_F	GTAAAACGACGGCCAGTCCAATAAACGAATAGCACC	F
0_17206_01	0_17206_01_R	CAGGAAACAGCTATGACCTGTGTTTCAGAATTTAGGGTCAAGG	R
0_17206_01	0_17206_01_F	GTAAAACGACGGCCAGTACGATGCTTGCTTCTGG	F
0_17215_01	0_17215_01_R	CAGGAAACAGCTATGACCATGGCATTATCAACAGCAG	R
0_17215_01	0_17215_01_F	GTAAAACGACGGCCAGTAGTCTCCCAGTAACCTC	F
0_17247_02	0_17247_02_R	CAGGAAACAGCTATGACCATTCCTGCTGAAGCTCCTG	R
0_17247_02	0_17247_02_F	GTAAAACGACGGCCAGTATTGATAGTGATGGTGGG	F
0_17368_01	0_17368_01_R	CAGGAAACAGCTATGACCGGTTGGATACAAGCAAG	R
0_17368_01	0_17368_01_F	GTAAAACGACGGCCAGTCAAAAGTAGTCATCCCAAG	F
0_17419_03	0_17419_03_R	CAGGAAACAGCTATGACCGGGCATAGCAAGTCAAG	R
0_17419_03	0_17419_03_F	GTAAAACGACGGCCAGTGCTATTCAACGACGAGG	F
0_17576_01	0_17576_01_F	GTAAAACGACGGCCAGTGCCAAATTCCATTCCAG	F
0_17576_01	0_17576_01_R	CAGGAAACAGCTATGACCAATTGCGGTCGAGAAG	R
0_17587_01	0_17587_01_F	GTAAAACGACGGCCAGTGGAGCTTTTGACCAAAC	F
0_17587_01	0_17587_01_R	CAGGAAACAGCTATGACCGCCAATCAAAATGAAGAGGAC	R
0_17641_01	0_17641_01_R	CAGGAAACAGCTATGACCCGATTGCTTATCTCTTCTG	R
0_17641_01	0_17641_01_F	GTAAAACGACGGCCAGTCTGTCTTGAATTAGCTTCC	F
0_17643_01	0_17643_01_R	CAGGAAACAGCTATGACCGGCTACCCTTGACTCTTAC	R
0_17643_01	0_17643_01_F	GTAAAACGACGGCCAGTCTTTCCTCATTAGTGTCTTG	F
0_17790_01	0_17790_01_F	GTAAAACGACGGCCAGTGACCAGGCAAGGAAACAAAAG	F
0_17790_01	0_17790_01_R	CAGGAAACAGCTATGACCTTGGCAATCGGTTGATGGGGAG	R
0_177_01	0_177_01_R	CAGGAAACAGCTATGACCCAACCAAAGTGGAAGCAGCAAAG	R
0_177_01	0_177_01_F	GTAAAACGACGGCCAGTATTGACAAAGCGATCAGCC	F
0_17938_01	0_17938_01_R	CAGGAAACAGCTATGACCCTAGAAACATGCGACTTG	R
0_17938_01	0_17938_01_F	GTAAAACGACGGCCAGTGCTATAACTAAAACCGTCC	F
0_18011_01	0_18011_01_R	CAGGAAACAGCTATGACCGAGGTCATTTATCACAATGG	R
0_18011_01	0_18011_01_F	GTAAAACGACGGCCAGTTCAGAGTCGGCAACAAG	F
0_18090_02	0_18090_02_R	CAGGAAACAGCTATGACCTGTAAGTGATTCCCCACCCC	R
0_18090_02	0_18090_02_F	GTAAAACGACGGCCAGTGCCGTGAAATGTCTACTG	F
0_18132_01	0_18132_01_R	CAGGAAACAGCTATGACCCAATACATCGAGGAGG	R
0_18132_01	0_18132_01_F	GTAAAACGACGGCCAGTGGGCATTACTTCTTTCAC	F
0_18258_02	0_18258_02_R	CAGGAAACAGCTATGACCTGAGGGATTGGTGTGAG	R
0_18258_02	0_18258_02_F	GTAAAACGACGGCCAGTCAGCAAGAAGGACAAG	F
0_18261_01	0_18261_01_R	CAGGAAACAGCTATGACCCCATCCAATCCTTCATC	R
0_18261_01	0_18261_01_F	GTAAAACGACGGCCAGTTCCCCATTCTCCAAAC	F
0_18267_01	0_18267_01_R	CAGGAAACAGCTATGACCATGTGGGCTCCTAGATG	R
0_18267_01	0_18267_01_F	GTAAAACGACGGCCAGTGGTTTCTTGACGAGTG	F
0_18287_01	0_18287_01_F	GTAAAACGACGGCCAGTTGAAGCAGATGAGGTGG	F
0_18287_01	0_18287_01_R	CAGGAAACAGCTATGACCCGATGTGAGCAAAGAAG	R
0_18290_01	0_18290_01_R	CAGGAAACAGCTATGACCAGCTGCTGTGTTGGATATTTGG	R
0_18290_01	0_18290_01_F	GTAAAACGACGGCCAGTGGCATAAACAGGAAAGAAAC	F
0_18296_01	0_18296_01_F	GTAAAACGACGGCCAGTGACATATCAGCACCATC	F
0_18296_01	0_18296_01_R	CAGGAAACAGCTATGACCCAAGTTAAAACCTCTCCAG	R
0_18350_01	0_18350_01_F	GTAAAACGACGGCCAGTCTGTATGGCGTTCTTC	F
0_18350_01	0_18350_01_R	CAGGAAACAGCTATGACCACTGGGCGTCAAGTTTC	R
0_18439_02	0_18439_02_F	GTAAAACGACGGCCAGTGTCATGGATGCACTTTCCTTG	F
0_18439_02	0_18439_02_R	CAGGAAACAGCTATGACCACTTGGCTCTCCTGGAAGAAGAAAATTG	R
0_18470_01	0_18470_01_F	GTAAAACGACGGCCAGTGGATGGATTGGAGAAG	F
0_18470_01	0_18470_01_R	CAGGAAACAGCTATGACCCATCTGTGTTACAGTGG	R
0_18520_01	0_18520_01_R	CAGGAAACAGCTATGACCATGATTGGATTGGGACTGG	R
0_18520_01	0_18520_01_F	GTAAAACGACGGCCAGTACTGATGGGCAAAGAC	F
0_18587_01	0_18587_01_F	GTAAAACGACGGCCAGTAACTTGACCCTCTCTCC	F
0_18587_01	0_18587_01_R	CAGGAAACAGCTATGACCCCTATTGAGTTCCTTTTCTTGACTG	R
0_18588_01	0_18588_01_F	GTAAAACGACGGCCAGTATTGGTGGGGTGCTCTATC	F
0_18588_01	0_18588_01_R	CAGGAAACAGCTATGACCTCTGCTACCTCCAAAATACATC	R
0_18619_01	0_18619_01_F	GTAAAACGACGGCCAGTTCCTAAACCAAACTCAGTG	F
0_18619_01	0_18619_01_R	CAGGAAACAGCTATGACCTTGAGACAGTTGTGCTGCC	R
0_18644_02	0_18644_02_R	CAGGAAACAGCTATGACCCTTTTCTACTGACCATTCCCC	R
0_18644_02	0_18644_02_F	GTAAAACGACGGCCAGTTATCTTCACACAAACTGCC	F
0_18809_01	0_18809_01_R	CAGGAAACAGCTATGACCGTGTTTCTAGGGCAATC	R
0_18809_01	0_18809_01_F	GTAAAACGACGGCCAGTGCATTAGTCTGTCTGTTC	F
0_18820_01	0_18820_01_R	CAGGAAACAGCTATGACCGTCATAACCATTGCACCACC	R
0_18820_01	0_18820_01_F	GTAAAACGACGGCCAGTATTCAAGCCCCGTATAGCCC	F
0_18830_01	0_18830_01_R	CAGGAAACAGCTATGACCTACAGTTCACCATTCCGCACCC	R
0_18830_01	0_18830_01_F	GTAAAACGACGGCCAGTACACTGCTTTCACCCTTCC	F
0_18847_01	0_18847_01_R	CAGGAAACAGCTATGACCCACCACTTCCACAATC	R
0_18847_01	0_18847_01_F	GTAAAACGACGGCCAGTCCTATATATCAAGGTACAGCTC	F
0_1949_01	0_1949_01_F	GTAAAACGACGGCCAGTGTCATTTTGTTGAAGCCC	F
0_1949_01	0_1949_01_R	CAGGAAACAGCTATGACCTCACCCAAAACAGACC	R
0_2044_01	0_2044_01_F	GTAAAACGACGGCCAGTAGAACGCTTACCCAAC	F
0_2044_01	0_2044_01_R	CAGGAAACAGCTATGACCCGGGACATAGAGAATAC	R
0_2044_02	0_2044_02_F	GTAAAACGACGGCCAGTCCTCAATGAATGATTAGCC	F
0_2044_02	0_2044_02_R	CAGGAAACAGCTATGACCGCCACATTAAGATTACCATCTG	R
0_2048_02	0_2048_02_R	CAGGAAACAGCTATGACCCATGTATAGAGCTGGG	R
0_2048_02	0_2048_02_F	GTAAAACGACGGCCAGTGACTATGAAAGAATGGGG	F
0_2286_02	0_2286_02_R	CAGGAAACAGCTATGACCCGGTGGTTAATGACTATTATGATGACGG	R
0_2286_02	0_2286_02_F	GTAAAACGACGGCCAGTCTCAGCGAAAAAGCAAACGG	F
0_2337_01	0_2337_01_F	GTAAAACGACGGCCAGTCTACAAATCTTCTTTGCGG	F
0_2337_01	0_2337_01_R	CAGGAAACAGCTATGACCAATGGGGTGAGATTAGTTGATG	R
0_2354_01	0_2354_01_F	GTAAAACGACGGCCAGTTTCGAGACGGCTTTTGG	F
0_2354_01	0_2354_01_R	CAGGAAACAGCTATGACCTGCTAAGGCATTGGTTG	R
0_2433_01	0_2433_01_F	GTAAAACGACGGCCAGTGCACCCTTTGTTATGAATTGTTGTC	F
0_2433_01	0_2433_01_R	CAGGAAACAGCTATGACCGGGTTTCATCAACCTCCATTCAATAGCG	R
0_2456_01	0_2456_01_F	GTAAAACGACGGCCAGTCGCAATTTATCACAGAGAC	F
0_2456_01	0_2456_01_R	CAGGAAACAGCTATGACCATACCCACCCAAAACAAATC	R
0_2576_02	0_2576_02_R	CAGGAAACAGCTATGACCGTTTTTGAACATTTCCGCAG	R
0_2576_02	0_2576_02_F	GTAAAACGACGGCCAGTCCAATCACCAATGAAGCC	F
0_2643_01	0_2643_01_F	GTAAAACGACGGCCAGTGGACAAATCCCTTTGAAC	F
0_2643_01	0_2643_01_R	CAGGAAACAGCTATGACCAGCTTCAATGGCTGCTG	R
0_2775_01	0_2775_01_F	GTAAAACGACGGCCAGTAGAAATGGAGCGTCAG	F
0_2775_01	0_2775_01_R	CAGGAAACAGCTATGACCTCAAGGTTAGCACGAG	R
0_2885_01	0_2885_01_R	CAGGAAACAGCTATGACCTGAGTTGCTGTGAGAGG	R
0_2885_01	0_2885_01_F	GTAAAACGACGGCCAGTTGGGTTGTCATCTGTGG	F
0_2951_01	0_2951_01_F	GTAAAACGACGGCCAGTCCTTGTCGGGTAAGTTC	F
0_2951_01	0_2951_01_R	CAGGAAACAGCTATGACCTAGTCTCGCAGTCAAGCTC	R
0_3013_02	0_3013_02_R	CAGGAAACAGCTATGACCCTAAGATCCAGTTGGGGTG	R
0_3013_02	0_3013_02_F	GTAAAACGACGGCCAGTTGTTCTTGTTAGGTGGTTC	F
0_3046_01	0_3046_01_R	CAGGAAACAGCTATGACCCGCCTCTTCTTATTCATC	R
0_3046_01	0_3046_01_F	GTAAAACGACGGCCAGTTATCTTGGGCAGTGGTC	F
0_3073_01	0_3073_01_R	CAGGAAACAGCTATGACCAGATGAGGCAGGGTATG	R
0_3073_01	0_3073_01_F	GTAAAACGACGGCCAGTAATTAGGCACAGGAGGAG	F
0_3128_02	0_3128_02_R	CAGGAAACAGCTATGACCGTGCCCATAAAATTTCACAAGC	R
0_3128_02	0_3128_02_F	GTAAAACGACGGCCAGTGTCAGAGCAGATTTTAACAG	F
0_3192_01	0_3192_01_R	CAGGAAACAGCTATGACCGGTTGGTGTTTTACCTTC	R
0_3192_01	0_3192_01_F	GTAAAACGACGGCCAGTCCTTCCTTTGCTTTTCTG	F
0_3372_02	0_3372_02_F	GTAAAACGACGGCCAGTTACAGTGACCAGTCCTAC	F
0_3372_02	0_3372_02_R	CAGGAAACAGCTATGACCGGCTTTTTCTCTGATTCTTTGCG	R
0_3415_01	0_3415_01_R	CAGGAAACAGCTATGACCATATGAGCAGGCAAAGG	R
0_3415_01	0_3415_01_F	GTAAAACGACGGCCAGTTGGGTTCAGACAAGAG	F
0_3483_01	0_3483_01_F	GTAAAACGACGGCCAGTAAGCGACTCAAAAGGGG	F
0_3483_01	0_3483_01_R	CAGGAAACAGCTATGACCTCGGCTGTATTGTCTC	R
0_350_01	0_350_01_F	GTAAAACGACGGCCAGTCCGTATGCAAAGCATTTC	F
0_350_01	0_350_01_R	CAGGAAACAGCTATGACCACCTGATCGTGTTGTG	R
0_366_02	0_366_02_F	GTAAAACGACGGCCAGTGTCTGTCGGGATAAATTC	F
0_366_02	0_366_02_R	CAGGAAACAGCTATGACCTTGATGAGGAAGGGAG	R
0_382_01	0_382_01_R	CAGGAAACAGCTATGACCTATGAGAATCGAGAAAGACTGGATG	R
0_382_01	0_382_01_F	GTAAAACGACGGCCAGTTTTAGGTCCTCCTGCTG	F
0_3861_01	0_3861_01_R	CAGGAAACAGCTATGACCATGCTTCAATCTTCCATCTTCC	R
0_3861_01	0_3861_01_F	GTAAAACGACGGCCAGTCCATTCAAACTGCCCTC	F
0_3969_01	0_3969_01_F	GTAAAACGACGGCCAGTTGGTGAGAAGCTAATGCTGCGG	F
0_3969_01	0_3969_01_R	CAGGAAACAGCTATGACCAACACAGGTCAAACAAACAGAATGG	R
0_4032_02	0_4032_02_R	CAGGAAACAGCTATGACCGAAGAGCGTGATTTGG	R
0_4032_02	0_4032_02_F	GTAAAACGACGGCCAGTGAAGAGAGATAGAGTTGTTG	F
0_4054_02	0_4054_02_R	CAGGAAACAGCTATGACCGGAGTTGAAAGGGAATG	R
0_4054_02	0_4054_02_F	GTAAAACGACGGCCAGTTGCCAAGGACTTTCCAC	F
0_409_01	0_409_01_R	CAGGAAACAGCTATGACCGTTGGTGGAGTGATTTG	R
0_409_01	0_409_01_F	GTAAAACGACGGCCAGTACCTACGGAAACCTTG	F
0_4105_01	0_4105_01_R	CAGGAAACAGCTATGACCGCAGCAGCAAAAGCATTTGAAG	R
0_4105_01	0_4105_01_F	GTAAAACGACGGCCAGTGGGTGCATGTTTCATCCACAG	F
0_4282_01	0_4282_01_R	CAGGAAACAGCTATGACCTAGTTGATGGAAATGATGGTGG	R
0_4282_01	0_4282_01_F	GTAAAACGACGGCCAGTGGCTATTCTGCAAAAAATGG	F
0_4394_01	0_4394_01_R	CAGGAAACAGCTATGACCCCATTCCATCGGCACAGTCATC	R
0_4394_01	0_4394_01_F	GTAAAACGACGGCCAGTGCCCAAATGGTTATACATAACACTC	F
0_439_02	0_439_02_R	CAGGAAACAGCTATGACCTTTTTGTGTGGCTGCGG	R
0_439_02	0_439_02_F	GTAAAACGACGGCCAGTGGATTCTTATGAGAAACTGG	F
0_444_01	0_444_01_F	GTAAAACGACGGCCAGTCATTGACAGACTCGAC	F
0_444_01	0_444_01_R	CAGGAAACAGCTATGACCGACAAACGGCACTTTAC	R
0_4541_02	0_4541_02_R	CAGGAAACAGCTATGACCCATTGGGGACTTGAAAGAATC	R
0_4541_02	0_4541_02_F	GTAAAACGACGGCCAGTCTTGAATCAGCTTGAGCC	F
0_4588_01	0_4588_01_F	GTAAAACGACGGCCAGTCTGTTTGAACCGAAAGTTG	F
0_4588_01	0_4588_01_R	CAGGAAACAGCTATGACCCAAGTATGTTGTGCAGG	R
0_4756_01	0_4756_01_R	CAGGAAACAGCTATGACCGGGTTTGTGTTGAATGGGAGGTTTTGTG	R
0_4756_01	0_4756_01_F	GTAAAACGACGGCCAGTATTTAAGCCCCTCTTCCCTCTCCGAC	F
0_4764_01	0_4764_01_F	GTAAAACGACGGCCAGTCTTCAAAATCATCGTCCTCGTCATC	F
0_4764_01	0_4764_01_R	CAGGAAACAGCTATGACCTTACTCCTCCTCTGGCATC	R
0_4829_01	0_4829_01_R	CAGGAAACAGCTATGACCCTGGGAAACTCTGTCACAATATGGG	R
0_4829_01	0_4829_01_F	GTAAAACGACGGCCAGTTAGGTTGATTCACGGCATTGG	F
0_5038_01	0_5038_01_F	GTAAAACGACGGCCAGTCCAAAACTCTCACACC	F
0_5038_01	0_5038_01_R	CAGGAAACAGCTATGACCTCTCCCATACTCTTGCC	R
0_5101_01	0_5101_01_R	CAGGAAACAGCTATGACCGTTTGTGTAGGTGGTG	R
0_5101_01	0_5101_01_F	GTAAAACGACGGCCAGTGGATTGAAAACTGCTGC	F
0_5204_01	0_5204_01_R	CAGGAAACAGCTATGACCAACCCAGCAATCTGAGCAAAGAAAAAC	R
0_5204_01	0_5204_01_F	GTAAAACGACGGCCAGTTCCCTGAAATCAAATCCCAC	F
0_5233_01	0_5233_01_F	GTAAAACGACGGCCAGTCACACTAATATCTTCGCTC	F
0_5233_01	0_5233_01_R	CAGGAAACAGCTATGACCCATATAGTTATTTCGCACCC	R
0_5361_01	0_5361_01_R	CAGGAAACAGCTATGACCAGATGGAAGAGATGAGGGAGG	R
0_5361_01	0_5361_01_F	GTAAAACGACGGCCAGTATTAAGGCTGCAACTTTGGG	F
0_5364_02	0_5364_02_F	GTAAAACGACGGCCAGTGGTGTCCAAAATATGTTGTC	F
0_5364_02	0_5364_02_R	CAGGAAACAGCTATGACCAATCCCATTCAATGTTGTTCGCTC	R
0_5488_01	0_5488_01_F	GTAAAACGACGGCCAGTAGTGTTTTGGTCGAGGAATACAGTGGG	F
0_5488_01	0_5488_01_R	CAGGAAACAGCTATGACCCGGCGTTGTGTCGTGTGCTGATATAG	R
0_5583_01	0_5583_01_F	GTAAAACGACGGCCAGTCATCTCTGTTGGTGTC	F
0_5583_01	0_5583_01_R	CAGGAAACAGCTATGACCTCTCAGCAATCAGTGG	R
0_5601_01	0_5601_01_R	CAGGAAACAGCTATGACCGCAAAAGCCAATGAGTAG	R
0_5601_01	0_5601_01_F	GTAAAACGACGGCCAGTCCAGACCAAAAACCACAG	F
0_5645_01	0_5645_01_R	CAGGAAACAGCTATGACCCGTTATAGGTTGTTGGG	R
0_5645_01	0_5645_01_F	GTAAAACGACGGCCAGTGTAGTGGTGGAATAGAAAG	F
0_5786_01	0_5786_01_F	GTAAAACGACGGCCAGTCGGCTGAGAGATTGATAAGAAATAGG	F
0_5786_01	0_5786_01_R	CAGGAAACAGCTATGACCACGACTAAAGTAGCAGGAACGCACGG	R
0_6047_02	0_6047_02_R	CAGGAAACAGCTATGACCGGGCATCGACTGTGAGAAATCTATTGTG	R
0_6047_02	0_6047_02_F	GTAAAACGACGGCCAGTAACTGCATCGACGTACAGTGGG	F
0_6116_01	0_6116_01_R	CAGGAAACAGCTATGACCAGCTTAGAGGACAGTGG	R
0_6116_01	0_6116_01_F	GTAAAACGACGGCCAGTGTAGTTTCTTGGAGAGG	F
0_6220_01	0_6220_01_R	CAGGAAACAGCTATGACCTTTGGCAGAGCAGCAAG	R
0_6220_01	0_6220_01_F	GTAAAACGACGGCCAGTCACCACCGATTTTCAAG	F
0_6259_01	0_6259_01_F	GTAAAACGACGGCCAGTATGGATATTCTCCATGATGCAC	F
0_6259_01	0_6259_01_R	CAGGAAACAGCTATGACCATGGTCGTCTTTTTGCTTC	R
0_6311_02	0_6311_02_F	GTAAAACGACGGCCAGTGGAAAACGTGTATTACATGG	F
0_6311_02	0_6311_02_R	CAGGAAACAGCTATGACCGCTCTATTATTCGGATTTGGG	R
0_6421_01	0_6421_01_R	CAGGAAACAGCTATGACCAGTAATCCAAGCCAACCC	R
0_6421_01	0_6421_01_F	GTAAAACGACGGCCAGTATCCGTGCAAAACCAG	F
0_6421_02	0_6421_02_R	CAGGAAACAGCTATGACCCTCCTTCTTCCTTTCC	R
0_6421_02	0_6421_02_F	GTAAAACGACGGCCAGTATAAGGGGCTGCTATG	F
0_6448_02	0_6448_02_R	CAGGAAACAGCTATGACCAGTTTGCCGTGTGAAAGTTTG	R
0_6448_02	0_6448_02_F	GTAAAACGACGGCCAGTAATTCCTTTGGTCTTGGAG	F
0_6465_01	0_6465_01_R	CAGGAAACAGCTATGACCGTGGGAGAAATTGACG	R
0_6465_01	0_6465_01_F	GTAAAACGACGGCCAGTCTGTCCTCCTTTTCTTG	F
0_6566_02	0_6566_02_F	GTAAAACGACGGCCAGTGCTCAAAAGAGGGGACTTTATTTAC	F
0_6566_02	0_6566_02_R	CAGGAAACAGCTATGACCCATGCTAACAGATTACTCAC	R
0_6659_01	0_6659_01_F	GTAAAACGACGGCCAGTTATTCCCCATCTTCACC	F
0_6659_01	0_6659_01_R	CAGGAAACAGCTATGACCCCCTTTGGATTTTGTGAG	R
0_6683_01	0_6683_01_F	GTAAAACGACGGCCAGTGAATCCAAGATGAATCCAG	F
0_6683_01	0_6683_01_R	CAGGAAACAGCTATGACCCAATGCAAGGTCATTCTC	R
0_6878_01	0_6878_01_R	CAGGAAACAGCTATGACCTCAGTACGCATCTCAG	R
0_6878_01	0_6878_01_F	GTAAAACGACGGCCAGTAGAAGGGGATTGTAGG	F
0_7001_01	0_7001_01_F	GTAAAACGACGGCCAGTCTGGAAGCTGATTCTTTTG	F
0_7001_01	0_7001_01_R	CAGGAAACAGCTATGACCCCTCTAGTTCTGGTTG	R
0_7009_01	0_7009_01_R	CAGGAAACAGCTATGACCGTGAGATGTATGTGCC	R
0_7009_01	0_7009_01_F	GTAAAACGACGGCCAGTCTCTTTGACCCATTTTTACC	F
0_7033_02	0_7033_02_R	CAGGAAACAGCTATGACCCGGTACACACCTGTATAGTC	R
0_7033_02	0_7033_02_F	GTAAAACGACGGCCAGTGAATGTCTGGTTCTAACAC	F
0_7171_01	0_7171_01_R	CAGGAAACAGCTATGACCAAAGGCTCATTCCTGAACATGCG	R
0_7171_01	0_7171_01_F	GTAAAACGACGGCCAGTGGATCTCAATCCCTATTATTTTGGC	F
0_7291_01	0_7291_01_F	GTAAAACGACGGCCAGTCATTGAGATTGATTCCGAC	F
0_7291_01	0_7291_01_R	CAGGAAACAGCTATGACCCACTGAGAAGGATTGC	R
0_7320_01	0_7320_01_F	GTAAAACGACGGCCAGTCGCTCCTACAAATGCACATTAAAC	F
0_7320_01	0_7320_01_R	CAGGAAACAGCTATGACCTCCTCTCCCCAAAACTC	R
0_7321_01	0_7321_01_F	GTAAAACGACGGCCAGTATCGGTGTTGGGATTGG	F
0_7321_01	0_7321_01_R	CAGGAAACAGCTATGACCTTCAGAGCATGTTGCTTTC	R
0_744_01	0_744_01_R	CAGGAAACAGCTATGACCTGTGAATCCCAATGCTGCCC	R
0_744_01	0_744_01_F	GTAAAACGACGGCCAGTTGCGAACGACTTGTGTTCC	F
0_7471_01	0_7471_01_R	CAGGAAACAGCTATGACCCCACAGAAGCTCATGTTCAATCC	R
0_7471_01	0_7471_01_F	GTAAAACGACGGCCAGTTGGTGTCCCTGCTTTGTTG	F
0_768_02	0_768_02_F	GTAAAACGACGGCCAGTGTAGTAGAGTTTACCGAG	F
0_768_02	0_768_02_R	CAGGAAACAGCTATGACCGGTTCAAAGTCGTCAAAAAG	R
0_771_01	0_771_01_R	CAGGAAACAGCTATGACCTTGGGAAGGGGCGAATGTGTCTCAAC	R
0_771_01	0_771_01_F	GTAAAACGACGGCCAGTGCTGGTCAGCCATAAGCATTTCAAC	F
0_7793_01	0_7793_01_F	GTAAAACGACGGCCAGTGTTCCTGATGACTACC	F
0_7793_01	0_7793_01_R	CAGGAAACAGCTATGACCCCAGAAGCAGAGAATTG	R
0_7808_02	0_7808_02_R	CAGGAAACAGCTATGACCCGCATCTTCATTGGTC	R
0_7808_02	0_7808_02_F	GTAAAACGACGGCCAGTGGGAGTTGTTTTGGAAAG	F
0_7810_01	0_7810_01_R	CAGGAAACAGCTATGACCTCTTCACAGGATTGGG	R
0_7810_01	0_7810_01_F	GTAAAACGACGGCCAGTAGATGGAGATGGCGATG	F
0_7844_01	0_7844_01_R	CAGGAAACAGCTATGACCAAAACTGGGCTGTGAAAC	R
0_7844_01	0_7844_01_F	GTAAAACGACGGCCAGTTCATTTCGCAAGACTGG	F
0_7921_01	0_7921_01_R	CAGGAAACAGCTATGACCAATACCCTTTCAAGGCAAGCATATC	R
0_7921_01	0_7921_01_F	GTAAAACGACGGCCAGTCCATTGGTGTGTCTTCTC	F
0_7973_01	0_7973_01_F	GTAAAACGACGGCCAGTCACTTAATTGCTCCACTCTTAG	F
0_7973_01	0_7973_01_R	CAGGAAACAGCTATGACCTTGCCCTGTTAGGATCAGAAAGTTATG	R
0_8111_01	0_8111_01_R	CAGGAAACAGCTATGACCGCAAGATAGCGAATCAG	R
0_8111_01	0_8111_01_F	GTAAAACGACGGCCAGTGAAAATGCAGTGCAGG	F
0_8187_02	0_8187_02_F	GTAAAACGACGGCCAGTCACAAGAAATGGCAAACAC	F
0_8187_02	0_8187_02_R	CAGGAAACAGCTATGACCAACCATTGACACCCCAC	R
0_8270_01	0_8270_01_R	CAGGAAACAGCTATGACCTCATTGGATGATGGAAGAAC	R
0_8270_01	0_8270_01_F	GTAAAACGACGGCCAGTTTCACCTTTCCCTCAC	F
0_8359_01	0_8359_01_R	CAGGAAACAGCTATGACCGATGGTAAGGATGGTG	R
0_8359_01	0_8359_01_F	GTAAAACGACGGCCAGTTGTGAAGCAGAGGAAC	F
0_8466_02	0_8466_02_F	GTAAAACGACGGCCAGTGGGGTTGAAAACGAATAG	F
0_8466_02	0_8466_02_R	CAGGAAACAGCTATGACCTTCCAAAAAAATGTGGTGCCTG	R
0_846_01	0_846_01_R	CAGGAAACAGCTATGACCGAATTGCAGCCCTTGCACAAGAC	R
0_846_01	0_846_01_F	GTAAAACGACGGCCAGTCCTCCCATCATTCTTTCTTCC	F
0_8479_01	0_8479_01_F	GTAAAACGACGGCCAGTCTGCTCAAGTGAAAGG	F
0_8479_01	0_8479_01_R	CAGGAAACAGCTATGACCCTGATTGTGGATTCTGTG	R
0_8531_01	0_8531_01_F	GTAAAACGACGGCCAGTAATGCTCTTGGTGGAGACGG	F
0_8531_01	0_8531_01_R	CAGGAAACAGCTATGACCCACATTGTTCACGGCGAATCGTTG	R
0_8549_01	0_8549_01_R	CAGGAAACAGCTATGACCCCGAAGAAACCAGAAAC	R
0_8549_01	0_8549_01_F	GTAAAACGACGGCCAGTTTACGAGGCAAACGAG	F
0_8552_01	0_8552_01_R	CAGGAAACAGCTATGACCCACTTTCTTTTGCTCCTC	R
0_8552_01	0_8552_01_F	GTAAAACGACGGCCAGTGTTAATGCTCCCACATC	F
0_8642_01	0_8642_01_F	GTAAAACGACGGCCAGTAGTCCTCCTGGCTTGTCATC	F
0_8642_01	0_8642_01_R	CAGGAAACAGCTATGACCAATCAGGTGGTCAAGGTC	R
0_8675_02	0_8675_02_F	GTAAAACGACGGCCAGTGGAAGTTGTCATCTATGG	F
0_8675_02	0_8675_02_R	CAGGAAACAGCTATGACCCAAGCAATTCGTCTATGG	R
0_8683_01	0_8683_01_R	CAGGAAACAGCTATGACCTGTGTGGTCTGTCATC	R
0_8683_01	0_8683_01_F	GTAAAACGACGGCCAGTCCGCCTATATTTCATAGAG	F
0_8690_01	0_8690_01_F	GTAAAACGACGGCCAGTTGCTCGTTCATTACTAAACAAACCGTCC	F
0_8690_01	0_8690_01_R	CAGGAAACAGCTATGACCGAGTTGAAGCCTTTGCTGATGCCC	R
0_8730_01	0_8730_01_R	CAGGAAACAGCTATGACCGGGTTTCTTAGTGAGG	R
0_8730_01	0_8730_01_F	GTAAAACGACGGCCAGTAACTGCGGTGTTTAGG	F
0_8737_01	0_8737_01_F	GTAAAACGACGGCCAGTGGCTTTGAACACCCTCAAAAATAC	F
0_8737_01	0_8737_01_R	CAGGAAACAGCTATGACCTAAGGACATCAATACCAGTTTGCTCAG	R
0_8800_01	0_8800_01_F	GTAAAACGACGGCCAGTAGGCAATGGTGATTGG	F
0_8800_01	0_8800_01_R	CAGGAAACAGCTATGACCGAGAACGGATTTACTTGTGATG	R
0_8844_01	0_8844_01_R	CAGGAAACAGCTATGACCAAGGTCAATGGTGCAGTGG	R
0_8844_01	0_8844_01_F	GTAAAACGACGGCCAGTCTCATGGAATGCAATGTC	F
0_8850_01	0_8850_01_F	GTAAAACGACGGCCAGTTGATTCAGGAATAGCGACATGAAC	F
0_8850_01	0_8850_01_R	CAGGAAACAGCTATGACCTTGGCAAGGCAATTTTGAAGCATGGG	R
0_8850_02	0_8850_02_F	GTAAAACGACGGCCAGTGAGCCATATCAGTCAG	F
0_8850_02	0_8850_02_R	CAGGAAACAGCTATGACCCAAAAATGCCGAATCCC	R
0_8957_01	0_8957_01_R	CAGGAAACAGCTATGACCGTGCAATGTAACCAACAG	R
0_8957_01	0_8957_01_F	GTAAAACGACGGCCAGTGAGGTGCATACAAGAG	F
0_8967_01	0_8967_01_R	CAGGAAACAGCTATGACCGAGAGAAACAACAAAAGCACC	R
0_8967_01	0_8967_01_F	GTAAAACGACGGCCAGTGTTCTTGTATTCCCATTTCC	F
0_8992_01	0_8992_01_F	GTAAAACGACGGCCAGTCTCTCCTTGTCTTGTATTTG	F
0_8992_01	0_8992_01_R	CAGGAAACAGCTATGACCCGCTTTCTCTAGCTTTC	R
0_9063_01	0_9063_01_F	GTAAAACGACGGCCAGTCTCCTTGTCCTGAATCTTAGCC	F
0_9063_01	0_9063_01_R	CAGGAAACAGCTATGACCGCGAACACTTGCTGATTAC	R
0_9082_01	0_9082_01_F	GTAAAACGACGGCCAGTAATGAGTGGGATGTTGGGG	F
0_9082_01	0_9082_01_R	CAGGAAACAGCTATGACCAAACGAGGTTTTGTCAGG	R
0_9091_01	0_9091_01_F	GTAAAACGACGGCCAGTGGCTGGATGTATATTAGG	F
0_9091_01	0_9091_01_R	CAGGAAACAGCTATGACCGAGGTGTTTGTTTGTGG	R
0_9119_01	0_9119_01_F	GTAAAACGACGGCCAGTAACATCTGAGTTGCCC	F
0_9119_01	0_9119_01_R	CAGGAAACAGCTATGACCAGTTTTATCAACACGAACGCC	R
0_9284_02	0_9284_02_R	CAGGAAACAGCTATGACCAATTTCCCCATCTTCTCCCCCAAC	R
0_9284_02	0_9284_02_F	GTAAAACGACGGCCAGTGGGTTTTGAATTGCCTTTGCTG	F
0_9308_02	0_9308_02_R	CAGGAAACAGCTATGACCTGATACCCAAACACACAACAG	R
0_9308_02	0_9308_02_F	GTAAAACGACGGCCAGTGCATCAAAAGAAAGTAGAGTCC	F
0_9345_02	0_9345_02_F	GTAAAACGACGGCCAGTATAGCCAGTGTGACCTCCAAAGCC	F
0_9345_02	0_9345_02_R	CAGGAAACAGCTATGACCGCAGAGTATTATTACCCATAGTTCC	R
0_9383_01	0_9383_01_R	CAGGAAACAGCTATGACCATGGAGCACAGCAACAG	R
0_9383_01	0_9383_01_F	GTAAAACGACGGCCAGTTAGAGAGCAGATGGAG	F
0_9389_01	0_9389_01_R	CAGGAAACAGCTATGACCCATTGCCACAGTGGTTAC	R
0_9389_01	0_9389_01_F	GTAAAACGACGGCCAGTCAACTTCCCTCTCTTC	F
0_9408_01	0_9408_01_R	CAGGAAACAGCTATGACCCTTTTGAGATGAACCAGAC	R
0_9408_01	0_9408_01_F	GTAAAACGACGGCCAGTCATTGCCTACGATTTCC	F
0_9457_01	0_9457_01_F	GTAAAACGACGGCCAGTCCTTGGTTTTCATGCTC	F
0_9457_01	0_9457_01_R	CAGGAAACAGCTATGACCAATTGGGGCTTCTCAC	R
0_9457_02	0_9457_02_R	CAGGAAACAGCTATGACCAGCTTGAGATTGCACGG	R
0_9457_02	0_9457_02_F	GTAAAACGACGGCCAGTCTTCATGGGGAAAAATCTAC	F
0_9462_01	0_9462_01_F	GTAAAACGACGGCCAGTCTTAGTGTGCTTCCATATC	F
0_9462_01	0_9462_01_R	CAGGAAACAGCTATGACCCATTTGGCATACTGTAAGG	R
0_9462_02	0_9462_02_R	CAGGAAACAGCTATGACCGTCAAAAGTGGAATGCAG	R
0_9462_02	0_9462_02_F	GTAAAACGACGGCCAGTGCAGATATACTTACTCACC	F
0_9513_01	0_9513_01_R	CAGGAAACAGCTATGACCGCTAATATCCACCTACAC	R
0_9513_01	0_9513_01_F	GTAAAACGACGGCCAGTCTTGCTTCATCCACAGTC	F
0_9568_01	0_9568_01_F	GTAAAACGACGGCCAGTTGCTCGGGAGAATCTAC	F
0_9568_01	0_9568_01_R	CAGGAAACAGCTATGACCTCATCCACTTGCTGCTG	R
0_9577_01	0_9577_01_R	CAGGAAACAGCTATGACCAATCCCTGGTTAAGGTTGTTGCCTCATC	R
0_9577_01	0_9577_01_F	GTAAAACGACGGCCAGTCTAATACTTAAAACCCCCCATCTC	F
0_9605_02	0_9605_02_F	GTAAAACGACGGCCAGTAAGTCCCTGCACGCTACATC	F
0_9605_02	0_9605_02_R	CAGGAAACAGCTATGACCCCTCTTCGCCGTATTTTTC	R
0_9613_01	0_9613_01_F	GTAAAACGACGGCCAGTGCAAACACATCCAGTC	F
0_9613_01	0_9613_01_R	CAGGAAACAGCTATGACCGCATTGAAGTTTAGCAGG	R
0_9749_01	0_9749_01_R	CAGGAAACAGCTATGACCCTTGAAATCTTAACAGCACGAC	R
0_9749_01	0_9749_01_F	GTAAAACGACGGCCAGTTGACGCACTGAATATCCGCC	F
0_9750_02	0_9750_02_F	GTAAAACGACGGCCAGTATGTTAGGAGTGCCAG	F
0_9750_02	0_9750_02_R	CAGGAAACAGCTATGACCTCCACTTCCAACAACC	R
0_9763_02	0_9763_02_R	CAGGAAACAGCTATGACCCCGTATATGAGTATGGGGC	R
0_9763_02	0_9763_02_F	GTAAAACGACGGCCAGTACTGGAGGGTAAGGTTG	F
0_9848_01	0_9848_01_R	CAGGAAACAGCTATGACCTAACGGCGAGGACAGTGTTGTG	R
0_9848_01	0_9848_01_F	GTAAAACGACGGCCAGTTCTGGTCTGCTACTCCATC	F
0_9922_01	0_9922_01_F	GTAAAACGACGGCCAGTGCGTTCATCATCTCAAGCC	F
0_9922_01	0_9922_01_R	CAGGAAACAGCTATGACCCTAATCTCTCTTATTGTCATCTCCACC	R
0_9949_01	0_9949_01_R	CAGGAAACAGCTATGACCTTTACCACTTCCGCAC	R
0_9949_01	0_9949_01_F	GTAAAACGACGGCCAGTGACGACATTATACGCC	F
1_1609_01	1_1609_01_R	CAGGAAACAGCTATGACCGCAGCTTGTATGTCAG	R
1_1609_01	1_1609_01_F	GTAAAACGACGGCCAGTCCTCAATGATTTACCACC	F
1_3086_01	1_3086_01_F	GTAAAACGACGGCCAGTGCAGCCATTACTCAGTTG	F
1_3086_01	1_3086_01_R	CAGGAAACAGCTATGACCGGTGAGCTTCCAGAGAATGTC	R
1_5675_01	1_5675_01_F	GTAAAACGACGGCCAGTAAGGTTCATTCCAGAAGAAG	F
1_5675_01	1_5675_01_R	CAGGAAACAGCTATGACCAAATTAAATGGACACGCTGTTGGG	R
1_6331_01	1_6331_01_F	GTAAAACGACGGCCAGTGGGTAGTACAATCATGG	F
1_6331_01	1_6331_01_R	CAGGAAACAGCTATGACCATCAGAGAAGAGCAGG	R
1_6493_01	1_6493_01_F	GTAAAACGACGGCCAGTCTCACCCTTTTTACCTAC	F
1_6493_01	1_6493_01_R	CAGGAAACAGCTATGACCAAGGAGAGGGAACGAGAAC	R
2_10014_01	2_10014_01_F	GTAAAACGACGGCCAGTAAGGTTGTGGTGGTTG	F
2_10014_01	2_10014_01_R	CAGGAAACAGCTATGACCCTGCTGTTTTGTCTACATC	R
2_10034_01	2_10034_01_R	CAGGAAACAGCTATGACCGTTCAGTTGCATCCTTCAACC	R
2_10034_01	2_10034_01_F	GTAAAACGACGGCCAGTCAGTTTCTCCTATGAACAAGCTCATTCC	F
2_10052_01	2_10052_01_R	CAGGAAACAGCTATGACCAACGCTCCCTGAGTCGATTG	R
2_10052_01	2_10052_01_F	GTAAAACGACGGCCAGTTTCTTGCCAGCCTTCTTC	F
2_10059_02	2_10059_02_F	GTAAAACGACGGCCAGTGGAAAACAAAGGATAACAGGAG	F
2_10059_02	2_10059_02_R	CAGGAAACAGCTATGACCCCAGTTCGACGTGTAAAG	R
2_1014_01	2_1014_01_F	GTAAAACGACGGCCAGTAGGCACTCCAAACAAC	F
2_1014_01	2_1014_01_R	CAGGAAACAGCTATGACCGTGGTCAAAATAGCACATC	R
2_10155_02	2_10155_02_F	GTAAAACGACGGCCAGTGAATAGAAATAGAGTGCGATGG	F
2_10155_02	2_10155_02_R	CAGGAAACAGCTATGACCAAAAATGATGGCTGCGTGGAGG	R
2_10192_01	2_10192_01_R	CAGGAAACAGCTATGACCCTGATTCTTGGATTGAAAGG	R
2_10192_01	2_10192_01_F	GTAAAACGACGGCCAGTATTGTGCTGCTCACTGG	F
2_10212_01	2_10212_01_F	GTAAAACGACGGCCAGTGAGGGATGACTGCCATAGTAG	F
2_10212_01	2_10212_01_R	CAGGAAACAGCTATGACCGAAAGCTCTGAGATCACC	R
2_10216_01	2_10216_01_F	GTAAAACGACGGCCAGTCACGGTGGAAAAACTG	F
2_10216_01	2_10216_01_R	CAGGAAACAGCTATGACCGATTGAGTTGAGGAAGG	R
2_1023_01	2_1023_01_F	GTAAAACGACGGCCAGTAGCCAATCAGCACCAGCAAC	F
2_1023_01	2_1023_01_R	CAGGAAACAGCTATGACCGATCATCAGCCTATAAGAGAAGCAGCC	R
2_10306_01	2_10306_01_R	CAGGAAACAGCTATGACCTTCAAATGCCAAGCAGTTAG	R
2_10306_01	2_10306_01_F	GTAAAACGACGGCCAGTGAAATGGTGTATAGCCAG	F
2_1030_01	2_1030_01_F	GTAAAACGACGGCCAGTGAGCAACAACAATAGTGG	F
2_1030_01	2_1030_01_R	CAGGAAACAGCTATGACCGGAGAAAGTGGAAGTGG	R
2_10352_02	2_10352_02_R	CAGGAAACAGCTATGACCGCAGTGTCAAGAGAAG	R
2_10352_02	2_10352_02_F	GTAAAACGACGGCCAGTGGTGTTAGATATGCTATGG	F
2_10438_01	2_10438_01_R	CAGGAAACAGCTATGACCAAAACAACAGCCCCATTCTTCCTCCTCC	R
2_10438_01	2_10438_01_F	GTAAAACGACGGCCAGTAGTCCAAGCTCAACAAGCTCCC	F
2_10483_01	2_10483_01_R	CAGGAAACAGCTATGACCAAGGGATTTGGTCGTGG	R
2_10483_01	2_10483_01_F	GTAAAACGACGGCCAGTCAGTTCTCAGGAATGG	F
2_10502_03	2_10502_03_R	CAGGAAACAGCTATGACCTTTCTCCTTTCGCCCCTGTTTCCC	R
2_10502_03	2_10502_03_F	GTAAAACGACGGCCAGTCGCACAAGTTCAAAATTATATCGTCCC	F
2_1055_01	2_1055_01_F	GTAAAACGACGGCCAGTCTGATGACCAAGTAACC	F
2_1055_01	2_1055_01_R	CAGGAAACAGCTATGACCTACCTGTGTGGGGAATG	R
2_1160_01	2_1160_01_R	CAGGAAACAGCTATGACCGATGTTTTGGTTGGTGGAG	R
2_1160_01	2_1160_01_F	GTAAAACGACGGCCAGTTGGACAAGATTGGCAGG	F
2_1359_01	2_1359_01_F	GTAAAACGACGGCCAGTCTTTTGATGCCTGTTGACAAGACC	F
2_1359_01	2_1359_01_R	CAGGAAACAGCTATGACCCTTAACATATTCATGTGTGCCCTTCGCC	R
2_1405_01	2_1405_01_F	GTAAAACGACGGCCAGTCATTTTGCAGAGGCAAG	F
2_1405_01	2_1405_01_R	CAGGAAACAGCTATGACCTGCGTAAGGCAGAACAG	R
2_1443_02	2_1443_02_F	GTAAAACGACGGCCAGTCGTCAAGTTTGAAACTGG	F
2_1443_02	2_1443_02_R	CAGGAAACAGCTATGACCGCAAAAAGTCAGTGGG	R
2_1501_01	2_1501_01_F	GTAAAACGACGGCCAGTATCGTGAAGCGGTGTTCCTG	F
2_1501_01	2_1501_01_R	CAGGAAACAGCTATGACCGTAGAGGAAAAGTTAAAGGGTG	R
2_1528_01	2_1528_01_F	GTAAAACGACGGCCAGTGCAATGGAAAGTTCAGG	F
2_1528_01	2_1528_01_R	CAGGAAACAGCTATGACCGCATTAGCAAGAGTTAAACAGG	R
2_1668_01	2_1668_01_F	GTAAAACGACGGCCAGTGCAACAAGGGAACAAATCAAATGAG	F
2_1668_01	2_1668_01_R	CAGGAAACAGCTATGACCGAGAATAGGGGTTAGGG	R
2_1818_01	2_1818_01_F	GTAAAACGACGGCCAGTCCCGAATCCAAACAGAAC	F
2_1818_01	2_1818_01_R	CAGGAAACAGCTATGACCGACCTCCCAGACCATTATTCC	R
2_1850_01	2_1850_01_F	GTAAAACGACGGCCAGTTACGGTGGAGTAGAGGGATG	F
2_1850_01	2_1850_01_R	CAGGAAACAGCTATGACCTGGTATGACACTGCTGGAAATAATTGG	R
2_1865_02	2_1865_02_R	CAGGAAACAGCTATGACCTCACTTGGGAGAGCGTTTGC	R
2_1865_02	2_1865_02_F	GTAAAACGACGGCCAGTGTCAAGTAACATTCAAAAGGACCAG	F
2_1930_02	2_1930_02_R	CAGGAAACAGCTATGACCGCAAAGCAGTCTCAATCTC	R
2_1930_02	2_1930_02_F	GTAAAACGACGGCCAGTACCCGAAGTCATTCAG	F
2_2015_02	2_2015_02_R	CAGGAAACAGCTATGACCCATCGCCTCTTCAAAC	R
2_2015_02	2_2015_02_F	GTAAAACGACGGCCAGTCCTCAATCAAGCATCC	F
2_2240_01	2_2240_01_F	GTAAAACGACGGCCAGTGCCGAGACAGAAGGTCATAATTTAAAC	F
2_2240_01	2_2240_01_R	CAGGAAACAGCTATGACCCCGAGAAGGATTCATTGAGTTATGGAAG	R
2_2501_01	2_2501_01_F	GTAAAACGACGGCCAGTGCCCCCTCATGGTCATTTTC	F
2_2501_01	2_2501_01_R	CAGGAAACAGCTATGACCCGACAAGTGGCAGCATTAG	R
2_2769_03	2_2769_03_R	CAGGAAACAGCTATGACCGCTTGCCTGGTTAATTTGTGTTG	R
2_2769_03	2_2769_03_F	GTAAAACGACGGCCAGTATATCATGTGTGAGGATCTG	F
2_2799_03	2_2799_03_F	GTAAAACGACGGCCAGTGAAACTACCGCACCATCTCAAC	F
2_2799_03	2_2799_03_R	CAGGAAACAGCTATGACCGGAGATTCTCTTTTGGAAAGGATGCCAC	R
2_2931_01	2_2931_01_F	GTAAAACGACGGCCAGTCTTCCAGAAACTTCACAC	F
2_2931_01	2_2931_01_R	CAGGAAACAGCTATGACCAGCTCAGCCCATGAAAC	R
2_2937_01	2_2937_01_R	CAGGAAACAGCTATGACCTTGCCAACTCCACTCCCTAC	R
2_2937_01	2_2937_01_F	GTAAAACGACGGCCAGTCATTTCCAAGAGAAGACGAC	F
2_2952_01	2_2952_01_R	CAGGAAACAGCTATGACCGCCGTGATTATCGAAGAG	R
2_2952_01	2_2952_01_F	GTAAAACGACGGCCAGTACCCACAAATTGCCAG	F
2_2960_02	2_2960_02_F	GTAAAACGACGGCCAGTTACAATATGTTCCTGTCAAGGC	F
2_2960_02	2_2960_02_R	CAGGAAACAGCTATGACCTACGCTCACATGGTCTCCTTC	R
2_2976_01	2_2976_01_R	CAGGAAACAGCTATGACCACATTCATGCAAAGATGCTGCAATCAC	R
2_2976_01	2_2976_01_F	GTAAAACGACGGCCAGTATGCAAGACCAGCTAACCCC	F
2_3083_01	2_3083_01_R	CAGGAAACAGCTATGACCTCATAGACGAGAGCGAG	R
2_3083_01	2_3083_01_F	GTAAAACGACGGCCAGTCCACAAAAACCCCATC	F
2_3113_01	2_3113_01_R	CAGGAAACAGCTATGACCGTTGGCAAGAACAATTTCAG	R
2_3113_01	2_3113_01_F	GTAAAACGACGGCCAGTTCCTCAAAACCTCCCTC	F
2_3141_01	2_3141_01_F	GTAAAACGACGGCCAGTGTTTTCATATTTGGCTGCTC	F
2_3141_01	2_3141_01_R	CAGGAAACAGCTATGACCGTGCTCTCAGTTAGAAG	R
2_3265_02	2_3265_02_F	GTAAAACGACGGCCAGTCAATTTCTGTTGCTCTGTCC	F
2_3265_02	2_3265_02_R	CAGGAAACAGCTATGACCAGAAGCTGAAGCTCTCAACC	R
2_3307_01	2_3307_01_R	CAGGAAACAGCTATGACCGCTCATTATGCAGCAAG	R
2_3307_01	2_3307_01_F	GTAAAACGACGGCCAGTCCCAGATTAACAAATTTTCCCC	F
2_3319_01	2_3319_01_F	GTAAAACGACGGCCAGTGAGGTTCATCTTCATAAGG	F
2_3319_01	2_3319_01_R	CAGGAAACAGCTATGACCAGCTACTTCAGTTCAGAATGG	R
2_3465_01	2_3465_01_F	GTAAAACGACGGCCAGTAAAACCTAGACCCTGCC	F
2_3465_01	2_3465_01_R	CAGGAAACAGCTATGACCTCTTCCTCCTCATCAC	R
2_3557_01	2_3557_01_R	CAGGAAACAGCTATGACCAGGTGGAGGAGGAGGATTGTTTGAGAG	R
2_3557_01	2_3557_01_F	GTAAAACGACGGCCAGTATTCAGGGGACGAGGGCTTTTTGG	F
2_3591_03	2_3591_03_F	GTAAAACGACGGCCAGTGAGAGTCACAGGAATAC	F
2_3591_03	2_3591_03_R	CAGGAAACAGCTATGACCTGCAGAAACACGAGGAG	R
2_3624_02	2_3624_02_F	GTAAAACGACGGCCAGTAGCCTAATTGAGCAGCC	F
2_3624_02	2_3624_02_R	CAGGAAACAGCTATGACCGTCCAGAAGAACAACC	R
2_3720_01	2_3720_01_R	CAGGAAACAGCTATGACCAAAAGCTCAAGGCGTG	R
2_3720_01	2_3720_01_F	GTAAAACGACGGCCAGTAATCTCGGCTCCCTTTC	F
2_3726_02	2_3726_02_F	GTAAAACGACGGCCAGTCAGTCAAAGCATCCAGGACAGTAG	F
2_3726_02	2_3726_02_R	CAGGAAACAGCTATGACCCTCTTGTGGAAGCCCTTACAG	R
2_3742_03	2_3742_03_R	CAGGAAACAGCTATGACCCTTAGTGTCCACCGTTC	R
2_3742_03	2_3742_03_F	GTAAAACGACGGCCAGTCCTCAAAACTTGGAGCTAC	F
2_3745_01	2_3745_01_R	CAGGAAACAGCTATGACCAGCCGTTATTTCCAGGCGAG	R
2_3745_01	2_3745_01_F	GTAAAACGACGGCCAGTTAAGGGTTGAGATGCGAG	F
2_374_01	2_374_01_R	CAGGAAACAGCTATGACCGGCGATCACACAATTACTGGACTAGAC	R
2_374_01	2_374_01_F	GTAAAACGACGGCCAGTCCTGCCTGCCACTTCACTAAGATG	F
2_3851_01	2_3851_01_F	GTAAAACGACGGCCAGTTACACAAGCAACCGACGAC	F
2_3851_01	2_3851_01_R	CAGGAAACAGCTATGACCAGAAGCGAACTTTCACAG	R
2_3852_01	2_3852_01_R	CAGGAAACAGCTATGACCGACCGTCAGATTTCGTTACAG	R
2_3852_01	2_3852_01_F	GTAAAACGACGGCCAGTCAGGACATTTGCAGCAG	F
2_3867_02	2_3867_02_F	GTAAAACGACGGCCAGTGTCTTGAAAATCAGAACCCTTG	F
2_3867_02	2_3867_02_R	CAGGAAACAGCTATGACCTGAAAATCCTGGAACCCTTGCAC	R
2_3919_01	2_3919_01_F	GTAAAACGACGGCCAGTGATGATGGGAAACGAC	F
2_3919_01	2_3919_01_R	CAGGAAACAGCTATGACCATGACCGAGAAGCTCTG	R
2_3941_01	2_3941_01_F	GTAAAACGACGGCCAGTGTTCGGTTTGCTACTTTG	F
2_3941_01	2_3941_01_R	CAGGAAACAGCTATGACCGGGACTGTTTGGTTTTC	R
2_3947_01	2_3947_01_R	CAGGAAACAGCTATGACCACAGAGAATAATGGGGCAC	R
2_3947_01	2_3947_01_F	GTAAAACGACGGCCAGTCCATCATACAACTATCCAC	F
2_4029_01	2_4029_01_F	GTAAAACGACGGCCAGTGATTGTTGTGGGTGATTG	F
2_4029_01	2_4029_01_R	CAGGAAACAGCTATGACCTGCACTTGGTCACATGG	R
2_4033_01	2_4033_01_F	GTAAAACGACGGCCAGTTTCCACTCGCCCACTTTTCC	F
2_4033_01	2_4033_01_R	CAGGAAACAGCTATGACCCAGAGATGTCTTCGTTTCC	R
2_4107_01	2_4107_01_R	CAGGAAACAGCTATGACCCAATGCCAGCAAGAAAGAC	R
2_4107_01	2_4107_01_F	GTAAAACGACGGCCAGTTAGCCTGAATCCGAGACACC	F
2_4123_02	2_4123_02_F	GTAAAACGACGGCCAGTAAATTGGAGCGGGTGTG	F
2_4123_02	2_4123_02_R	CAGGAAACAGCTATGACCGTAATCCATCCCCTTTTTC	R
2_4183_01	2_4183_01_R	CAGGAAACAGCTATGACCGAAGAGCAGAAATTAGCAG	R
2_4183_01	2_4183_01_F	GTAAAACGACGGCCAGTCAATAAGGAAAAATCCCCAG	F
2_4196_01	2_4196_01_R	CAGGAAACAGCTATGACCAGCTCCTATCTAATGGCTC	R
2_4196_01	2_4196_01_F	GTAAAACGACGGCCAGTGGTCTGGTATCAATCTC	F
2_4235_01	2_4235_01_F	GTAAAACGACGGCCAGTCAAACCCATTTCCTATGCCATTC	F
2_4235_01	2_4235_01_R	CAGGAAACAGCTATGACCCAATACAGCAATTTCAGGTC	R
2_4281_02	2_4281_02_R	CAGGAAACAGCTATGACCCTCAACTACCCATCATTCTC	R
2_4281_02	2_4281_02_F	GTAAAACGACGGCCAGTACAAAGTGTGCAGCATC	F
2_4554_02	2_4554_02_F	GTAAAACGACGGCCAGTGAAAGAATAGACAACTCGG	F
2_4554_02	2_4554_02_R	CAGGAAACAGCTATGACCCTAATGTGGAGCTTGG	R
2_4586_01	2_4586_01_F	GTAAAACGACGGCCAGTTCGCTCTGTGTTTGTC	F
2_4586_01	2_4586_01_R	CAGGAAACAGCTATGACCAAGGTTCCCCTTCATC	R
2_4723_01	2_4723_01_F	GTAAAACGACGGCCAGTGATAGAGCAAATGTATTCGC	F
2_4723_01	2_4723_01_R	CAGGAAACAGCTATGACCCATGTTGAAGGTTGGAG	R
2_4976_01	2_4976_01_R	CAGGAAACAGCTATGACCAAGCGGATGATGTTGCAGG	R
2_4976_01	2_4976_01_F	GTAAAACGACGGCCAGTCAAAGTAGCGGAGAAAATG	F
2_5064_01	2_5064_01_R	CAGGAAACAGCTATGACCCCTTGCCAGAGAAAAC	R
2_5064_01	2_5064_01_F	GTAAAACGACGGCCAGTTAAGCGAGAGGAAGCAC	F
2_5089_02	2_5089_02_R	CAGGAAACAGCTATGACCGCGAATCTGGGAGATGTTAATCTG	R
2_5089_02	2_5089_02_F	GTAAAACGACGGCCAGTAATCTACGTGATGTACGGCGTCGTGG	F
2_5483_02	2_5483_02_R	CAGGAAACAGCTATGACCTATATGGTCACCCCAG	R
2_5483_02	2_5483_02_F	GTAAAACGACGGCCAGTGGAACAAACTCGTCTATG	F
2_5572_01	2_5572_01_R	CAGGAAACAGCTATGACCCTGCCAGAGAAAATTCTAC	R
2_5572_01	2_5572_01_F	GTAAAACGACGGCCAGTTGGAGGAAAGGGTTAG	F
2_5613_01	2_5613_01_F	GTAAAACGACGGCCAGTCCAACTTCCACATCAAC	F
2_5613_01	2_5613_01_R	CAGGAAACAGCTATGACCAACTGAAGCTCAGCTCC	R
2_5636_01	2_5636_01_F	GTAAAACGACGGCCAGTCCATTTATCTTGCCATTGGAAAGTG	F
2_5636_01	2_5636_01_R	CAGGAAACAGCTATGACCGGGTTTGAAAGGGAGGTCAG	R
2_5668_01	2_5668_01_R	CAGGAAACAGCTATGACCAGTTTTCCACCATCATCAAG	R
2_5668_01	2_5668_01_F	GTAAAACGACGGCCAGTGCCAGAAAATATGTGATTAGAAGCC	F
2_5701_01	2_5701_01_R	CAGGAAACAGCTATGACCAAGGTTCGAGAATTGTCAGG	R
2_5701_01	2_5701_01_F	GTAAAACGACGGCCAGTGTGTGGTGTCTTTCATTTC	F
2_5724_02	2_5724_02_R	CAGGAAACAGCTATGACCGGTTTATACTCAGAAAGTTTGGGG	R
2_5724_02	2_5724_02_F	GTAAAACGACGGCCAGTGCAAAGATGATTGCGAGG	F
2_5930_01	2_5930_01_R	CAGGAAACAGCTATGACCGCTACAGTAAATGGTCTTC	R
2_5930_01	2_5930_01_F	GTAAAACGACGGCCAGTACTTGTGTCAGTGGTC	F
2_5962_01	2_5962_01_F	GTAAAACGACGGCCAGTGGAAATGATGACTGACGG	F
2_5962_01	2_5962_01_R	CAGGAAACAGCTATGACCAAGGCAGTGGAGCACGAAAC	R
2_5996_01	2_5996_01_F	GTAAAACGACGGCCAGTAAGCCAGGAGTGAACATAAG	F
2_5996_01	2_5996_01_R	CAGGAAACAGCTATGACCATTTATTTCATAAGAACAGCCCCCGAG	R
2_6052_01	2_6052_01_F	GTAAAACGACGGCCAGTCGATCAGTTCCAATTAGTAAAAGCC	F
2_6052_01	2_6052_01_R	CAGGAAACAGCTATGACCTATCTTGAAACCAAGAACCC	R
2_6061_01	2_6061_01_R	CAGGAAACAGCTATGACCACTTGTGTGGTGGGAAC	R
2_6061_01	2_6061_01_F	GTAAAACGACGGCCAGTTCTTCTGGGATAACGG	F
2_6130_01	2_6130_01_F	GTAAAACGACGGCCAGTGGGTAATCTTTCTTCTGG	F
2_6130_01	2_6130_01_R	CAGGAAACAGCTATGACCGGTATCAAATGTTGCTACTG	R
2_6313_01	2_6313_01_R	CAGGAAACAGCTATGACCAGTTGAATGAGGTGGAAGAAGATAG	R
2_6313_01	2_6313_01_F	GTAAAACGACGGCCAGTATTCTCTCTCTGCCCGTCTCTG	F
2_6317_01	2_6317_01_F	GTAAAACGACGGCCAGTGGGTGTCAATTTCTTCAGG	F
2_6317_01	2_6317_01_R	CAGGAAACAGCTATGACCTTGACGAAATACATTTGGTTCTGGG	R
2_6345_01	2_6345_01_F	GTAAAACGACGGCCAGTAAGTTGGATTGGGGAG	F
2_6345_01	2_6345_01_R	CAGGAAACAGCTATGACCGATCAGCAATATTCACAACCAG	R
2_6351_01	2_6351_01_F	GTAAAACGACGGCCAGTCTGAACCTTGCTCTTG	F
2_6351_01	2_6351_01_R	CAGGAAACAGCTATGACCCTCACAAAGATGGGAAG	R
2_6355_02	2_6355_02_R	CAGGAAACAGCTATGACCTGTGACAAATGCTGATTTGG	R
2_6355_02	2_6355_02_F	GTAAAACGACGGCCAGTACTCTGTTGTGGCATATAGG	F
2_6368_01	2_6368_01_F	GTAAAACGACGGCCAGTTTTCATCTACTGGGCGGTCTGG	F
2_6368_01	2_6368_01_R	CAGGAAACAGCTATGACCGCAGTGGTTCAATTTTGGGG	R
2_6413_01	2_6413_01_F	GTAAAACGACGGCCAGTTCTTCATCCATAGCTCCATGTC	F
2_6413_01	2_6413_01_R	CAGGAAACAGCTATGACCGAACAGCACTGGAACTGGCAATAC	R
2_6457_01	2_6457_01_F	GTAAAACGACGGCCAGTATCCTCTGCACATCTC	F
2_6457_01	2_6457_01_R	CAGGAAACAGCTATGACCCAAAAACCCCCCCAAAG	R
2_6491_01	2_6491_01_R	CAGGAAACAGCTATGACCGAGTGATTTTTACCGTAACC	R
2_6491_01	2_6491_01_F	GTAAAACGACGGCCAGTTAGCGTTCCTTTGCTG	F
2_6533_01	2_6533_01_R	CAGGAAACAGCTATGACCCTAGCAGACTTGGGGAGATTAATGG	R
2_6533_01	2_6533_01_F	GTAAAACGACGGCCAGTGGGCTTCTTTGGTTGAGAG	F
2_6534_01	2_6534_01_R	CAGGAAACAGCTATGACCGCGGAGAGGTCTGAATTTC	R
2_6534_01	2_6534_01_F	GTAAAACGACGGCCAGTTCCAGTTCCCCTGTAAGGTC	F
2_6541_01	2_6541_01_R	CAGGAAACAGCTATGACCACAATCCTCAGCATTTCGTCTGTC	R
2_6541_01	2_6541_01_F	GTAAAACGACGGCCAGTGGTCTCCAACTTTGGCTTC	F
2_6596_01	2_6596_01_F	GTAAAACGACGGCCAGTGGTTCGAGGTTCGTCTTTTTTATG	F
2_6596_01	2_6596_01_R	CAGGAAACAGCTATGACCGGTGAGAAATCCTGCTGCTG	R
2_6617_02	2_6617_02_F	GTAAAACGACGGCCAGTCTTACTGGACTTATTAGGCGTTTG	F
2_6617_02	2_6617_02_R	CAGGAAACAGCTATGACCGTGGGGAAACTACTTCTACTATGGTGG	R
2_6618_01	2_6618_01_F	GTAAAACGACGGCCAGTATGACTGCCGCAAAGTAACCACCC	F
2_6618_01	2_6618_01_R	CAGGAAACAGCTATGACCCAAGTTCCTATTGATGCTCTTTTCC	R
2_6635_01	2_6635_01_F	GTAAAACGACGGCCAGTATTCCTCAACTTATGCTTCC	F
2_6635_01	2_6635_01_R	CAGGAAACAGCTATGACCATGTCAAGACCTTCGCTTTCC	R
2_6713_02	2_6713_02_F	GTAAAACGACGGCCAGTTTTGAGCGATTCCAGG	F
2_6713_02	2_6713_02_R	CAGGAAACAGCTATGACCTTATCTAGCAAGTGAGCAAC	R
2_6731_01	2_6731_01_F	GTAAAACGACGGCCAGTGAAAAGGATCAAATTGTGGG	F
2_6731_01	2_6731_01_R	CAGGAAACAGCTATGACCGCTAACATTGGCTGTGG	R
2_684_01	2_684_01_R	CAGGAAACAGCTATGACCGGTATAAAATTGCTGTGGG	R
2_684_01	2_684_01_F	GTAAAACGACGGCCAGTAGAAGGAGGGGATGAAC	F
2_6906_01	2_6906_01_R	CAGGAAACAGCTATGACCGTCAGTAATCAAGAAGCAG	R
2_6906_01	2_6906_01_F	GTAAAACGACGGCCAGTGGAAAAGAATCATTGGACC	F
2_6995_01	2_6995_01_F	GTAAAACGACGGCCAGTGGGATTTAAGAAAGGAAGTCTG	F
2_6995_01	2_6995_01_R	CAGGAAACAGCTATGACCGGAAAAAGTCTTCTGAGATTGG	R
2_7025_01	2_7025_01_F	GTAAAACGACGGCCAGTGCATGAATTGGTGGAAAACTGG	F
2_7025_01	2_7025_01_R	CAGGAAACAGCTATGACCGACGATGCAGTTGGTGTTCTGG	R
2_7121_02	2_7121_02_R	CAGGAAACAGCTATGACCCAATCCACTCACCATC	R
2_7121_02	2_7121_02_F	GTAAAACGACGGCCAGTTTTTCGCCCAATGGGTC	F
2_7182_01	2_7182_01_R	CAGGAAACAGCTATGACCGGAAGAGGGCTTTTAGG	R
2_7182_01	2_7182_01_F	GTAAAACGACGGCCAGTAACTGCTGAATCGCTGGTG	F
2_7189_01	2_7189_01_R	CAGGAAACAGCTATGACCAAAATGTATCGACGGATCGAATCCCCTG	R
2_7189_01	2_7189_01_F	GTAAAACGACGGCCAGTGTTTGTTTCTGCATCGGCGG	F
2_7213_02	2_7213_02_R	CAGGAAACAGCTATGACCCTGATACTTTGGCATGTCTTAG	R
2_7213_02	2_7213_02_F	GTAAAACGACGGCCAGTGTTTATAACATCCAGGGGAG	F
2_7351_02	2_7351_02_R	CAGGAAACAGCTATGACCGTTATAGCGTTGTCGTTG	R
2_7351_02	2_7351_02_F	GTAAAACGACGGCCAGTGGAGGATCGTTACTTG	F
2_7532_01	2_7532_01_F	GTAAAACGACGGCCAGTTGTTGAAGGTCTGTGG	F
2_7532_01	2_7532_01_R	CAGGAAACAGCTATGACCGCTGAATTAGAATGACAAGAGG	R
2_7725_01	2_7725_01_F	GTAAAACGACGGCCAGTGGACATTGTACTGTTGG	F
2_7725_01	2_7725_01_R	CAGGAAACAGCTATGACCGGGTAAATGGAAAGAGTATTGG	R
2_7803_01	2_7803_01_F	GTAAAACGACGGCCAGTCTTTGAAGGGAGCATTTTG	F
2_7803_01	2_7803_01_R	CAGGAAACAGCTATGACCAAGTGGTTGGGATGAG	R
2_7808_01	2_7808_01_R	CAGGAAACAGCTATGACCCAGGTAATGGTTTTGGTC	R
2_7808_01	2_7808_01_F	GTAAAACGACGGCCAGTTTCTGGAAGGTCATCGG	F
2_7852_01	2_7852_01_R	CAGGAAACAGCTATGACCAGTAGGTATGAAAGGTTGAG	R
2_7852_01	2_7852_01_F	GTAAAACGACGGCCAGTGGTATGCCATTTTCATTCTGTC	F
2_7918_01	2_7918_01_F	GTAAAACGACGGCCAGTGCTGCAAATCTGTATTATGCTAAGG	F
2_7918_01	2_7918_01_R	CAGGAAACAGCTATGACCGATCTGGCTTTGAGGAAAACAAGG	R
2_7961_01	2_7961_01_F	GTAAAACGACGGCCAGTGATAATTTTGGATATGCGGC	F
2_7961_01	2_7961_01_R	CAGGAAACAGCTATGACCCAGATGTGTGGAAAGAAG	R
2_7974_01	2_7974_01_F	GTAAAACGACGGCCAGTAGGTAGGGGTTCTTGTC	F
2_7974_01	2_7974_01_R	CAGGAAACAGCTATGACCGCTCTTCACTGTAATAGTTCTC	R
2_8011_02	2_8011_02_R	CAGGAAACAGCTATGACCTGCACAAGATCGAGAAG	R
2_8011_02	2_8011_02_F	GTAAAACGACGGCCAGTACAAGAAGCGAAGAAGCAG	F
2_8214_02	2_8214_02_F	GTAAAACGACGGCCAGTATTAAAATGTGGTGGAAGAACAGGG	F
2_8214_02	2_8214_02_R	CAGGAAACAGCTATGACCATAGGTGTGGTGGAGGGATGATGG	R
2_8253_01	2_8253_01_F	GTAAAACGACGGCCAGTGATTTGCTTATGCTCAAGG	F
2_8253_01	2_8253_01_R	CAGGAAACAGCTATGACCGAGTTTGTTCGTGTCAG	R
2_8265_01	2_8265_01_F	GTAAAACGACGGCCAGTGATCGAAGCAGATGAG	F
2_8265_01	2_8265_01_R	CAGGAAACAGCTATGACCGTGGGGAAGGAAATACAATAG	R
2_8443_01	2_8443_01_F	GTAAAACGACGGCCAGTTCATTAGGATGTCTTCACAG	F
2_8443_01	2_8443_01_R	CAGGAAACAGCTATGACCCGGTTAGGGAGATAGTTGTTATTTG	R
2_8491_01	2_8491_01_F	GTAAAACGACGGCCAGTTTCTTAGTTCAGGTCTGG	F
2_8491_01	2_8491_01_R	CAGGAAACAGCTATGACCGAGGGAAAGGAGTTTGAGG	R
2_8554_01	2_8554_01_R	CAGGAAACAGCTATGACCCCAAAGCAAAGGTCAG	R
2_8554_01	2_8554_01_F	GTAAAACGACGGCCAGTTTCCAAGCTCATCCCAC	F
2_8627_01	2_8627_01_R	CAGGAAACAGCTATGACCTACAGGTGCTGCTTTC	R
2_8627_01	2_8627_01_F	GTAAAACGACGGCCAGTCTCAATCCCAGTTCTTTC	F
2_8832_01	2_8832_01_R	CAGGAAACAGCTATGACCTCTACAACGCCCTAAC	R
2_8832_01	2_8832_01_F	GTAAAACGACGGCCAGTGATTGAGAGCATCTTCC	F
2_8840_01	2_8840_01_F	GTAAAACGACGGCCAGTAAGAAGTGTGTACGTCTTG	F
2_8840_01	2_8840_01_R	CAGGAAACAGCTATGACCAATCAGGAAGTTGTTTCCCAG	R
2_8852_01	2_8852_01_R	CAGGAAACAGCTATGACCGAATTGGAAGAGCTTGTAAAGG	R
2_8852_01	2_8852_01_F	GTAAAACGACGGCCAGTCACTTGATGGTTTAGAGG	F
2_8885_02	2_8885_02_F	GTAAAACGACGGCCAGTATCACTTGAGCCCCGATAC	F
2_8885_02	2_8885_02_R	CAGGAAACAGCTATGACCGAGCAGGTTGAAGAGAG	R
2_894_01	2_894_01_R	CAGGAAACAGCTATGACCGGGATGATGATGTTTGATG	R
2_894_01	2_894_01_F	GTAAAACGACGGCCAGTAACGGTAACCAGCCAAG	F
2_89_01	2_89_01_R	CAGGAAACAGCTATGACCGAATCCAGCAAAATGAGC	R
2_89_01	2_89_01_F	GTAAAACGACGGCCAGTCACCTTTTCTCCTTCC	F
2_9087_01	2_9087_01_R	CAGGAAACAGCTATGACCGGAATGATGAATCAACCAG	R
2_9087_01	2_9087_01_F	GTAAAACGACGGCCAGTCCCATAAAGCCAACAAG	F
2_9280_01	2_9280_01_F	GTAAAACGACGGCCAGTTGTTGGGCACTAAGAGG	F
2_9280_01	2_9280_01_R	CAGGAAACAGCTATGACCAAGTTGGAGATCAAGTTGAGG	R
2_9291_02	2_9291_02_R	CAGGAAACAGCTATGACCTTCCTCCACCTCATCTGTC	R
2_9291_02	2_9291_02_F	GTAAAACGACGGCCAGTTAATACCTGCATGGCTTC	F
2_9328_01	2_9328_01_R	CAGGAAACAGCTATGACCGGGTGTGAATTTTTTTGGTG	R
2_9328_01	2_9328_01_F	GTAAAACGACGGCCAGTGCATAGCCATCCATATC	F
2_944_02	2_944_02_R	CAGGAAACAGCTATGACCTTCCCGCAATATCCAAG	R
2_944_02	2_944_02_F	GTAAAACGACGGCCAGTTTGCATGACATCCCAG	F
2_9455_01	2_9455_01_F	GTAAAACGACGGCCAGTCACCAATAATCCCCAC	F
2_9455_01	2_9455_01_R	CAGGAAACAGCTATGACCCAGGAAGATGGAATGATG	R
2_9465_01	2_9465_01_F	GTAAAACGACGGCCAGTCTCGCTTGCTAAAATCTAC	F
2_9465_01	2_9465_01_R	CAGGAAACAGCTATGACCGCTTTGCTCAGATGAAC	R
2_9466_01	2_9466_01_R	CAGGAAACAGCTATGACCGGATGGTGGGTATTTAG	R
2_9466_01	2_9466_01_F	GTAAAACGACGGCCAGTGGCTCTTCATATTCAAGTC	F
2_9480_01	2_9480_01_R	CAGGAAACAGCTATGACCGTAACATTCACCCAGG	R
2_9480_01	2_9480_01_F	GTAAAACGACGGCCAGTGCTGCTCATCTTATTTGTC	F
2_9542_01	2_9542_01_R	CAGGAAACAGCTATGACCGCAGTGACAACTTTAATGTGAC	R
2_9542_01	2_9542_01_F	GTAAAACGACGGCCAGTCTCAGATATTGCTGGATAAATTGGG	F
2_9603_01	2_9603_01_F	GTAAAACGACGGCCAGTTTCTGAAATCCCCTCTTCCTTCC	F
2_9603_01	2_9603_01_R	CAGGAAACAGCTATGACCGCCTCCAAACTGTACCCAAATG	R
2_9665_01	2_9665_01_F	GTAAAACGACGGCCAGTCACTTTCTCTGCAACTTC	F
2_9665_01	2_9665_01_R	CAGGAAACAGCTATGACCCATACAATGCAACTATGTCC	R
2_9699_01	2_9699_01_R	CAGGAAACAGCTATGACCATAGTGTGCAGGTGCATGTGCTCC	R
2_9699_01	2_9699_01_F	GTAAAACGACGGCCAGTGCAGACTCTCAATGTGAGACATC	F
2_9735_01	2_9735_01_R	CAGGAAACAGCTATGACCACAGGCAACAATCGCAC	R
2_9735_01	2_9735_01_F	GTAAAACGACGGCCAGTCTTTCAACAGCACCAAC	F
2_974_01	2_974_01_R	CAGGAAACAGCTATGACCAGCTTCGATCCCCTAAC	R
2_974_01	2_974_01_F	GTAAAACGACGGCCAGTTTTCCAAACTCCTCCC	F
2_9813_01	2_9813_01_R	CAGGAAACAGCTATGACCAGAACTGGAGGGAAGAG	R
2_9813_01	2_9813_01_F	GTAAAACGACGGCCAGTACATTCTTGGGCGACAC	F
2_9845_01	2_9845_01_F	GTAAAACGACGGCCAGTCTTGTAATAACCGTGCTC	F
2_9845_01	2_9845_01_R	CAGGAAACAGCTATGACCATGGGGGCTTAATGAC	R
2_9930_01	2_9930_01_F	GTAAAACGACGGCCAGTCCCTAACATCATCAACAACATCATC	F
2_9930_01	2_9930_01_R	CAGGAAACAGCTATGACCACAACATCTCCACAAGCTCAAC	R
2_9940_01	2_9940_01_F	GTAAAACGACGGCCAGTGTGCTGCCGTAAATTTCC	F
2_9940_01	2_9940_01_R	CAGGAAACAGCTATGACCAATCAATGTTGTCCTCCAAATGTCC	R
CL1004Contig1_08	CL1004Contig1_08_F	GTAAAACGACGGCCAGTTGGGGTTTTGATGATGAG	F
CL1004Contig1_08	CL1004Contig1_08_R	CAGGAAACAGCTATGACCCGATCCTTAGTTGTGCC	R
CL1013Contig1_06	CL1013Contig1_06_R	CAGGAAACAGCTATGACCTACACGAAGAATGCGG	R
CL1013Contig1_06	CL1013Contig1_06_F	GTAAAACGACGGCCAGTCACCTTCAACACATACATC	F
CL1019Contig1_01	CL1019Contig1_01_R	CAGGAAACAGCTATGACCGGGGATTCAAATATGCTGG	R
CL1019Contig1_01	CL1019Contig1_01_F	GTAAAACGACGGCCAGTCAGGCTTGAAGAATCTTAGCAAAAC	F
CL1029Contig1_01	CL1029Contig1_01_R	CAGGAAACAGCTATGACCGTACTGCGAGCACAATTTCC	R
CL1029Contig1_01	CL1029Contig1_01_F	GTAAAACGACGGCCAGTCTCCTAACAATTCCACATC	F
CL1045Contig1_01	CL1045Contig1_01_R	CAGGAAACAGCTATGACCGAGTCACTTTCTGCTCCAATATCC	R
CL1045Contig1_01	CL1045Contig1_01_F	GTAAAACGACGGCCAGTTACACCCCCATCAGACAATCCC	F
CL1045Contig1_03	CL1045Contig1_03_F	GTAAAACGACGGCCAGTGTTGGCATCACAGTATG	F
CL1045Contig1_03	CL1045Contig1_03_R	CAGGAAACAGCTATGACCGTGGAAAATGGGTTGG	R
CL1052Contig1_03	CL1052Contig1_03_R	CAGGAAACAGCTATGACCGGATTGGGTTGGATTG	R
CL1052Contig1_03	CL1052Contig1_03_F	GTAAAACGACGGCCAGTCTTCTTCCTTCTCTGTC	F
CL1061Contig1_03	CL1061Contig1_03_R	CAGGAAACAGCTATGACCTGGATGGAGGTGGAAAG	R
CL1061Contig1_03	CL1061Contig1_03_F	GTAAAACGACGGCCAGTTTCGGAAGATGCGACAG	F
CL1064Contig1_02	CL1064Contig1_02_F	GTAAAACGACGGCCAGTCAGAGGGGAAATTCAG	F
CL1064Contig1_02	CL1064Contig1_02_R	CAGGAAACAGCTATGACCGATAATGGGTTTGGGG	R
CL1067Contig1_01	CL1067Contig1_01_R	CAGGAAACAGCTATGACCGCCATTCTTATACACTCTCC	R
CL1067Contig1_01	CL1067Contig1_01_F	GTAAAACGACGGCCAGTAAACCACCCCTATTCTC	F
CL1077Contig1_02	CL1077Contig1_02_F	GTAAAACGACGGCCAGTAGCACTGCATGACTTTGG	F
CL1077Contig1_02	CL1077Contig1_02_R	CAGGAAACAGCTATGACCCTCGTAAATCGACTGGAGG	R
CL1085Contig1_01	CL1085Contig1_01_F	GTAAAACGACGGCCAGTGAAATAGTCCTCTTCCTTTG	F
CL1085Contig1_01	CL1085Contig1_01_R	CAGGAAACAGCTATGACCGGCTGCTTTGGATTATATTG	R
CL1104Contig1_03	CL1104Contig1_03_F	GTAAAACGACGGCCAGTGGTTGTGTTCTCCTTC	F
CL1104Contig1_03	CL1104Contig1_03_R	CAGGAAACAGCTATGACCAGTGCCAGCAATCAGTG	R
CL1136Contig1_03	CL1136Contig1_03_F	GTAAAACGACGGCCAGTAGGTGGGTTTTCTCTG	F
CL1136Contig1_03	CL1136Contig1_03_R	CAGGAAACAGCTATGACCTTGCTGCTGGATGTTG	R
CL1148Contig1_07	CL1148Contig1_07_R	CAGGAAACAGCTATGACCGTGGAATTGACTGGATTG	R
CL1148Contig1_07	CL1148Contig1_07_F	GTAAAACGACGGCCAGTTGTGCGTGGATTTGTG	F
CL1148Contig1_08	CL1148Contig1_08_R	CAGGAAACAGCTATGACCCAAATCGTCCCTAGTC	R
CL1148Contig1_08	CL1148Contig1_08_F	GTAAAACGACGGCCAGTATCCGTTGGTCTCAGTC	F
CL1154Contig1_02	CL1154Contig1_02_R	CAGGAAACAGCTATGACCTACGATTCCATATAGCAAGG	R
CL1154Contig1_02	CL1154Contig1_02_F	GTAAAACGACGGCCAGTTGAGATGATTCGGGAG	F
CL1186Contig1_01	CL1186Contig1_01_R	CAGGAAACAGCTATGACCGTCTGCTTCATTAGAACC	R
CL1186Contig1_01	CL1186Contig1_01_F	GTAAAACGACGGCCAGTCACTCAATCCATTTACACC	F
CL118Contig1_01	CL118Contig1_01_R	CAGGAAACAGCTATGACCGAAAATGGGGTTCAAGG	R
CL118Contig1_01	CL118Contig1_01_F	GTAAAACGACGGCCAGTGCATAGAGACGAATGG	F
CL1205Contig1_04	CL1205Contig1_04_F	GTAAAACGACGGCCAGTAACTCGGTGTTTTCGG	F
CL1205Contig1_04	CL1205Contig1_04_R	CAGGAAACAGCTATGACCATCTTGGTCTCAGGGTC	R
CL1209Contig1_02	CL1209Contig1_02_F	GTAAAACGACGGCCAGTCTTACCCCATCCAAAATC	F
CL1209Contig1_02	CL1209Contig1_02_R	CAGGAAACAGCTATGACCCAACGCCATCCAAATTGTTAG	R
CL1213Contig1_01	CL1213Contig1_01_R	CAGGAAACAGCTATGACCGCCACAGTTCATATAATCTC	R
CL1213Contig1_01	CL1213Contig1_01_F	GTAAAACGACGGCCAGTCAATCCATTCCCCATC	F
CL1224Contig1_01	CL1224Contig1_01_R	CAGGAAACAGCTATGACCAAGTGCTAAGCATCAAGCAGATAATCC	R
CL1224Contig1_01	CL1224Contig1_01_F	GTAAAACGACGGCCAGTATCCAGTCCCTTCTCCACCTATCC	F
CL1225Contig1_03	CL1225Contig1_03_R	CAGGAAACAGCTATGACCTTTGTTGGGGGGTTTGG	R
CL1225Contig1_03	CL1225Contig1_03_F	GTAAAACGACGGCCAGTGGTGGGCATTTGAATC	F
CL1238Contig1_01	CL1238Contig1_01_R	CAGGAAACAGCTATGACCTATGCTCAACATACAGTACC	R
CL1238Contig1_01	CL1238Contig1_01_F	GTAAAACGACGGCCAGTGTAAATCTTCTTGCCTCTTCATCC	F
CL1252Contig1_04	CL1252Contig1_04_R	CAGGAAACAGCTATGACCAAAATGTGGGGGGTGAG	R
CL1252Contig1_04	CL1252Contig1_04_F	GTAAAACGACGGCCAGTCCATCAGCAATATCTTCAAC	F
CL1308Contig1_03	CL1308Contig1_03_F	GTAAAACGACGGCCAGTCTAAAAGATGAGTGTCAGG	F
CL1308Contig1_03	CL1308Contig1_03_R	CAGGAAACAGCTATGACCGTTGGAATTGGTGTGGG	R
CL1312Contig1_01	CL1312Contig1_01_R	CAGGAAACAGCTATGACCACATACAACAGACACTAAAAGCAGG	R
CL1312Contig1_01	CL1312Contig1_01_F	GTAAAACGACGGCCAGTCTACTTGGACACACATCAC	F
CL1343Contig1_05	CL1343Contig1_05_R	CAGGAAACAGCTATGACCGGTCTGACAAGAAGGCTTATC	R
CL1343Contig1_05	CL1343Contig1_05_F	GTAAAACGACGGCCAGTTATCCTGCTCTAACGGCAC	F
CL1367Contig1_03	CL1367Contig1_03_R	CAGGAAACAGCTATGACCCAACAAATGGGATGGAG	R
CL1367Contig1_03	CL1367Contig1_03_F	GTAAAACGACGGCCAGTGCACCACAGTAAAGAG	F
CL1374Contig1_05	CL1374Contig1_05_F	GTAAAACGACGGCCAGTCGGATTTTTCCATCATCAG	F
CL1374Contig1_05	CL1374Contig1_05_R	CAGGAAACAGCTATGACCGTTCAGACCCAGTTTGTAG	R
CL139Contig2_02	CL139Contig2_02_F	GTAAAACGACGGCCAGTGATGTTAGAGGATGGG	F
CL139Contig2_02	CL139Contig2_02_R	CAGGAAACAGCTATGACCTCTTCGCTGAATGGAGG	R
CL1400Contig1_02	CL1400Contig1_02_R	CAGGAAACAGCTATGACCACTGGTGTCATTGCTGG	R
CL1400Contig1_02	CL1400Contig1_02_F	GTAAAACGACGGCCAGTGAAAATTGGAGCAGGTTG	F
CL1414Contig1_01	CL1414Contig1_01_F	GTAAAACGACGGCCAGTCAAAACCATACACATCACTC	F
CL1414Contig1_01	CL1414Contig1_01_R	CAGGAAACAGCTATGACCCAAGGGGACTTGCATTTCTG	R
CL1430Contig1_06	CL1430Contig1_06_F	GTAAAACGACGGCCAGTCATCTCTTCACAGTCATC	F
CL1430Contig1_06	CL1430Contig1_06_R	CAGGAAACAGCTATGACCTTCTTTGGCTATCAGGCTC	R
CL1432Contig1_04	CL1432Contig1_04_R	CAGGAAACAGCTATGACCCCATAACCATCACCATAAG	R
CL1432Contig1_04	CL1432Contig1_04_F	GTAAAACGACGGCCAGTTACGAGAAGAAGGCAC	F
CL1437Contig1_03	CL1437Contig1_03_R	CAGGAAACAGCTATGACCTGTGGTGGGCTTGTAAC	R
CL1437Contig1_03	CL1437Contig1_03_F	GTAAAACGACGGCCAGTGGAGGAAAGAAGAAAGG	F
CL1455Contig1_06	CL1455Contig1_06_F	GTAAAACGACGGCCAGTCACCATTTACCAGCCTTC	F
CL1455Contig1_06	CL1455Contig1_06_R	CAGGAAACAGCTATGACCCATCACTTATCTTGTTACCAGCC	R
CL1455Contig1_07	CL1455Contig1_07_R	CAGGAAACAGCTATGACCCACTCTCAAACCAATACC	R
CL1455Contig1_07	CL1455Contig1_07_F	GTAAAACGACGGCCAGTCTCTCTTGAAAATGGGG	F
CL1489Contig1_01	CL1489Contig1_01_R	CAGGAAACAGCTATGACCCAGCAGCAACATTGATTAC	R
CL1489Contig1_01	CL1489Contig1_01_F	GTAAAACGACGGCCAGTTGAGGAAGGAATGGAG	F
CL149Contig3_04	CL149Contig3_04_F	GTAAAACGACGGCCAGTTTTGACTACCGTCTCCC	F
CL149Contig3_04	CL149Contig3_04_R	CAGGAAACAGCTATGACCCCCTGTTGAAGTTGCTG	R
CL1524Contig1_03	CL1524Contig1_03_F	GTAAAACGACGGCCAGTACACCTCCATACATCC	F
CL1524Contig1_03	CL1524Contig1_03_R	CAGGAAACAGCTATGACCCTTTACTGTTCTTGCCC	R
CL1530Contig1_04	CL1530Contig1_04_R	CAGGAAACAGCTATGACCCGGAAGAACAAGTTTAACAGCAG	R
CL1530Contig1_04	CL1530Contig1_04_F	GTAAAACGACGGCCAGTGGGGAGATAAGAAAAAGAAGAAGAG	F
CL1536Contig1_03	CL1536Contig1_03_R	CAGGAAACAGCTATGACCGTCACATGACAATTTCTGG	R
CL1536Contig1_03	CL1536Contig1_03_F	GTAAAACGACGGCCAGTGGGGAGTTAGGATTAAAAAG	F
CL1581Contig1_01	CL1581Contig1_01_R	CAGGAAACAGCTATGACCAGAAGGGTAGTAATGGTGTG	R
CL1581Contig1_01	CL1581Contig1_01_F	GTAAAACGACGGCCAGTAGCTTGACTTGTGCTG	F
CL1588Contig1_04	CL1588Contig1_04_F	GTAAAACGACGGCCAGTCGTGTGGGAGTTATTATCTATG	F
CL1588Contig1_04	CL1588Contig1_04_R	CAGGAAACAGCTATGACCGGAAAGTCTGGAGTTTTG	R
CL1614Contig1_04	CL1614Contig1_04_F	GTAAAACGACGGCCAGTCCTTCACTCTCATAACC	F
CL1614Contig1_04	CL1614Contig1_04_R	CAGGAAACAGCTATGACCATGGGAATGGCAGAAAAC	R
CL1634Contig1_01	CL1634Contig1_01_R	CAGGAAACAGCTATGACCGGCTTTTCTTTGCTTGCGAC	R
CL1634Contig1_01	CL1634Contig1_01_F	GTAAAACGACGGCCAGTGCTTTCTTTGTATTGACGGG	F
CL1634Contig1_03	CL1634Contig1_03_R	CAGGAAACAGCTATGACCATATGCTCTCCACCACC	R
CL1634Contig1_03	CL1634Contig1_03_F	GTAAAACGACGGCCAGTCTGTTTTCTCCGTACTC	F
CL163Contig2_05	CL163Contig2_05_R	CAGGAAACAGCTATGACCTGAGGTGATTGGGAGGGAGATTG	R
CL163Contig2_05	CL163Contig2_05_F	GTAAAACGACGGCCAGTCAGTCTCTACTTCAGCAGG	F
CL1659Contig1_02	CL1659Contig1_02_R	CAGGAAACAGCTATGACCGAGGAGATGGAAATGTATG	R
CL1659Contig1_02	CL1659Contig1_02_F	GTAAAACGACGGCCAGTCTGTATTCAACATGGATGG	F
CL1661Contig1_06	CL1661Contig1_06_R	CAGGAAACAGCTATGACCGTGGAGTGGTCATAATGCTTTTC	R
CL1661Contig1_06	CL1661Contig1_06_F	GTAAAACGACGGCCAGTGCCACCAGGTCAAACTCTTC	F
CL1664Contig1_02	CL1664Contig1_02_F	GTAAAACGACGGCCAGTATTGTTGTGGTGTCTGTC	F
CL1664Contig1_02	CL1664Contig1_02_R	CAGGAAACAGCTATGACCTATGCAGCACCCCAGTTTC	R
CL1669Contig1_04	CL1669Contig1_04_F	GTAAAACGACGGCCAGTACCCCTCCTCTTCCTAATG	F
CL1669Contig1_04	CL1669Contig1_04_R	CAGGAAACAGCTATGACCCAAAATCTTGCCCAAAGCCTC	R
CL1688Contig1_01	CL1688Contig1_01_F	GTAAAACGACGGCCAGTGTTGAAGGTGGGATGAG	F
CL1688Contig1_01	CL1688Contig1_01_R	CAGGAAACAGCTATGACCCAATGTATGCGATTACAGAGGG	R
CL1692Contig1_05	CL1692Contig1_05_F	GTAAAACGACGGCCAGTGGGAAGAAGAGAATTGAAGAAG	F
CL1692Contig1_05	CL1692Contig1_05_R	CAGGAAACAGCTATGACCTGGACATTTGCGGTGAC	R
CL1694Contig1_01	CL1694Contig1_01_F	GTAAAACGACGGCCAGTGTCTGTCTCAAAACCAAAG	F
CL1694Contig1_01	CL1694Contig1_01_R	CAGGAAACAGCTATGACCAACAATAGCACCAGAGCCC	R
CL1694Contig1_04	CL1694Contig1_04_R	CAGGAAACAGCTATGACCGGTATGAGTGAGGATGTGAG	R
CL1694Contig1_04	CL1694Contig1_04_F	GTAAAACGACGGCCAGTAAGCAGCAAAGGGCAGTTGG	F
CL1698Contig1_01	CL1698Contig1_01_R	CAGGAAACAGCTATGACCGAAGTTCTCAGCAACC	R
CL1698Contig1_01	CL1698Contig1_01_F	GTAAAACGACGGCCAGTTCAACATCACCCCAACC	F
CL1720Contig1_06	CL1720Contig1_06_R	CAGGAAACAGCTATGACCACTTTCCTGGCTCACTG	R
CL1720Contig1_06	CL1720Contig1_06_F	GTAAAACGACGGCCAGTATCCTCCACCAAAACC	F
CL1758Contig1_04	CL1758Contig1_04_R	CAGGAAACAGCTATGACCTGTCCCGCTCAAGCAATCAC	R
CL1758Contig1_04	CL1758Contig1_04_F	GTAAAACGACGGCCAGTCCCATCTATCTCCATTCTC	F
CL1760Contig1_01	CL1760Contig1_01_R	CAGGAAACAGCTATGACCGGGGTTATTACGACAAAG	R
CL1760Contig1_01	CL1760Contig1_01_F	GTAAAACGACGGCCAGTCTGAGATGCCAATTTCAC	F
CL1806Contig1_01	CL1806Contig1_01_F	GTAAAACGACGGCCAGTTCGTCCGTATAGGGTTG	F
CL1806Contig1_01	CL1806Contig1_01_R	CAGGAAACAGCTATGACCTTAACTATTGCCTGCTGGTG	R
CL180Contig1_03	CL180Contig1_03_R	CAGGAAACAGCTATGACCTGGAGAAGGGAGAAGTG	R
CL180Contig1_03	CL180Contig1_03_F	GTAAAACGACGGCCAGTAAGTGAACAACGGCTG	F
CL1815Contig1_01	CL1815Contig1_01_R	CAGGAAACAGCTATGACCCATCTCCAGCAATGTATC	R
CL1815Contig1_01	CL1815Contig1_01_F	GTAAAACGACGGCCAGTACTTCTTCTCCCCACTC	F
CL1888Contig1_02	CL1888Contig1_02_R	CAGGAAACAGCTATGACCATGTGTCCACCATTGC	R
CL1888Contig1_02	CL1888Contig1_02_F	GTAAAACGACGGCCAGTGTCCATATCATTGTCAACC	F
CL1888Contig1_03	CL1888Contig1_03_R	CAGGAAACAGCTATGACCGTCAGCTATTGATGTTGAG	R
CL1888Contig1_03	CL1888Contig1_03_F	GTAAAACGACGGCCAGTGGAAGAGGTATGATGG	F
CL1905Contig1_03	CL1905Contig1_03_R	CAGGAAACAGCTATGACCGAGATTAAGACACCCAAC	R
CL1905Contig1_03	CL1905Contig1_03_F	GTAAAACGACGGCCAGTTGCAATAAAGCCTGCCC	F
CL1915Contig1_03	CL1915Contig1_03_R	CAGGAAACAGCTATGACCAAGGAGGCAGAACAAAG	R
CL1915Contig1_03	CL1915Contig1_03_F	GTAAAACGACGGCCAGTCGCTACTAAAACTCGTC	F
CL1933Contig1_06	CL1933Contig1_06_F	GTAAAACGACGGCCAGTGTGGAAGAGAGAAACTTG	F
CL1933Contig1_06	CL1933Contig1_06_R	CAGGAAACAGCTATGACCGAAGAGGGAATGAGATG	R
CL1966Contig1_05	CL1966Contig1_05_F	GTAAAACGACGGCCAGTGATGATGAAGAGGATGATGATG	F
CL1966Contig1_05	CL1966Contig1_05_R	CAGGAAACAGCTATGACCCGGGTTTTGAGATGAC	R
CL2101Contig1_05	CL2101Contig1_05_R	CAGGAAACAGCTATGACCTTTTCTCTATACGGCTGCCAAC	R
CL2101Contig1_05	CL2101Contig1_05_F	GTAAAACGACGGCCAGTCACATCCACAAAACCAAAC	F
CL2108Contig1_02	CL2108Contig1_02_R	CAGGAAACAGCTATGACCTTGGGGGACAAGGATTC	R
CL2108Contig1_02	CL2108Contig1_02_F	GTAAAACGACGGCCAGTGCCATAAAGGATGACCAG	F
CL2123Contig1_03	CL2123Contig1_03_F	GTAAAACGACGGCCAGTGTTTTAATCTCCCCACC	F
CL2123Contig1_03	CL2123Contig1_03_R	CAGGAAACAGCTATGACCTGCCTCTTCTGCTTCTC	R
CL2166Contig1_01	CL2166Contig1_01_F	GTAAAACGACGGCCAGTAGTCTCTCTCCTTGTG	F
CL2166Contig1_01	CL2166Contig1_01_R	CAGGAAACAGCTATGACCCTGTCTTCCTCTATATGTTC	R
CL2172Contig1_09	CL2172Contig1_09_R	CAGGAAACAGCTATGACCTGAGGAGAATAGGGTG	R
CL2172Contig1_09	CL2172Contig1_09_F	GTAAAACGACGGCCAGTGATTTGCTGGAGATGATG	F
CL2198Contig1_02	CL2198Contig1_02_R	CAGGAAACAGCTATGACCGTTCGGAGATGCCATAAACATAG	R
CL2198Contig1_02	CL2198Contig1_02_F	GTAAAACGACGGCCAGTGCAGTGAAGATTGAGGAG	F
CL225Contig1_03	CL225Contig1_03_F	GTAAAACGACGGCCAGTTATACGCTGCCTGTTC	F
CL225Contig1_03	CL225Contig1_03_R	CAGGAAACAGCTATGACCCCACCCAAGTTTTGTC	R
CL2265Contig1_01	CL2265Contig1_01_R	CAGGAAACAGCTATGACCCACTTCTGTTTCCACTC	R
CL2265Contig1_01	CL2265Contig1_01_F	GTAAAACGACGGCCAGTGCTATCTTTGTCCACTTC	F
CL2272Contig1_02	CL2272Contig1_02_R	CAGGAAACAGCTATGACCGGATTAGATGAAACAGGAC	R
CL2272Contig1_02	CL2272Contig1_02_F	GTAAAACGACGGCCAGTCCTCACCAATTCCAAG	F
CL2297Contig1_03	CL2297Contig1_03_F	GTAAAACGACGGCCAGTCTCAGTTCCTTCTCTCC	F
CL2297Contig1_03	CL2297Contig1_03_R	CAGGAAACAGCTATGACCAGTAAATGCTATTCCTCAGATGCC	R
CL2310Contig1_02	CL2310Contig1_02_R	CAGGAAACAGCTATGACCACCCTCTGTCCAACCAATCC	R
CL2310Contig1_02	CL2310Contig1_02_F	GTAAAACGACGGCCAGTAAGCTCTGTGAAGTTGTTTCTTCC	F
CL2332Contig1_01	CL2332Contig1_01_R	CAGGAAACAGCTATGACCGATGCTTGAACATGATCCC	R
CL2332Contig1_01	CL2332Contig1_01_F	GTAAAACGACGGCCAGTCATCTCCTTCAAACCTCTTATTTCC	F
CL2350Contig1_01	CL2350Contig1_01_F	GTAAAACGACGGCCAGTCCACACCCAAAAGAATAG	F
CL2350Contig1_01	CL2350Contig1_01_R	CAGGAAACAGCTATGACCGAACAGATGAAAAGTATCCCC	R
CL2398Contig1_01	CL2398Contig1_01_F	GTAAAACGACGGCCAGTGGTGTGTCCCAACAAATTTAAG	F
CL2398Contig1_01	CL2398Contig1_01_R	CAGGAAACAGCTATGACCAAAATGCCAATCTACAGCAATCCCATC	R
CL240Contig1_05	CL240Contig1_05_R	CAGGAAACAGCTATGACCTTTTCTCGTCCAGCGTC	R
CL240Contig1_05	CL240Contig1_05_F	GTAAAACGACGGCCAGTAGGAGGAAAGATGGTG	F
CL2438Contig1_03	CL2438Contig1_03_R	CAGGAAACAGCTATGACCGACCTTGTTCATTTGCTG	R
CL2438Contig1_03	CL2438Contig1_03_F	GTAAAACGACGGCCAGTCTCATATCTAACCTCTTCC	F
CL243Contig1_04	CL243Contig1_04_R	CAGGAAACAGCTATGACCTGGACCTTGGAAGAAC	R
CL243Contig1_04	CL243Contig1_04_F	GTAAAACGACGGCCAGTCAAGCCACTGAAACATTAC	F
CL2472Contig1_01	CL2472Contig1_01_R	CAGGAAACAGCTATGACCAGCCATTCCAATGATGTTGATAGTC	R
CL2472Contig1_01	CL2472Contig1_01_F	GTAAAACGACGGCCAGTCCCCTCTAGCTTCATCTTTATG	F
CL2475Contig1_02	CL2475Contig1_02_R	CAGGAAACAGCTATGACCGTTTATTGCCTGAAGATGACTGGTTTG	R
CL2475Contig1_02	CL2475Contig1_02_F	GTAAAACGACGGCCAGTCTGAAAGACTGATTCGGGAAAGGGTG	F
CL2476Contig1_01	CL2476Contig1_01_R	CAGGAAACAGCTATGACCCTCACAATCTCTCTCC	R
CL2476Contig1_01	CL2476Contig1_01_F	GTAAAACGACGGCCAGTGACCAATAACCAAGACTATC	F
CL2492Contig1_01	CL2492Contig1_01_F	GTAAAACGACGGCCAGTTGCTTTGCGGCTTTTG	F
CL2492Contig1_01	CL2492Contig1_01_R	CAGGAAACAGCTATGACCGGGAATGATTCTAAATGAGG	R
CL24Contig3_04	CL24Contig3_04_F	GTAAAACGACGGCCAGTGTTGTTGATTAGGGTAGAAG	F
CL24Contig3_04	CL24Contig3_04_R	CAGGAAACAGCTATGACCTACTGAAAGCGGATGG	R
CL2565Contig1_03	CL2565Contig1_03_F	GTAAAACGACGGCCAGTGGGACACCTAAATCAAG	F
CL2565Contig1_03	CL2565Contig1_03_R	CAGGAAACAGCTATGACCGTGGGGTTTTGTGAAG	R
CL2610Contig1_01	CL2610Contig1_01_R	CAGGAAACAGCTATGACCGAAATTATCTTGGAGGGG	R
CL2610Contig1_01	CL2610Contig1_01_F	GTAAAACGACGGCCAGTAACGAAATGGGAGGTGG	F
CL2637Contig1_04	CL2637Contig1_04_F	GTAAAACGACGGCCAGTGTTGGGAGATTGAAAGTG	F
CL2637Contig1_04	CL2637Contig1_04_R	CAGGAAACAGCTATGACCGGGGAGATTTAAAGGG	R
CL263Contig2_03	CL263Contig2_03_F	GTAAAACGACGGCCAGTCCATAGTAAGCACCATTC	F
CL263Contig2_03	CL263Contig2_03_R	CAGGAAACAGCTATGACCGTTGGTAAAGGTTGTGGATTTG	R
CL298Contig1_01	CL298Contig1_01_R	CAGGAAACAGCTATGACCAACATGGAGTGTTGACGTTC	R
CL298Contig1_01	CL298Contig1_01_F	GTAAAACGACGGCCAGTAGGGAGTTATGGAGAG	F
CL3007Contig1_02	CL3007Contig1_02_F	GTAAAACGACGGCCAGTGGACTCTACATCATCAC	F
CL3007Contig1_02	CL3007Contig1_02_R	CAGGAAACAGCTATGACCCGGGCTGAATATCTTG	R
CL3019Contig1_02	CL3019Contig1_02_F	GTAAAACGACGGCCAGTGGGGGAATTGAATTGAG	F
CL3019Contig1_02	CL3019Contig1_02_R	CAGGAAACAGCTATGACCGCCGTAAACCTGTAAATG	R
CL3036Contig1_01	CL3036Contig1_01_F	GTAAAACGACGGCCAGTCTCTTGTCTTTCCTCTTTG	F
CL3036Contig1_01	CL3036Contig1_01_R	CAGGAAACAGCTATGACCCTAGTGTTGATATAGTAGCC	R
CL3037Contig1_06	CL3037Contig1_06_F	GTAAAACGACGGCCAGTCCTTTCTCTTCTCTTCC	F
CL3037Contig1_06	CL3037Contig1_06_R	CAGGAAACAGCTATGACCCACACAAAACCAAGCG	R
CL304Contig1_01	CL304Contig1_01_F	GTAAAACGACGGCCAGTTGACGGTGAACAGGAAG	F
CL304Contig1_01	CL304Contig1_01_R	CAGGAAACAGCTATGACCCGGGGAAATACGAGATGAAG	R
CL3054Contig1_01	CL3054Contig1_01_F	GTAAAACGACGGCCAGTCACATCTTACCCACTAAC	F
CL3054Contig1_01	CL3054Contig1_01_R	CAGGAAACAGCTATGACCCACATCTTGATTGAGGC	R
CL305Contig1_05	CL305Contig1_05_R	CAGGAAACAGCTATGACCTGCTCCTCTGTCTTTCC	R
CL305Contig1_05	CL305Contig1_05_F	GTAAAACGACGGCCAGTGTAGTTCTTGTTTCTGCTG	F
CL3062Contig1_03	CL3062Contig1_03_R	CAGGAAACAGCTATGACCAGTGTGTAAGGTGTGGG	R
CL3062Contig1_03	CL3062Contig1_03_F	GTAAAACGACGGCCAGTGGGTATAATGGAATGAAGC	F
CL3097Contig1_01	CL3097Contig1_01_R	CAGGAAACAGCTATGACCAAGTTTGAAGGTTGAGGTTG	R
CL3097Contig1_01	CL3097Contig1_01_F	GTAAAACGACGGCCAGTTTGCCTCTTCCTCTAC	F
CL3116Contig1_03	CL3116Contig1_03_F	GTAAAACGACGGCCAGTCAACTTTCCGAATTTCTTCC	F
CL3116Contig1_03	CL3116Contig1_03_R	CAGGAAACAGCTATGACCCAGGTTACTTTTCACAGG	R
CL3148Contig1_04	CL3148Contig1_04_R	CAGGAAACAGCTATGACCTAGTTTTGGGGTGGTC	R
CL3148Contig1_04	CL3148Contig1_04_F	GTAAAACGACGGCCAGTATCATCGTCAGTGCAG	F
CL3162Contig1_02	CL3162Contig1_02_F	GTAAAACGACGGCCAGTGTGTGATTTCCATTGCC	F
CL3162Contig1_02	CL3162Contig1_02_R	CAGGAAACAGCTATGACCGCTTGAAGAATTGAGAAACC	R
CL3271Contig1_02	CL3271Contig1_02_F	GTAAAACGACGGCCAGTTCCCCATCCAAACAAG	F
CL3271Contig1_02	CL3271Contig1_02_R	CAGGAAACAGCTATGACCGACAGAAGATGACCAGAG	R
CL3321Contig1_03	CL3321Contig1_03_R	CAGGAAACAGCTATGACCCATTCTTCTTTTATTGGGAGGG	R
CL3321Contig1_03	CL3321Contig1_03_F	GTAAAACGACGGCCAGTCATCAAGGTTCTTACGAGG	F
CL3363Contig1_04	CL3363Contig1_04_R	CAGGAAACAGCTATGACCGCATTTGCAGAACGAG	R
CL3363Contig1_04	CL3363Contig1_04_F	GTAAAACGACGGCCAGTCAACACCCAACTTTCTTC	F
CL3393Contig1_04	CL3393Contig1_04_R	CAGGAAACAGCTATGACCACCTACCCACAACACTC	R
CL3393Contig1_04	CL3393Contig1_04_F	GTAAAACGACGGCCAGTTCAAGCCCCACAGTTTC	F
CL3404Contig1_04	CL3404Contig1_04_F	GTAAAACGACGGCCAGTGCATTTTAGAGTAATGGCAAGC	F
CL3404Contig1_04	CL3404Contig1_04_R	CAGGAAACAGCTATGACCGGTGTGATTTTGATGGAG	R
CL3421Contig1_03	CL3421Contig1_03_R	CAGGAAACAGCTATGACCAGGATGGTGATGACCTG	R
CL3421Contig1_03	CL3421Contig1_03_F	GTAAAACGACGGCCAGTTGCTGAGCTGTGAATG	F
CL3444Contig1_02	CL3444Contig1_02_F	GTAAAACGACGGCCAGTTGACTTGAAGAGTATGAAGG	F
CL3444Contig1_02	CL3444Contig1_02_R	CAGGAAACAGCTATGACCTATAAAAGCTGGACTACGCATTTGG	R
CL3495Contig1_03	CL3495Contig1_03_F	GTAAAACGACGGCCAGTAACCGTCCTGATGAGCCTTG	F
CL3495Contig1_03	CL3495Contig1_03_R	CAGGAAACAGCTATGACCCAGCCTTTCTTACAGACAC	R
CL3507Contig1_03	CL3507Contig1_03_F	GTAAAACGACGGCCAGTATGGGCAAAACCACCAG	F
CL3507Contig1_03	CL3507Contig1_03_R	CAGGAAACAGCTATGACCTGAATGGAGGAGATGGG	R
CL3539Contig1_01	CL3539Contig1_01_F	GTAAAACGACGGCCAGTGATGAGATGGTGAAGATG	F
CL3539Contig1_01	CL3539Contig1_01_R	CAGGAAACAGCTATGACCGTGGAGGAGTGAATATTG	R
CL357Contig1_09	CL357Contig1_09_R	CAGGAAACAGCTATGACCTGATGTTGATGTCGGG	R
CL357Contig1_09	CL357Contig1_09_F	GTAAAACGACGGCCAGTGGGTGGAGAAAGATTG	F
CL3582Contig1_03	CL3582Contig1_03_R	CAGGAAACAGCTATGACCGGTTGATTTGAGTGTGTTGG	R
CL3582Contig1_03	CL3582Contig1_03_F	GTAAAACGACGGCCAGTGGAATGCTCTTAATTGCTG	F
CL3602Contig1_03	CL3602Contig1_03_R	CAGGAAACAGCTATGACCCTTCTTTTTCCACCTTTCC	R
CL3602Contig1_03	CL3602Contig1_03_F	GTAAAACGACGGCCAGTAGCAAGTCCAACAAGC	F
CL363Contig1_04	CL363Contig1_04_F	GTAAAACGACGGCCAGTAGAAGGGAGGCATCAAC	F
CL363Contig1_04	CL363Contig1_04_R	CAGGAAACAGCTATGACCTCGGCTTTATCACCAC	R
CL3672Contig1_01	CL3672Contig1_01_F	GTAAAACGACGGCCAGTGGCAAAATTGGCAAATACAAAGTGG	F
CL3672Contig1_01	CL3672Contig1_01_R	CAGGAAACAGCTATGACCGGTACGACTTGGGATCAGTAGG	R
CL3758Contig1_05	CL3758Contig1_05_R	CAGGAAACAGCTATGACCCTCCACCTATCACAAC	R
CL3758Contig1_05	CL3758Contig1_05_F	GTAAAACGACGGCCAGTGAAAGTGACAAGGAAACAG	F
CL3770Contig1_01	CL3770Contig1_01_R	CAGGAAACAGCTATGACCCCTCCCGACATTAAGACCAC	R
CL3770Contig1_01	CL3770Contig1_01_F	GTAAAACGACGGCCAGTCCCTGTTTCAAATTCCATATCCTC	F
CL3783Contig1_01	CL3783Contig1_01_F	GTAAAACGACGGCCAGTCACCAACAACTCCAAC	F
CL3783Contig1_01	CL3783Contig1_01_R	CAGGAAACAGCTATGACCCAGTATGGTTTCAGGG	R
CL3795Contig1_01	CL3795Contig1_01_F	GTAAAACGACGGCCAGTACTCCTACCAACCACAAC	F
CL3795Contig1_01	CL3795Contig1_01_R	CAGGAAACAGCTATGACCTTCCACTGCCACCACACATC	R
CL379Contig1_01	CL379Contig1_01_R	CAGGAAACAGCTATGACCTGAACTAACCGTACCCC	R
CL379Contig1_01	CL379Contig1_01_F	GTAAAACGACGGCCAGTTCACACTTCTCCTTCC	F
CL382Contig1_06	CL382Contig1_06_R	CAGGAAACAGCTATGACCGGATGGGAAGATTTCAC	R
CL382Contig1_06	CL382Contig1_06_F	GTAAAACGACGGCCAGTGATATGGAGTATGGGG	F
CL3832Contig1_05	CL3832Contig1_05_R	CAGGAAACAGCTATGACCTACACTCTTCTCCCCTC	R
CL3832Contig1_05	CL3832Contig1_05_F	GTAAAACGACGGCCAGTTTCCCTCTGCATTTCC	F
CL3862Contig1_06	CL3862Contig1_06_F	GTAAAACGACGGCCAGTAGTTGAAAGGAGTGGG	F
CL3862Contig1_06	CL3862Contig1_06_R	CAGGAAACAGCTATGACCGCTAGAAGATACATCAGG	R
CL4023Contig1_01	CL4023Contig1_01_F	GTAAAACGACGGCCAGTTAAGGAAGCTGTGCTCTGG	F
CL4023Contig1_01	CL4023Contig1_01_R	CAGGAAACAGCTATGACCGAAGATGTTAGATTGATAGGTGTGG	R
CL4138Contig1_01	CL4138Contig1_01_R	CAGGAAACAGCTATGACCTGCAAGCAGCCCAAAAAGAAAAAG	R
CL4138Contig1_01	CL4138Contig1_01_F	GTAAAACGACGGCCAGTATAACAACCACATCCAAACC	F
CL4147Contig1_01	CL4147Contig1_01_R	CAGGAAACAGCTATGACCTCTGATTTCAAAGTCGCC	R
CL4147Contig1_01	CL4147Contig1_01_F	GTAAAACGACGGCCAGTTTCATAAAGCCCCCCATCC	F
CL415Contig1_04	CL415Contig1_04_F	GTAAAACGACGGCCAGTACCAATGCACATGCCAC	F
CL415Contig1_04	CL415Contig1_04_R	CAGGAAACAGCTATGACCTATTACATCACTCCACCTTC	R
CL4255Contig1_03	CL4255Contig1_03_F	GTAAAACGACGGCCAGTCTGGTGGAATGTAGTAATG	F
CL4255Contig1_03	CL4255Contig1_03_R	CAGGAAACAGCTATGACCTTGGTTCTGTTGGTGG	R
CL4257Contig1_01	CL4257Contig1_01_F	GTAAAACGACGGCCAGTGAAGTGGAAGAGGTATTGGAGG	F
CL4257Contig1_01	CL4257Contig1_01_R	CAGGAAACAGCTATGACCAAGAGGTTGCAGGAGAACGTGGAG	R
CL4284Contig1_01	CL4284Contig1_01_F	GTAAAACGACGGCCAGTCAGAAATGGTTGGCAG	F
CL4284Contig1_01	CL4284Contig1_01_R	CAGGAAACAGCTATGACCAATGTCACAGTGGTGG	R
CL430Contig1_04	CL430Contig1_04_R	CAGGAAACAGCTATGACCTGGTGCTTATGGGAGTG	R
CL430Contig1_04	CL430Contig1_04_F	GTAAAACGACGGCCAGTAGACGTTTGAACGCTG	F
CL4336Contig1_01	CL4336Contig1_01_F	GTAAAACGACGGCCAGTAACTCCTTGTGTGTTGCCC	F
CL4336Contig1_01	CL4336Contig1_01_R	CAGGAAACAGCTATGACCAGCCCTATGCTTTAGAAACTG	R
CL4337Contig1_03	CL4337Contig1_03_R	CAGGAAACAGCTATGACCAACCCCAACAACCAGATCC	R
CL4337Contig1_03	CL4337Contig1_03_F	GTAAAACGACGGCCAGTCTTACAAAGACAGACTCC	F
CL4342Contig1_01	CL4342Contig1_01_F	GTAAAACGACGGCCAGTCAGACCAGAAGATTCCAG	F
CL4342Contig1_01	CL4342Contig1_01_R	CAGGAAACAGCTATGACCATGTGGGTGCCAAAAGGGAG	R
CL4354Contig1_01	CL4354Contig1_01_F	GTAAAACGACGGCCAGTAGAGATTCCCCATCCAC	F
CL4354Contig1_01	CL4354Contig1_01_R	CAGGAAACAGCTATGACCTTACAGACCTTTTTGACTACTTCCC	R
CL4370Contig1_05	CL4370Contig1_05_F	GTAAAACGACGGCCAGTCACAGACACCAAACAAAAC	F
CL4370Contig1_05	CL4370Contig1_05_R	CAGGAAACAGCTATGACCGCATAATTGCCCCTTTGATTAC	R
CL4417Contig1_03	CL4417Contig1_03_F	GTAAAACGACGGCCAGTCATAGGGTATCCCATC	F
CL4417Contig1_03	CL4417Contig1_03_R	CAGGAAACAGCTATGACCTCTGCTGTTAGTCGCTC	R
CL4432Contig1_04	CL4432Contig1_04_F	GTAAAACGACGGCCAGTTGGAAAGGGTATTGGGG	F
CL4432Contig1_04	CL4432Contig1_04_R	CAGGAAACAGCTATGACCGCAGCAAGTCTATGAG	R
CL4470Contig1_01	CL4470Contig1_01_F	GTAAAACGACGGCCAGTCCTCATCTACCCATATTAC	F
CL4470Contig1_01	CL4470Contig1_01_R	CAGGAAACAGCTATGACCGATCCAGACAGACATGCAG	R
CL4478Contig1_03	CL4478Contig1_03_F	GTAAAACGACGGCCAGTCAACATCCTTCTCTTCATC	F
CL4478Contig1_03	CL4478Contig1_03_R	CAGGAAACAGCTATGACCATGTGGGGTATTGTGAAATC	R
CL4481Contig1_04	CL4481Contig1_04_F	GTAAAACGACGGCCAGTTGTAATGAAGGAGGGGG	F
CL4481Contig1_04	CL4481Contig1_04_R	CAGGAAACAGCTATGACCCACAAGGCATTTGATAACTG	R
CL4511Contig1_02	CL4511Contig1_02_R	CAGGAAACAGCTATGACCTTGGTGATTGTGGAGG	R
CL4511Contig1_02	CL4511Contig1_02_F	GTAAAACGACGGCCAGTGCAGCTATATTTCTAGTGAGAG	F
CL4513Contig1_04	CL4513Contig1_04_F	GTAAAACGACGGCCAGTGGAAAGAAAATCAAGGGAAAGG	F
CL4513Contig1_04	CL4513Contig1_04_R	CAGGAAACAGCTATGACCGGAAGAGTATGAAGAAAGAG	R
CL454Contig1_04	CL454Contig1_04_F	GTAAAACGACGGCCAGTGAAGGTTCAACAGGAG	F
CL454Contig1_04	CL454Contig1_04_R	CAGGAAACAGCTATGACCGATATGTCAAGGGGTAG	R
CL4552Contig1_01	CL4552Contig1_01_F	GTAAAACGACGGCCAGTGTCTATGTTCTCTTCTGG	F
CL4552Contig1_01	CL4552Contig1_01_R	CAGGAAACAGCTATGACCCATGTTAGATACTCAAGAGG	R
CL4578Contig1_02	CL4578Contig1_02_R	CAGGAAACAGCTATGACCGAAGAAAAGGGGGAAGGAGG	R
CL4578Contig1_02	CL4578Contig1_02_F	GTAAAACGACGGCCAGTGCTTGTTGATTGCTTGAACTG	F
CL4628Contig1_01	CL4628Contig1_01_F	GTAAAACGACGGCCAGTTCATCATCTTGTCCCC	F
CL4628Contig1_01	CL4628Contig1_01_R	CAGGAAACAGCTATGACCGGTGGCTACTTTGAAAGG	R
CL463Contig2_02	CL463Contig2_02_F	GTAAAACGACGGCCAGTTAGAGTTGGCTTCCCTG	F
CL463Contig2_02	CL463Contig2_02_R	CAGGAAACAGCTATGACCCCACTCATACTTCAACC	R
CL4776Contig1_03	CL4776Contig1_03_R	CAGGAAACAGCTATGACCGAACCTTTATTCACCAACTG	R
CL4776Contig1_03	CL4776Contig1_03_F	GTAAAACGACGGCCAGTACTCACTCAAATCCCC	F
CL4796Contig1_02	CL4796Contig1_02_F	GTAAAACGACGGCCAGTGAACCTTGTCTGTGTG	F
CL4796Contig1_02	CL4796Contig1_02_R	CAGGAAACAGCTATGACCGAGAAAGAGAGAGTGG	R
CL487Contig1_01	CL487Contig1_01_F	GTAAAACGACGGCCAGTGTCTCTTTTTGCTCGTTCC	F
CL487Contig1_01	CL487Contig1_01_R	CAGGAAACAGCTATGACCGCTCACTTCTGATTCTGTTCC	R
CL516Contig1_07	CL516Contig1_07_F	GTAAAACGACGGCCAGTATTGCTGAGATGGCTG	F
CL516Contig1_07	CL516Contig1_07_R	CAGGAAACAGCTATGACCTTTGAACTGTCTGCGG	R
CL533Contig2_04	CL533Contig2_04_F	GTAAAACGACGGCCAGTCAAAATGGTGGGAAGAG	F
CL533Contig2_04	CL533Contig2_04_R	CAGGAAACAGCTATGACCAAAGGAATGGGTGCGAG	R
CL544Contig1_03	CL544Contig1_03_R	CAGGAAACAGCTATGACCAGGGTCAATTTCTGGG	R
CL544Contig1_03	CL544Contig1_03_F	GTAAAACGACGGCCAGTGAAGTCAATCTTGTGGG	F
CL594Contig1_06	CL594Contig1_06_F	GTAAAACGACGGCCAGTGGAATTGGATATTGAGGG	F
CL594Contig1_06	CL594Contig1_06_R	CAGGAAACAGCTATGACCTGTGTGGTATTGGGTC	R
CL59Contig1_04	CL59Contig1_04_F	GTAAAACGACGGCCAGTCTCTCTCTCTCCATAC	F
CL59Contig1_04	CL59Contig1_04_R	CAGGAAACAGCTATGACCTGGGATTGTTGGAAGG	R
CL62Contig1_02	CL62Contig1_02_R	CAGGAAACAGCTATGACCCGTTGGGCTTTTCTGAATTTAC	R
CL62Contig1_02	CL62Contig1_02_F	GTAAAACGACGGCCAGTGTGGAAAGGAGAAGTTG	F
CL635Contig1_01	CL635Contig1_01_F	GTAAAACGACGGCCAGTGACTGCTCACTTGATG	F
CL635Contig1_01	CL635Contig1_01_R	CAGGAAACAGCTATGACCGTGAAGGGTATAGTGG	R
CL697Contig1_03	CL697Contig1_03_F	GTAAAACGACGGCCAGTTGTAGGTGTCGGTGTTG	F
CL697Contig1_03	CL697Contig1_03_R	CAGGAAACAGCTATGACCTTTGTGGATGAGGCGGATG	R
CL708Contig1_02	CL708Contig1_02_R	CAGGAAACAGCTATGACCATTGAGATTATGATCCACCCAC	R
CL708Contig1_02	CL708Contig1_02_F	GTAAAACGACGGCCAGTTACCAGCAGAATAAGCAAG	F
CL717Contig1_05	CL717Contig1_05_R	CAGGAAACAGCTATGACCCCAATTCCATCACCTCC	R
CL717Contig1_05	CL717Contig1_05_F	GTAAAACGACGGCCAGTTCACCACAAAACCACC	F
CL71Contig1_04	CL71Contig1_04_R	CAGGAAACAGCTATGACCCAACTGTCACCTTCTTC	R
CL71Contig1_04	CL71Contig1_04_F	GTAAAACGACGGCCAGTGCCCAATCTTCTCATC	F
CL730Contig1_04	CL730Contig1_04_F	GTAAAACGACGGCCAGTCTGGTGCTTGGTCGTAAAAAAATTC	F
CL730Contig1_04	CL730Contig1_04_R	CAGGAAACAGCTATGACCGCTATCAATGCTAATAACAACGGTGGTC	R
CL813Contig1_03	CL813Contig1_03_R	CAGGAAACAGCTATGACCTGAAATTATTGTGGATGGGG	R
CL813Contig1_03	CL813Contig1_03_F	GTAAAACGACGGCCAGTCAGACAGAGTCATTAATCTCTCAG	F
CL814Contig1_06	CL814Contig1_06_F	GTAAAACGACGGCCAGTGACTAAGATATGGCTGAGG	F
CL814Contig1_06	CL814Contig1_06_R	CAGGAAACAGCTATGACCGAAGGATATTATAGGGCTTTTGAGG	R
CL861Contig1_04	CL861Contig1_04_R	CAGGAAACAGCTATGACCGTTTCAGAACACTACTGTC	R
CL861Contig1_04	CL861Contig1_04_F	GTAAAACGACGGCCAGTCTTCCATCATCTCTATTTCC	F
CL866Contig1_01	CL866Contig1_01_F	GTAAAACGACGGCCAGTGCTGTAACTGTAGGTTTTGATG	F
CL866Contig1_01	CL866Contig1_01_R	CAGGAAACAGCTATGACCTGCAATGGATGGAGGAC	R
CL905Contig2_01	CL905Contig2_01_F	GTAAAACGACGGCCAGTGTTCAGCCATTGTGAG	F
CL905Contig2_01	CL905Contig2_01_R	CAGGAAACAGCTATGACCTTGCCGTTAAAAACCAGTATCC	R
CL91Contig1_01	CL91Contig1_01_F	GTAAAACGACGGCCAGTCCAGAAATAAGTAATCCTCAAGCC	F
CL91Contig1_01	CL91Contig1_01_R	CAGGAAACAGCTATGACCAAATCAGACTTTAGAGAGCC	R
CL923Contig1_02	CL923Contig1_02_F	GTAAAACGACGGCCAGTCATACAAGCACAGCGAG	F
CL923Contig1_02	CL923Contig1_02_R	CAGGAAACAGCTATGACCCAAGTTTAAGTTTGCCGAAGAG	R
CL98Contig1_08	CL98Contig1_08_F	GTAAAACGACGGCCAGTGACCGCAATTATAGAAAGAC	F
CL98Contig1_08	CL98Contig1_08_R	CAGGAAACAGCTATGACCCCATAAAGAAGAGAACCAG	R
UMN_1023_01	UMN_1023_01_R	CAGGAAACAGCTATGACCCAGTGGATTGCTCATTAG	R
UMN_1023_01	UMN_1023_01_F	GTAAAACGACGGCCAGTGAGAGTTTGGAAGATTTGG	F
UMN_1037_01	UMN_1037_01_F	GTAAAACGACGGCCAGTCATCTTCCATTTCCCC	F
UMN_1037_01	UMN_1037_01_R	CAGGAAACAGCTATGACCTTGCTGCAACTTCCAC	R
UMN_1066_01	UMN_1066_01_R	CAGGAAACAGCTATGACCAATAACTCTTGTCCCATTGCTCC	R
UMN_1066_01	UMN_1066_01_F	GTAAAACGACGGCCAGTATATGACGCTCACCCACACC	F
UMN_1072_01	UMN_1072_01_R	CAGGAAACAGCTATGACCGGGCATTGAGTAGGGCATTAAAG	R
UMN_1072_01	UMN_1072_01_F	GTAAAACGACGGCCAGTTTCAAGCAATCAGCGGAGCAGCAG	F
UMN_1089_02	UMN_1089_02_F	GTAAAACGACGGCCAGTTAAGGAGCACTACTGAGCG	F
UMN_1089_02	UMN_1089_02_R	CAGGAAACAGCTATGACCCAGGCAGAAATGTAATGG	R
UMN_1103_01	UMN_1103_01_R	CAGGAAACAGCTATGACCCCCCATCCATTTTTGTAG	R
UMN_1103_01	UMN_1103_01_F	GTAAAACGACGGCCAGTCCACATTTCCAGTTGAAG	F
UMN_1142_01	UMN_1142_01_R	CAGGAAACAGCTATGACCGAAAAACTGTAGGTGAATGCACAAG	R
UMN_1142_01	UMN_1142_01_F	GTAAAACGACGGCCAGTTTGGGGGGATTGAGTAG	F
UMN_1178_01	UMN_1178_01_F	GTAAAACGACGGCCAGTCTTCTTTAATGGGGATTGG	F
UMN_1178_01	UMN_1178_01_R	CAGGAAACAGCTATGACCCGATTTGAGGCTGTATTTG	R
UMN_1263_01	UMN_1263_01_F	GTAAAACGACGGCCAGTCAGAATCCATTACCCAAC	F
UMN_1263_01	UMN_1263_01_R	CAGGAAACAGCTATGACCTGCTGAAGGAGACGAAG	R
UMN_1326_01a	UMN_1326_01a_F	GTAAAACGACGGCCAGTAGCGTTCGTTCCTATC	F
UMN_1326_01a	UMN_1326_01a_R	CAGGAAACAGCTATGACCTCCCTCCATCCATTTC	R
UMN_1326_01b	UMN_1326_01b_F	GTAAAACGACGGCCAGTCGTTCGTTCCTATCCATATTGTTTTCC	F
UMN_1326_01b	UMN_1326_01b_R	CAGGAAACAGCTATGACCCCTTCCCTCCATCCATTTC	R
UMN_1337_02	UMN_1337_02_R	CAGGAAACAGCTATGACCGCTCTTGGTCCTTTTATATG	R
UMN_1337_02	UMN_1337_02_F	GTAAAACGACGGCCAGTATGACGTGGGGTATTG	F
UMN_1411_01a	UMN_1411_01a_F	GTAAAACGACGGCCAGTTCAGACGAAGACACAC	F
UMN_1411_01a	UMN_1411_01a_R	CAGGAAACAGCTATGACCCATACAACAAGATCCCAAG	R
UMN_1411_01b	UMN_1411_01b_F	GTAAAACGACGGCCAGTTCGTAGACAGACAACC	F
UMN_1411_01b	UMN_1411_01b_R	CAGGAAACAGCTATGACCACAAGATCCCAAGAGCC	R
UMN_1483_01	UMN_1483_01_R	CAGGAAACAGCTATGACCATACTGGGAGGTTGTG	R
UMN_1483_01	UMN_1483_01_F	GTAAAACGACGGCCAGTATGCGACTTTTGTGGC	F
UMN_1571_02	UMN_1571_02_R	CAGGAAACAGCTATGACCTATGATGAGCCCGAAC	R
UMN_1571_02	UMN_1571_02_F	GTAAAACGACGGCCAGTCATAACTACTATCCCCAAC	F
UMN_1590_01	UMN_1590_01_R	CAGGAAACAGCTATGACCCGAGAATAGGATTTTCAGGAAG	R
UMN_1590_01	UMN_1590_01_F	GTAAAACGACGGCCAGTCGATGCCTTTTTTAAGTCAG	F
UMN_1609_01	UMN_1609_01_F	GTAAAACGACGGCCAGTGGGGCAGCCTTATCTCTTCTCTTC	F
UMN_1609_01	UMN_1609_01_R	CAGGAAACAGCTATGACCGCAACCCTCATTAGCGTGCAATAGAC	R
UMN_1742_01	UMN_1742_01_F	GTAAAACGACGGCCAGTCACAGGAACAAACACAG	F
UMN_1742_01	UMN_1742_01_R	CAGGAAACAGCTATGACCACAAACAAAGCATTGTCCACAG	R
UMN_1787_01	UMN_1787_01_F	GTAAAACGACGGCCAGTGCTGGTTGTTGCTTTTGG	F
UMN_1787_01	UMN_1787_01_R	CAGGAAACAGCTATGACCAGGTAAACTGGCATGG	R
UMN_1911_01	UMN_1911_01_F	GTAAAACGACGGCCAGTAATCGCCCTTCCTTCCTTC	F
UMN_1911_01	UMN_1911_01_R	CAGGAAACAGCTATGACCGGTGATAAATAAGCTCAGAC	R
UMN_2001_01	UMN_2001_01_R	CAGGAAACAGCTATGACCGATAACCATGTGGATTGCTT	R
UMN_2001_01	UMN_2001_01_F	GTAAAACGACGGCCAGTTAGCTGACCTTAGGAC	F
UMN_2174_01	UMN_2174_01_F	GTAAAACGACGGCCAGTTGGTGAAAATGTCGGGG	F
UMN_2174_01	UMN_2174_01_R	CAGGAAACAGCTATGACCGGATGAGTATAGTTAAAGTG	R
UMN_2399_01	UMN_2399_01_F	GTAAAACGACGGCCAGTCGTCTGGAATGTGAAGAAGTATTG	F
UMN_2399_01	UMN_2399_01_R	CAGGAAACAGCTATGACCTTACTAGGGTTTCTAGGGTTTG	R
UMN_2616_01	UMN_2616_01_R	CAGGAAACAGCTATGACCCCCCTTAAACTGAACAC	R
UMN_2616_01	UMN_2616_01_F	GTAAAACGACGGCCAGTTATTTTCCCAGCCAGCC	F
UMN_2763_01	UMN_2763_01_F	GTAAAACGACGGCCAGTGGTAGTGTAAGTGGATTTTG	F
UMN_2763_01	UMN_2763_01_R	CAGGAAACAGCTATGACCCTCTGATTCAGCCATTAAC	R
UMN_2789_01	UMN_2789_01_R	CAGGAAACAGCTATGACCGAATCGTGGCGTGATTGCGTAG	R
UMN_2789_01	UMN_2789_01_F	GTAAAACGACGGCCAGTGGTCTCCGAAGGGAAAATAAAAG	F
UMN_2809_01	UMN_2809_01_F	GTAAAACGACGGCCAGTTTCTGGCAATGGGCAAC	F
UMN_2809_01	UMN_2809_01_R	CAGGAAACAGCTATGACCATCTCTCAGCAACTGG	R
UMN_2989_01	UMN_2989_01_F	GTAAAACGACGGCCAGTTGGGGTCTGCTCTTCTCTTG	F
UMN_2989_01	UMN_2989_01_R	CAGGAAACAGCTATGACCATAACTCGGGGGATCGTACTGG	R
UMN_3006_01	UMN_3006_01_F	GTAAAACGACGGCCAGTTAGAGGGGACACCAAAG	F
UMN_3006_01	UMN_3006_01_R	CAGGAAACAGCTATGACCCATCAATAGACCACCAG	R
UMN_3055_01	UMN_3055_01_R	CAGGAAACAGCTATGACCCTGTGCTTCAAATCTGTC	R
UMN_3055_01	UMN_3055_01_F	GTAAAACGACGGCCAGTCATCTGGTTTCTCTGG	F
UMN_3148_01	UMN_3148_01_F	GTAAAACGACGGCCAGTGAAACCTATCTTACTGCC	F
UMN_3148_01	UMN_3148_01_R	CAGGAAACAGCTATGACCGTCAGAATCCCATTTCAC	R
UMN_3264_02	UMN_3264_02_R	CAGGAAACAGCTATGACCCTGTGTTTAATGTAGTTGCTTGGTG	R
UMN_3264_02	UMN_3264_02_F	GTAAAACGACGGCCAGTGGGTTTCTGAGTCTTTGTG	F
UMN_3352_01	UMN_3352_01_F	GTAAAACGACGGCCAGTTATTCTCCTCACCCAC	F
UMN_3352_01	UMN_3352_01_R	CAGGAAACAGCTATGACCGGCATAACCAACCATTC	R
UMN_3408_01	UMN_3408_01_F	GTAAAACGACGGCCAGTGGGCGATTGATTTTGTC	F
UMN_3408_01	UMN_3408_01_R	CAGGAAACAGCTATGACCCGGTTTCATTTTATCCTGGG	R
UMN_3417_01	UMN_3417_01_F	GTAAAACGACGGCCAGTCAGGATAGCAAAGCAG	F
UMN_3417_01	UMN_3417_01_R	CAGGAAACAGCTATGACCCTCTCCACAAAATCCAC	R
UMN_3444_01	UMN_3444_01_R	CAGGAAACAGCTATGACCCTCTGCTTTATGTGTTTCTGTTTGG	R
UMN_3444_01	UMN_3444_01_F	GTAAAACGACGGCCAGTATGATGGATTCTGAATTGGG	F
UMN_3450_01	UMN_3450_01_F	GTAAAACGACGGCCAGTGTCGAAGCTGTAACTG	F
UMN_3450_01	UMN_3450_01_R	CAGGAAACAGCTATGACCGTATGATGAGATTTCTGTCC	R
UMN_3521_01	UMN_3521_01_R	CAGGAAACAGCTATGACCGATCCAACGGCACAGAATTAC	R
UMN_3521_01	UMN_3521_01_F	GTAAAACGACGGCCAGTAATGGTGATGGCGACGGTGATG	F
UMN_3561_02	UMN_3561_02_R	CAGGAAACAGCTATGACCCCATCATTAGCAATGTCC	R
UMN_3561_02	UMN_3561_02_F	GTAAAACGACGGCCAGTCCTTTATTCCCAAACGAG	F
UMN_3596_02	UMN_3596_02_F	GTAAAACGACGGCCAGTGATACGAGGTATTCCGAC	F
UMN_3596_02	UMN_3596_02_R	CAGGAAACAGCTATGACCGGGAGAATCTGGAATG	R
UMN_3786_01	UMN_3786_01_R	CAGGAAACAGCTATGACCTTGATGAGCAGCTTGG	R
UMN_3786_01	UMN_3786_01_F	GTAAAACGACGGCCAGTGGTTCAGTAGAAGAGAG	F
UMN_3847_01	UMN_3847_01_F	GTAAAACGACGGCCAGTAGTTCCCTGCAACTTC	F
UMN_3847_01	UMN_3847_01_R	CAGGAAACAGCTATGACCGTAATCCACCGTTATGTTC	R
UMN_4091_02	UMN_4091_02_R	CAGGAAACAGCTATGACCTATGGTTCACAGTAATAGCCCAGAATC	R
UMN_4091_02	UMN_4091_02_F	GTAAAACGACGGCCAGTAATTGTCCCCGACTAACAAG	F
UMN_4230_01	UMN_4230_01_R	CAGGAAACAGCTATGACCCCTCATCACATTCATCAAC	R
UMN_4230_01	UMN_4230_01_F	GTAAAACGACGGCCAGTCATTGCCTATGGAGAATAC	F
UMN_4345_01	UMN_4345_01_F	GTAAAACGACGGCCAGTAACGGATGCGTGTAAG	F
UMN_4345_01	UMN_4345_01_R	CAGGAAACAGCTATGACCGCACAGCCATATAAACAAG	R
UMN_4383_01	UMN_4383_01_R	CAGGAAACAGCTATGACCTCAACATCACGGGGATT	R
UMN_4383_01	UMN_4383_01_F	GTAAAACGACGGCCAGTTCTGGGAGAATGTCTATGG	F
UMN_4646_01	UMN_4646_01_R	CAGGAAACAGCTATGACCTCGCAAGGATTTACAGGCATTC	R
UMN_4646_01	UMN_4646_01_F	GTAAAACGACGGCCAGTTTTCCACCTCCATCCAC	F
UMN_4712_01	UMN_4712_01_F	GTAAAACGACGGCCAGTTTCGTCAATCTCGCTCC	F
UMN_4712_01	UMN_4712_01_R	CAGGAAACAGCTATGACCCTGAAAAATCCCTGAAACC	R
UMN_4734_01	UMN_4734_01_F	GTAAAACGACGGCCAGTTGAAAAGGCTACCCAG	F
UMN_4734_01	UMN_4734_01_R	CAGGAAACAGCTATGACCTCCCATACTCGGCAAAC	R
UMN_4804_01	UMN_4804_01_R	CAGGAAACAGCTATGACCCCATAATGTGCATGAACC	R
UMN_4804_01	UMN_4804_01_F	GTAAAACGACGGCCAGTGCCATAATAGCTGAGAG	F
UMN_4807_01	UMN_4807_01_R	CAGGAAACAGCTATGACCTAAAAGCATTAGTGACGAGATGGTG	R
UMN_4807_01	UMN_4807_01_F	GTAAAACGACGGCCAGTGAGTTGAGTGGAAGTGG	F
UMN_4809_01	UMN_4809_01_F	GTAAAACGACGGCCAGTTTCCATCAAAACCATTCTCC	F
UMN_4809_01	UMN_4809_01_R	CAGGAAACAGCTATGACCCCCTCAAAAGAAGAACGATTTCAC	R
UMN_4896_01	UMN_4896_01_F	GTAAAACGACGGCCAGTCAAGGGTAACTTGGTATATC	F
UMN_4896_01	UMN_4896_01_R	CAGGAAACAGCTATGACCTTGAACCGATGACTACGCC	R
UMN_4904_01	UMN_4904_01_F	GTAAAACGACGGCCAGTTTGAGGGAGAGACATC	F
UMN_4904_01	UMN_4904_01_R	CAGGAAACAGCTATGACCGTTGTAATCTCTGACGC	R
UMN_495_01	UMN_495_01_R	CAGGAAACAGCTATGACCTTAAGGCTGTGCGGAATC	R
UMN_495_01	UMN_495_01_F	GTAAAACGACGGCCAGTTACATGCAAGTTGGTAAAGG	F
UMN_4966_01	UMN_4966_01_R	CAGGAAACAGCTATGACCGCTAAATTCAGATGTGA	R
UMN_4966_01	UMN_4966_01_F	GTAAAACGACGGCCAGTGAAGAGTATTTGGCTTTGGG	F
UMN_5002_03	UMN_5002_03_R	CAGGAAACAGCTATGACCTGACCACGTCAAAGCGTACC	R
UMN_5002_03	UMN_5002_03_F	GTAAAACGACGGCCAGTCTCCTCCAATTTTTTTCTGTCG	F
UMN_501_01	UMN_501_01_F	GTAAAACGACGGCCAGTCAAGAAGTTATCAATGGAGG	F
UMN_501_01	UMN_501_01_R	CAGGAAACAGCTATGACCATGTGCTTGACTCTGG	R
UMN_5051_01	UMN_5051_01_F	GTAAAACGACGGCCAGTGCGGAGGAAAAGAAAC	F
UMN_5051_01	UMN_5051_01_R	CAGGAAACAGCTATGACCCCTTGGACGGAATTTAC	R
UMN_5054_01	UMN_5054_01_R	CAGGAAACAGCTATGACCGCACTACAAATGAGTTGG	R
UMN_5054_01	UMN_5054_01_F	GTAAAACGACGGCCAGTGAACGATGAAATCAAGAGG	F
UMN_5075_01	UMN_5075_01_R	CAGGAAACAGCTATGACCGTAAAGACTTCCCTCTC	R
UMN_5075_01	UMN_5075_01_F	GTAAAACGACGGCCAGTATCAAGCCAACCTACC	F
UMN_5101_03	UMN_5101_03_F	GTAAAACGACGGCCAGTCCCTACTTATTCCGTTG	F
UMN_5101_03	UMN_5101_03_R	CAGGAAACAGCTATGACCGCGAAAGTGTTTTGCTC	R
UMN_5123_01	UMN_5123_01_R	CAGGAAACAGCTATGACCTTACGAAGGAATTGACGAATAGGAC	R
UMN_5123_01	UMN_5123_01_F	GTAAAACGACGGCCAGTCTCCATAAGCACTGGAAC	F
UMN_5210_01	UMN_5210_01_R	CAGGAAACAGCTATGACCGTTGTTCCTTCTGCTG	R
UMN_5210_01	UMN_5210_01_F	GTAAAACGACGGCCAGTGAACCTCGTTGCTTTATTTG	F
UMN_5272_01	UMN_5272_01_F	GTAAAACGACGGCCAGTAGACTGTTGAGAGAGCC	F
UMN_5272_01	UMN_5272_01_R	CAGGAAACAGCTATGACCTATGCACCATCTTGACAAAATTGCC	R
UMN_5384_02	UMN_5384_02_F	GTAAAACGACGGCCAGTGGACGAGGCAGAGGGAATTATAAAAC	F
UMN_5384_02	UMN_5384_02_R	CAGGAAACAGCTATGACCGGGGAGCCATTACATTTCCAGGAG	R
UMN_5798_01	UMN_5798_01_F	GTAAAACGACGGCCAGTTGGTCTGGCTTCTGTAG	F
UMN_5798_01	UMN_5798_01_R	CAGGAAACAGCTATGACCTACAATATCAGGTAGGGGG	R
UMN_5833_01	UMN_5833_01_R	CAGGAAACAGCTATGACCAGAGGGGGTTTGGTATCTGG	R
UMN_5833_01	UMN_5833_01_F	GTAAAACGACGGCCAGTGATGTTGGTTGTGGAGTTG	F
UMN_5867_01	UMN_5867_01_R	CAGGAAACAGCTATGACCTCTGGACCCCTTCATTG	R
UMN_5867_01	UMN_5867_01_F	GTAAAACGACGGCCAGTGGATGTAGTTGAGTGG	F
UMN_6093_01	UMN_6093_01_F	GTAAAACGACGGCCAGTGTAGATGGATGATGAGG	F
UMN_6093_01	UMN_6093_01_R	CAGGAAACAGCTATGACCTGAGTTAAATGGGAAGAAGCAG	R
UMN_6393_01	UMN_6393_01_F	GTAAAACGACGGCCAGTTGGGATGAAACTCTGGG	F
UMN_6393_01	UMN_6393_01_R	CAGGAAACAGCTATGACCCAAGATATGAGACTTCAGG	R
UMN_6398_01	UMN_6398_01_R	CAGGAAACAGCTATGACCAGGCAGGTGTACTGATTCGTGATGG	R
UMN_6398_01	UMN_6398_01_F	GTAAAACGACGGCCAGTGTAAAGAGAGGAATGGTGGAGG	F
UMN_6426_02	UMN_6426_02_F	GTAAAACGACGGCCAGTTTGAGGTAGAGCAGCAG	F
UMN_6426_02	UMN_6426_02_R	CAGGAAACAGCTATGACCGAACATAGTCATAGGAAGG	R
UMN_6685_01	UMN_6685_01_F	GTAAAACGACGGCCAGTCCCTCCTCCTTTTATG	F
UMN_6685_01	UMN_6685_01_R	CAGGAAACAGCTATGACCGATACCTGTGCTCTTG	R
UMN_6852_02	UMN_6852_02_F	GTAAAACGACGGCCAGTTTCCTCCCCTTCATTC	F
UMN_6852_02	UMN_6852_02_R	CAGGAAACAGCTATGACCCAACTGCTTCAAATACGG	R
UMN_686_01	UMN_686_01_F	GTAAAACGACGGCCAGTTTGGTTATGAGGGAGG	F
UMN_686_01	UMN_686_01_R	CAGGAAACAGCTATGACCTGCAGGAATGATGGATGATG	R
UMN_6874_01	UMN_6874_01_F	GTAAAACGACGGCCAGTAGACAACTGCCCTATCCTCC	F
UMN_6874_01	UMN_6874_01_R	CAGGAAACAGCTATGACCATCTGCGACTATGAGTTCCCCC	R
UMN_6899_04	UMN_6899_04_R	CAGGAAACAGCTATGACCTTTGCGTAGCGGGGATAGAG	R
UMN_6899_04	UMN_6899_04_F	GTAAAACGACGGCCAGTCGGCACGAGGATGAATTTCAAGAGAAAG	F
UMN_689_01	UMN_689_01_F	GTAAAACGACGGCCAGTAGTGGGAGAAGTTGTG	F
UMN_689_01	UMN_689_01_R	CAGGAAACAGCTATGACCCCTTCAAGTGCTCAAAATC	R
UMN_6922_02	UMN_6922_02_F	GTAAAACGACGGCCAGTCTTCCTCCAGTTATTGTTC	F
UMN_6922_02	UMN_6922_02_R	CAGGAAACAGCTATGACCATACCCAACCAAAGGGCTAC	R
UMN_6924_03	UMN_6924_03_R	CAGGAAACAGCTATGACCCTCGGGAATTTTGGAC	R
UMN_6924_03	UMN_6924_03_F	GTAAAACGACGGCCAGTCATCATATAGCAGCGG	F
UMN_7021_02	UMN_7021_02_F	GTAAAACGACGGCCAGTCTTTTGGCTCTTCACTC	F
UMN_7021_02	UMN_7021_02_R	CAGGAAACAGCTATGACCGATACCATAACCTCGGATTG	R
UMN_737_01	UMN_737_01_R	CAGGAAACAGCTATGACCCCTTTTCTTGAAGATAA	R
UMN_737_01	UMN_737_01_F	GTAAAACGACGGCCAGTCGTTCAGGTTTCCATGAATGTG	F
UMN_801_01	UMN_801_01_R	CAGGAAACAGCTATGACCAAAGCCTCGTCGCTGCTGTAAG	R
UMN_801_01	UMN_801_01_F	GTAAAACGACGGCCAGTGGGTTTGGTTTTTTCCGTCAAG	F
UMN_853_01	UMN_853_01_R	CAGGAAACAGCTATGACCCACCCTTTCGTCTTTGC	R
UMN_853_01	UMN_853_01_F	GTAAAACGACGGCCAGTTGTGAGTGACCCATACC	F
UMN_862_01	UMN_862_01_F	GTAAAACGACGGCCAGTTGAGGGGTAAGGTAAG	F
UMN_862_01	UMN_862_01_R	CAGGAAACAGCTATGACCAGAGAAGCAGTCCAAATAATCG	R
UMN_915_01	UMN_915_01_R	CAGGAAACAGCTATGACCACTATCCATACTGCCC	R
UMN_915_01	UMN_915_01_F	GTAAAACGACGGCCAGTGTCTTTGTCCAGTTCATC	F
UMN_927_01	UMN_927_01_F	GTAAAACGACGGCCAGTGCAATGAGGGATTGAATTAC	F
UMN_927_01	UMN_927_01_R	CAGGAAACAGCTATGACCTTGGAAGAATACAAGGCAGG	R
UMN_CL132Contig1_03	UMN_CL132Contig1_03_F	GTAAAACGACGGCCAGTCCCAATGCCTTCATTC	F
UMN_CL132Contig1_03	UMN_CL132Contig1_03_R	CAGGAAACAGCTATGACCCCACAACTTCAGTTCC	R
UMN_CL18Contig1_08	UMN_CL18Contig1_08_R	CAGGAAACAGCTATGACCGTATGTCTGTTGTCTGG	R
UMN_CL18Contig1_08	UMN_CL18Contig1_08_F	GTAAAACGACGGCCAGTGAGAATGGTGGAATAGG	F
UMN_CL217Contig1_05	UMN_CL217Contig1_05_R	CAGGAAACAGCTATGACCATCATCTTCCCTGTAGCCC	R
UMN_CL217Contig1_05	UMN_CL217Contig1_05_F	GTAAAACGACGGCCAGTCGCAATTTCAATAATCCCTC	F
UMN_CL228Contig1_03	UMN_CL228Contig1_03_F	GTAAAACGACGGCCAGTTTCCCAAACCCTAACCC	F
UMN_CL228Contig1_03	UMN_CL228Contig1_03_R	CAGGAAACAGCTATGACCAACATCACGCACAGCAG	R
UMN_CL309Contig1_03	UMN_CL309Contig1_03_F	GTAAAACGACGGCCAGTGCGATTTCGGGTATGTTCTATG	F
UMN_CL309Contig1_03	UMN_CL309Contig1_03_R	CAGGAAACAGCTATGACCAGTGGACTTTCTGGCTG	R
UMN_CL336Contig1_03	UMN_CL336Contig1_03_F	GTAAAACGACGGCCAGTCAAGAAGATTGGGAAAATGG	F
UMN_CL336Contig1_03	UMN_CL336Contig1_03_R	CAGGAAACAGCTATGACCTCAAAGGCACTGGTAGG	R
UMN_CL35Contig1_04	UMN_CL35Contig1_04_R	CAGGAAACAGCTATGACCTCTGGATGTTGTAATCGG	R
UMN_CL35Contig1_04	UMN_CL35Contig1_04_F	GTAAAACGACGGCCAGTTTTGAGGGGTGGTATG	F
UMN_CL415Contig1_04	UMN_CL415Contig1_04_R	CAGGAAACAGCTATGACCGTGGATGATATGTTGTTGGTTG	R
UMN_CL415Contig1_04	UMN_CL415Contig1_04_F	GTAAAACGACGGCCAGTCTTCTTGTGTCTTGGG	F
UMN_CL5Contig2_03	UMN_CL5Contig2_03_R	CAGGAAACAGCTATGACCAGAATAGGGAGGGAAGG	R
UMN_CL5Contig2_03	UMN_CL5Contig2_03_F	GTAAAACGACGGCCAGTACATTTGTTCGGCGAGG	F
UMN_CL6Contig1_08	UMN_CL6Contig1_08_R	CAGGAAACAGCTATGACCTGTCGTTGAAGTTGGAG	R
UMN_CL6Contig1_08	UMN_CL6Contig1_08_F	GTAAAACGACGGCCAGTGGAGGTTGAAGATTTGG	F
UMN_CL98Contig1_02	UMN_CL98Contig1_02_R	CAGGAAACAGCTATGACCGCTCTTGTCCTTGCTTG	R
UMN_CL98Contig1_02	UMN_CL98Contig1_02_F	GTAAAACGACGGCCAGTACTGCGTGCTGTAATG	F
