# Supplementary material for: Contrasting patterns of nucleotide diversity for four conifers of Alpine European forests
Source: Evol Appl. 2012 Nov;5(7):762–75. doi: 10.1111/j.1752-4571.2012.00256.x (PMC3492901; doi:10.1111/j.1752-4571.2012.00256.x)
Supplement: Supplementary file 2 [file eva0005-0762-SD7.xls]

## Sheet: Suppl_File2.txt
EST_contig	Locus ID	Protein	Blast	eval	Gene category	GO Biological Process	GO Cellular Component	GO Molecular Function
0_10054	0_10054_01	NAC transcription factor	NM_101098	0.0003	candidate	embryo development ending in seed dormancy, regulation of transcription, DNA-dependent		sequence-specific DNA binding transcription factor activity
0_10049	0_10049_02	(1-4)-beta-mannan endohydrolase	NM_126044	5e-52	candidate	GO:0003824 catalytic activity|GO:0004553 hydrolase activity, hydrolyzing O-glycosyl compounds|GO:0043169 cation binding		GO:0005975 carbohydrate metabolic process
0_10167	0_10167_01	oligopeptide transporter OPT family	XP_002331919	4.98e-32	candidate	GO:0055085 transmembrane transport	GO:0016020 membrane	GO:0055085 transmembrane transport
0_10267	0_10267_01	MYB61 transcription factor myb8	NM_100825	3e-85	candidate	regulation of stomatal movement, regulation of transcription, DNA-dependent, response to auxin stimulus, seed coat development	guard cell	DNA binding, sequence-specific DNA binding transcription factor activity
0_10631	0_10631_01	heat shock protein	NM_128771	3e-91	candidate	protein folding, response to heat, response to high light intensity, response to hydrogen peroxide		ATP binding
0_1099	0_1099_01	pantoate-beta-alanine ligase	NM_124261	4.14929e-48	candidate	embryo development ending in seed dormancy, metabolic process, pantothenate biosynthetic process	cytosol	pantoate-beta-alanine ligase activity, protein homodimerization activity
0_1116	0_1116_02	ALATS (ALANYL-TRNA SYNTHETASE)	NM_103905	1e-124	candidate	alanyl-tRNA aminoacylation, metabolic process, response to cadmium ion	chloroplast, cytosol, mitochondrion	ATP binding, nucleic acid binding, nucleotide binding
0_11270	0_11270_01	leucine-rich repeat transmembrane protein kinase	NM_113722	2e-27	candidate	protein phosphorylation, transmembrane receptor protein tyrosine kinase signaling pathway	endomembrane system	ATP binding/kinase activity, protein serine/threonine kinase activity
0_11324	0_11324_01	tetratricopeptide repeat (TPR)-containing protein	NM_104919	3e-24	candidate		cytosol	binding
0_11389	0_11389_01	cAMP-dependent protein kinase regulator	NM_127563	0.009	candidate	N-terminal protein myristoylation/dephosphorylation, protein dephosphorylation, protein phosphorylation, regulation of catalytic activity, regulation of protein phosphorylation	plasma membrane	ATP binding/cAMP-dependent protein kinase regulator activity, catalytic activity, protein kinase activity, protein serine/threonine kinase activity, protein serine/threonine phosphatase activity				binding
0_11411	0_11411_01	glyoxal oxidase-related mRNA	NM_106214	2e-72	candidate	biological_process	endomembrane system	molecular_function
0_11504	0_11504_01	Encodes sorting nexin SNX2b	NM_120794	5e-101	candidate	developmental process, intracellular signal transduction, late endosome to vacuole transport, protein maturation, seedling development, vesicle-mediated transport	cytosol, intracellular, membrane, multivesicular body membrane, retromer complex	phospholipid binding, protein binding	protein heterodimerization activity
0_11508	0_11508_01	electron carrier/heme binding protein	NM_130119	1e-69	candidate	oxidation-reduction process	heme binding, iron ion binding, oxygen binding	electron carrier activity, monooxygenase activity
0_11772	0_11772_01	glycoprotease M22 family protein	NM_118398	2e-129	candidate	proteolysis	cytosol	metalloendopeptidase activity
0_11808	0_11808_01	nonsense-mediated mRNA decay NMD3 family protein	NM_126428	2e-79	candidate	nuclear-transcribed mRNA catabolic process, nonsense-mediated decay	cytosol	molecular_function
0_11832	0_11832_01	flavin-containing monooxygenase	NM_101783	1e-31	candidate	cellular response to hypoxia, defense response signaling pathway, resistance gene-dependent, defense response signaling pathway, resistance gene-independent, defense response to bacterium, defense response to fungus, oxidation-reduction process, plant-type hypersensitive response, response to other organism, systemic acquired resistance	endomembrane system, intrinsic to endoplasmic reticulum membrane	NADP binding, flavin adenine dinucleotide binding,flavin-containing monooxygenase activity, monooxygenase activity, oxidoreductase activity
0_11980	0_11980_01	histone-lysine N-methyltransferase	NM_202488	3e-69	candidate	GO:0018024 histone-lysine N-methyltransferase activity|GO:0008270 zinc ion binding|GO:0008168 methyltransferase activity|GO:0016740 transferase activity|GO:0005515 protein binding	GO:0005634 nucleus	GO:0016568 chromatin modification	,
0_12021	0_12021_01	SRF8 (STRUBBELIG-RECEPTOR FAMILY 8)	NM_001125558	2e-36	candidate	GO:0016301 kinase activity|GO:0004672 protein kinase activity|GO:0005524 ATP binding|GO:0004872 receptor activity|GO:0000166 nucleotide binding|GO:0005515 protein binding	GO:0009536 plastid	GO:0006468 protein phosphorylation	,
0_12156	0_12156_02	ATP-binding protein kinase	NM_180481	1e-61	candidate	GO:0004672 protein kinase activity|GO:0005524 ATP binding|GO:0016301 kinase activity|GO:0004674 protein serine/threonine kinase activity	GO:0016023 cytoplasmic membrane-bounded vesicle|GO:0005886 plasma membrane	GO:0006468 protein phosphorylation|GO:0010082 regulation of root meristem growth|GO:0009909 regulation of flower development|GO:0010075 regulation of meristem growth|GO:0010073 meristem maintenance	,
0_12257	0_12257_01	short-chain dehydrogenase/reductase (SDR) family protein	NM_115027	2e-11	candidate	GO:0016491 oxidoreductase activity|GO:0005488 binding		GO:0055114 oxidation-reduction process
0_12329	0_12329_01	poly(A)-binding protein	NM_103863	4e-42	candidate	GO:0003676 nucleic acid binding|GO:0003723 RNA binding|GO:0000166 nucleotide binding		GO:0016071 mRNA metabolic process
0_12329	0_12329_02	poly(A)-binding protein	NM_103863	4e-42	candidate	GO:0003676 nucleic acid binding|GO:0003723 RNA binding|GO:0000166 nucleotide binding		GO:0016071 mRNA metabolic process
0_12517	0_12517_01	acetolactate synthase	NM_114714	4e-69	candidate	GO:0016740 transferase activity|GO:0050660 flavin adenine dinucleotide binding|GO:0030976 thiamine pyrophosphate binding|GO:0003824 catalytic activity|GO:0003984 acetolactate synthase activity|GO:0046872 metal ion binding|GO:0000287 magnesium ion binding|GO:0071949 FAD binding		GO:0009082 branched chain family amino acid biosynthetic process|GO:0008652 cellular amino acid biosynthetic process
0_12535	0_12535_01	hydrolase, alpha/beta fold family protein	NP_177867	9e-60	candidate	metabolic process		hydrolase activity
0_12588	0_12588_01	CC-NBS-LRR disease resistance protein	NM_103079	3e-09	candidate	GO:0005524 ATP binding|GO:0005515 protein binding|GO:0000166 nucleotide binding		GO:0006915 apoptosis|GO:0006952 defense response
0_12730	0_12730_01	ethylene responsive element binding factor	NM_117855	8e-26	candidate	positive regulation of transcription, DNA-dependent, regulation of transcription, DNA-dependent, response to chitin	nuclear pore	DNA binding, sequence-specific DNA binding transcription factor activity
0_12745	0_12745_01	kelch repeat-containing F-box family protein	NM_122578	5e-59	candidate	GO:0003674 molecular_function|GO:0005515 protein binding	GO:0005575 cellular_component	GO:0008150 biological_process
0_12978	0_12978_02	guanyl-nucleotide exchange factor	NM_114198	6e-69	candidate	defense response to bacterium, growth, regulation of catalytic activity, vesicle-mediated transport	cytosol, early endosome, trans-Golgi network	protein binding, ARF guanyl-nucleotide exchange factor activity, guanyl-nucleotide exchange factor activity
0_13058	0_13058_01	polygalacturonase (pectinase) family protein	NM_101775	5e-103	candidate	GO:0004650 polygalacturonase activity	GO:0005739 mitochondrion	GO:0005975 carbohydrate metabolic process|GO:0007047 cellular cell wall organization
0_13152	0_13152_03	tetratricopeptide-like helical domain containing protein	NM_106690	3e-98	candidate	embryo development ending in seed dormancy	cytosol, membrane, plasmodesma	binding
0_1320	0_1320_01	peroxidase	NM_118734	4e-55	candidate	GO:0004601 peroxidase activity|GO:0020037 heme binding|GO:0005506 iron ion binding|GO:0009055 electron carrier activity|GO:0016491 oxidoreductase activity|GO:0046872 metal ion binding|GO:0005509 calcium ion binding		GO:0006979 response to oxidative stress|GO:0055114 oxidation-reduction process
0_13237	0_13237_01	cyclic nucleotide-gated cation channel	NM_124805	1e-112	candidate	GO:0008324 cation transmembrane transporter activity|GO:0005261 cation channel activity|GO:0005516 calmodulin binding|GO:0030551 cyclic nucleotide binding	GO:0016020 membrane	GO:0009626 plant-type hypersensitive response
0_13240	0_13240_01	L-aspartate oxidase	NM_121480	6e-68	candidate	GO:0008734 L-aspartate oxidase activity|GO:0009055 electron carrier activity|GO:0016491 oxidoreductase activity	GO:0009507 chloroplast|GO:0005737 cytoplasm		GO:0009435 NAD biosynthetic process
0_13305	0_13305_02	protein phosphatase 2C	NM_128557	6e-76	candidate	GO:0046872 metal ion binding|GO:0000287 magnesium ion binding|GO:0016787 hydrolase activity|GO:0003824 catalytic activity|GO:0004722 protein serine/threonine phosphatase activity|GO:0004721 phosphoprotein phosphatase activity		GO:0006470 protein dephosphorylation
0_13383	0_13383_01	elongation factor Tu family protein	NM_113198	1e-94	candidate	GO:0005525 GTP binding|GO:0003924 GTPase activity|GO:0000166 nucleotide binding
0_13565	0_13565_01	heat shock protein 18.2	NM_125364	3e-51	candidate	heat acclimation, response to heat, response to high light intensity, response to hydrogen peroxide
0_13680	0_13680_01	Armadillo-type fold domain containing protein	NM_126230	4e-36	candidate	biological_process	vacuolar membrane, cytosol	binding
0_13766	0_13766_01	catalytic/ protein serine/threonine phosphatase	NM_129576	2e-67	candidate	GO:0008287 protein serine/threonine phosphatase complex		GO:0006470 protein dephosphorylation
0_13828	0_13828_01	zinc finger family protein	NM_202667	4e-25	candidate	GO:0008270 zinc ion binding
0_13860	0_13860_01	hydrolase, alpha/beta fold family protein	NM_119824	2e-38	candidate	biological_process, metabolic process		hydrolase activity
0_13913	0_13913_02	exocyst subunit EXO70 family protein	NM_119303	4e-26	candidate	GO:0006904 vesicle docking involved in exocytosis|GO:0006887 exocytosis	GO:0005739 mitochondrion|GO:0000145 exocyst
0_13957	0_13957_02	serine/threonine kinase (HAESA-like)	NM_102612	2e-43	candidate	GO:0016740 transferase activity|GO:0004674 protein serine/threonine kinase activity|GO:0004672 protein kinase activity|GO:0000166 nucleotide binding|GO:0005524 ATP binding|GO:0016301 kinase activity|GO:0004872 receptor activity|GO:0005515 protein binding		GO:0006468 protein phosphorylation
0_14221	0_14221_01	serine-tRNA ligase	NM_179316	2e-58	candidate	GO:0004828 serine-tRNA ligase activity|GO:0000166 nucleotide binding|GO:0005524 ATP binding|GO:0004812 aminoacyl-tRNA ligase activity	GO:0005739 mitochondrion|GO:0009507 chloroplast|GO:0005737 cytoplasm	GO:0043039 tRNA aminoacylation|GO:0009658 chloroplast organization|GO:0007005 mitochondrion organization|GO:0048481 ovule development|GO:0006418 tRNA aminoacylation for protein translation|GO:0006412 translation|GO:0006434 seryl-tRNA aminoacylation
0_14316	0_14316_01	protein binding (UBQ4)	NM_122069	2e-105	candidate		GO:0005739 mitochondrion	GO:0006464 protein modification process
0_1439	0_1439_01	putative splicing factor	NM_180770	2e-07	candidate	RNA processing, response to salt stress		binding
0_14423	0_14423_02	UDP-glycosyltransferase	NM_106048	3e-39	candidate	GO:0016740 transferase activity|GO:0016758 transferase activity, transferring hexosyl groups|GO:0016757 transferase activity, transferring glycosyl groups		GO:0008152 metabolic process
0_14853	0_14853_01	hat family dimerisation domain containing protein/protein dimerization	NM_147968	9e-12	candidate		GO:0009536 plastid
0_14885	0_14885_02	leucocyanidin oxygenase	NM_118417	5e-38	candidate	GO:0016491 oxidoreductase activity|GO:0005506 iron ion binding		GO:0055114 oxidation-reduction process
0_15036	0_15036_01	ring zinc finger protein	NM_103813	4e-24	candidate	GO:0008270 zinc ion binding|GO:0046872 metal ion binding|GO:0005515 protein binding
0_15043	0_15043_01	calcium-transporting ATPase	NM_116317	9e-87	candidate	GO:0015662 ATPase activity, coupled to transmembrane movement of ions, phosphorylative mechanism|GO:0005524 ATP binding|GO:0003824 catalytic activity|GO:0005388 calcium-transporting ATPase activity	GO:0016021 integral to membrane|GO:0016020 membrane	GO:0006816 calcium ion transport|GO:0006812 cation transport|GO:0006810 transport|GO:0008152 metabolic process
0_15072	0_15072_02	ATP binding / transmembrane receptor	NM_001084768	3e-14	candidate	GO:0004888 transmembrane receptor activity|GO:0005515 protein binding	GO:0031224 intrinsic to membrane	GO:0007165 signal transduction|GO:0045087 innate immune response
0_15075	0_15075_01	monothiol glutaredoxin-S16	NM_129383	6e-51	candidate	cation transport, oxidation-reduction process	chloroplast, chloroplast stroma	electron carrier activity, protein disulfide oxidoreductase activity
0_15252	0_15252_01	allergen V5/Tpx-1-related family protein	NM_148145	7e-56	candidate	biological_process	endomembrane system, extracellular region	molecular_function
0_15741	0_15741_01	respiratory burst oxidase homologue D	NM_124165	2e-114	candidate	GO:0005509 calcium ion binding|GO:0016491 oxidoreductase activity|GO:0005506 iron ion binding|GO:0050660 flavin adenine dinucleotide binding|GO:0009055 electron carrier activity|GO:0071949 FAD binding	GO:0016021 integral to membrane|GO:0016020 membrane	GO:0006118 electron transport
0_15867	0_15867_01	protein kinase family protein	NM_106735	4e-29	candidate		GO:0005886 plasma membrane	GO:0006468 protein phosphorylation
0_15991	0_15991_01	ubiquitin-protein ligase (COP1)	NM_128855	1e-23	candidate	GO:0046872 metal ion binding|GO:0008270 zinc ion binding|GO:0005515 protein binding
0_16009	0_16009_01	argonaute protein group	NM_105611	9e-84	candidate	GO:0003676 nucleic acid binding|GO:0005515 protein binding	GO:0016020 membrane
0_16009	0_16009_02	argonaute protein group	NM_105611	9e-84	candidate	GO:0003676 nucleic acid binding|GO:0005515 protein binding	GO:0016020 membrane
0_16015	0_16015_01	transporter-related	NM_123607	3e-44	candidate		membrane
0_16197	0_16197_01	ca(2+)-dependent nuclease	NM_179999	4e-29	candidate	GO:0003676 nucleic acid binding|GO:0004518 nuclease activity|GO:0016788 hydrolase activity, acting on ester bonds
0_16400	0_16400_01	transcription factor binding	NM_102834	6e-51	candidate	da rifare
0_16607	0_16607_01	multidrug resistance-associated protein 6	NM_113020	6e-61	candidate	ATP catabolic process, transmembrane transport	plant-type vacuole, vacuolar membrane	ATPase activity, coupled to transmembrane movement of substances
0_16619	0_16619_01	DEAD/DEAH box helicase	NM_120627	3e-100	candidate	GO:0008026 ATP-dependent helicase activity|GO:0003676 nucleic acid binding|GO:0005524 ATP binding
0_16785	0_16785_01	GDSL-motif lipase/hydrolase family protein	NM_120442	3e-32	candidate	lipid metabolic process, metabolic process	endomembrane system	carboxylesterase activity, hydrolase activity, acting on ester bonds
0_1688	0_1688_02	leucine-rich repeat family protein	NM_121067	2e-110	candidate	protein phosphorylation	plasma membrane	kinase activity
0_16889	0_16889_02	RNA-binding KH domain-containing protein	NM_124685	5e-32	candidate	biological_process	cellular_component	RNA binding, nucleic acid binding
0_17029	0_17029_02	mildew resistance locus 6; calmodulin binding protein	NM_103440	6e-26	candidate		GO:0016021 integral to membrane	GO:0008219 cell death
0_17197	0_17197_01	nucleic acid binding; single-stranded RNA binding	NM_105239	2e-116	candidate	GO:0003676 nucleic acid binding|GO:0008270 zinc ion binding		GO:0008284 positive regulation of cell proliferation|GO:0008380 RNA splicing
0_17215	0_17215_01	magnesium chelatase	NM_121366	3e-110	candidate	GO:0016851 magnesium chelatase activity		GO:0009058 biosynthetic process|GO:0015995 chlorophyll biosynthetic process
0_17247	0_17247_02	CLIP-associated protein	NM_179666	8e-39	candidate	cell growth, mitosis, protein stabilization	plasma membrane, plasmodesma, spindle microtubule	binding
0_17576	0_17576_01	e-alpha-bisabolene synthase	AF006195	5e-29	candidate	GO:0046872 metal ion binding|GO:0000287 magnesium ion binding|GO:0030145 manganese ion binding|GO:0016829 lyase activity	GO:0005737 cytoplasm	GO:0008152 metabolic process
0_17641	0_17641_01	protein phosphatase-related	NM_111931	1e-40	candidate	GO:0016791 phosphatase activity|GO:0008138 protein tyrosine/serine/threonine phosphatase activity		GO:0016311 dephosphorylation|GO:0006470 protein dephosphorylation
0_17790	0_17790_01	beta-glucuronidase	NM_120865	1e-40	candidate	metabolic process	cell wall, plant-type cell wall	beta-glucuronidase activity
0_17938	0_17938_01	ABC transporter domain contianing protein	NM_123266	8e-35	candidate	GO:0042626 ATPase activity, coupled to transmembrane movement of substances|GO:0000166 nucleotide binding|GO:0017111 nucleoside-triphosphatase activity|GO:0005524 ATP binding|GO:0016887 ATPase activity	GO:0016021 integral to membrane|GO:0016020 membrane|GO:0005739 mitochondrion|GO:0043190 ATP-binding cassette (ABC) transporter complex	GO:0006810 transport
0_18011	0_18011_01	ribonucleotide reductase large subunit	NM_127748	2e-71	candidate	GO:0016491 oxidoreductase activity|GO:0004748 ribonucleoside-diphosphate reductase activity|GO:0005515 protein binding|GO:0005524 ATP binding	GO:0005971 ribonucleoside-diphosphate reductase complex	GO:0006260 DNA replication|GO:0055114 oxidation-reduction process
0_18090	0_18090_02	carbohydrate binding / kinase	NM_119383	1e-78	candidate	GO:0030246 carbohydrate binding|GO:0005524 ATP binding|GO:0004674 protein serine/threonine kinase activity	GO:0012505 endomembrane system	GO:0006468 protein phosphorylation
0_18132	0_18132_01	glutathione s-transferase	NM_100910	1e-46	candidate	metabolic process, toxin catabolic process	cytoplasm	glutathione transferase activity
0_18261	0_18261_01	oxidoreductase	NM_101301	2e-58	candidate	GO:0003674 molecular_function|GO:0016491 oxidoreductase activity	GO:0009535 chloroplast thylakoid membrane|GO:0009507 chloroplast|GO:0016020 membrane	GO:0055114 oxidation-reduction process
0_18267	0_18267_01	TCP family transcription factor	NM_104592	0.019	candidate	regulation of transcription, DNA-dependent	cellular_component	core promoter binding
0_18287	0_18287_01	short-chain dehydrogenase/reductase (SDR) family protein	NM_115027	1e-59	candidate	GO:0005488 binding|GO:0016491 oxidoreductase activity|GO:0003824 catalytic activity		GO:0055114 oxidation-reduction process|GO:0008152 metabolic process
0_18296	0_18296_01	thylakoid lumenal 17.4 kDa protein	NM_180852	1e-80	candidate		GO:0009536 plastid|GO:0009543 chloroplast thylakoid lumen	GO:0003674 molecular_function|GO:0005515 protein binding
0_18350	0_18350_01	lipase class 3 family protein	NM_128607	4e-67	candidate	GO:0004806 triglyceride lipase activity	GO:0009507 chloroplast	GO:0006629 lipid metabolic process
0_18439	0_18439_02	peptidase M16 family protein	NM_129743	1e-39	candidate	GO:0046872 metal ion binding|GO:0003824 catalytic activity|GO:0004222 metalloendopeptidase activity|GO:0008270 zinc ion binding		GO:0006508 proteolysis
0_18520	0_18520_01	phosphatidate cytidylyltransferase family	NM_125242.3	2e-53	candidate	GO:0016301 kinase activity|GO:0016740 transferase activity|GO:0004605 phosphatidate cytidylyltransferase activity	GO:0009507 chloroplast|GO:0016021 integral to membrane|GO:0016020 membrane	GO:0008654 phospholipid biosynthetic process
0_18588	0_18588_01	integral membrane family protein	NM_122005	7e-30	candidate		GO:0016023 cytoplasmic membrane-bounded vesicle|GO:0016020 membrane|GO:0016021 integral to membrane	GO:0006810 transport
0_18619	0_18619_01	protein kinase family protein	NM_125548	2e-05	candidate	phosphorylation, protein phosphorylation, protein ubiquitination	ubiquitin ligase complex	ATP binding, kinase activity, protein kinase activity, protein serine/threonine kinase activity, ubiquitin-protein ligase activity
0_18809	0_18809_01	mannitol transporter	NM_127643	5e-08	candidate	GO:0022891 substrate-specific transmembrane transporter activity|GO:0005215 transporter activity	GO:0016020 membrane|GO:0016021 integral to membrane	GO:0055085 transmembrane transport|GO:0006810 transport
0_18847	0_18847_01	subtilase family protein	NM_119148	4e-128	candidate	GO:0004252 serine-type endopeptidase activity|GO:0008233 peptidase activity|GO:0004289 subtilase activity	GO:0016023 cytoplasmic membrane-bounded vesicle|GO:0016020 membrane|GO:0012505 endomembrane system|GO:0005618 cell wall|GO:0048196 middle lamella-containing extracellular matrix|GO:0009536 plastid	GO:0006508 proteolysis
0_1949	0_1949_01	protein heterodimerization/homodimerization protein (RSR4)	NM_120219	7e-57	candidate	cellular amino acid metabolic process, chlorophyll metabolic process, hyperosmotic salinity response, pyridoxine biosynthetic process, response to UV-B, response to lipid hydroperoxide, response to non-ionic osmotic stress, response to oxidative stress, response to salt stress, response to stress, vitamin B6 biosynthetic process	cytosol, endomembrane system, plasma membrane	protein binding, protein heterodimerization activity, protein homodimerization activity
0_2286	0_2286_02	F-box family protein (FBW2)	NM_001160743	1e-13	candidate	negative regulation of gene expression, posttranscriptional regulation of gene expression, protein ubiquitination, response to abscisic acid stimulus, ubiquitin-dependent protein catabolic process	cellular_component	protein binding, ubiquitin-protein ligase activity
0_2337	0_2337_01	S-adenosylmethionine-dependent methyltransferase	NM_117144	2e-17	candidate	GO:0003723 RNA binding|GO:0008168 methyltransferase activity|GO:0016740 transferase activity|GO:0008757 S-adenosylmethionine-dependent methyltransferase activity|GO:0016422 mRNA (2'-O-methyladenosine-N6-)-methyltransferase activity	GO:0005634 nucleus	GO:0006139 nucleobase, nucleoside, nucleotide and nucleic acid metabolic process
0_2433	0_2433_01	histidine triad family protein	NM_117757	1e-26	candidate	GO:0000166 nucleotide binding	GO:0005777 peroxisome	GO:0009117 nucleotide metabolic process
0_2576	0_2576_02	double-stranded RNA binding protein	NM_100842	8e-11	candidate	GO:0003723 RNA binding|GO:0003725 double-stranded RNA binding	GO:0005622 intracellular
0_2775	0_2775_01	spx (syg1 pho81 xpr1) domain-containing protein	NM_117250	2e-21	candidate	GO:0003674 molecular_function		GO:0008150 biological_process
0_2885	0_2885_01	inorganic phosphate transporter	NM_114565	3e-18	candidate	GO:0015144 carbohydrate transmembrane transporter activity|GO:0005351 sugar:hydrogen symporter activity|GO:0008514 organic anion transmembrane transporter activity|GO:0005315 inorganic phosphate transmembrane transporter activity	GO:0016020 membrane	GO:0006810 transport
0_3073	0_3073_01	P-P-bond-hydrolysis-driven protein transmembrane transporter	NM_129296	2e-16	candidate	GO:0008565 protein transporter activity|GO:0015450 P-P-bond-hydrolysis-driven protein transmembrane transporter activity	GO:0005741 mitochondrial outer membrane|GO:0005744 mitochondrial inner membrane presequence translocase complex|GO:0005743 mitochondrial inner membrane|GO:0005739 mitochondrion	GO:0015031 protein transport
0_3128	0_3128_02	kelch repeat-containing F-box family protein	NM_113269	4e-12	candidate	GO:0003674 molecular_function		GO:0008150 biological_process
0_3192	0_3192_01	AAA-type ATPase family protein	NM_113364	4e-69	candidate	GO:0005524 ATP binding|GO:0000166 nucleotide binding|GO:0017111 nucleoside-triphosphatase activity		GO:0019538 protein metabolic process
0_3372	0_3372_02	TETRATRICOPETIDE-REPEAT THIOREDOXIN-LIKE 1	NM_104208	4e-17	candidate	cell redox homeostasis, positive regulation of abscisic acid mediated signaling pathway, response to abscisic acid stimulus, response to osmotic stress, response to salt stress		binding
0_3415	0_3415_01	ARF GTPase activator; protein binding	NM_100962	3e-19	candidate	GO:0005515 protein binding|GO:0004033 aldo-keto reductase (NADP) activity|GO:0008060 ARF GTPase activator activity|GO:0008483 transaminase activity|GO:0008270 zinc ion binding|GO:0010285 L,L-diaminopimelate aminotransferase activity|GO:0005488 binding	GO:0005737 cytoplasm|GO:0009570 chloroplast stroma|GO:0009507 chloroplast	GO:0043087 regulation of GTPase activity|GO:0009089 lysine biosynthetic process via diaminopimelate|GO:0009862 systemic acquired resistance, salicylic acid mediated signaling pathway|GO:0032312 regulation of ARF GTPase activity
0_3483	0_3483_01	glucosidase	NM_125779	2e-166	candidate	GO:0004553 hydrolase activity, hydrolyzing O-glycosyl compounds|GO:0016787 hydrolase activity|GO:0004558 alpha-glucosidase activity|GO:0016798 hydrolase activity, acting on glycosyl bonds		GO:0005975 carbohydrate metabolic process|GO:0008152 metabolic process
0_350	0_350_01	glycosyl transferase family protein	NM_202675	2e-14	candidate	metabolic process, protein glycosylation	Golgi apparatus, membrane	transferase activity, transferring glycosyl groups
0_366	0_366_02	HEAT SHOCK TRANSCRIPTION FACTOR B2B	NM_117235	2e-52	candidate	GO:0043565 sequence-specific DNA binding|GO:0003677 DNA binding|GO:0003700 sequence-specific DNA binding transcription factor activity	GO:0005634 nucleus	GO:0006355 regulation of transcription, DNA-dependent|GO:0006950 response to stress
0_3861	0_3861_01	ubiquitin-protein ligase (RING1)	NM_121076	6e-33	candidate	apoptotic process, positive regulation of programmed cell death, programmed cell death, protein autoubiquitination, protein ubiquitination, response to bacterium, response to chitin, response to molecule of fungal origin	plasma membrane	zinc ion binding
0_3969	0_3969_01	ABC-1 domain containing protein	NM_129477	0.003	candidate	trasport	chloroplast	trasport activity
0_4032	0_4032_02	ubiquitin-protein ligase (PUB17)	NM_102674	4e-50	candidate	GO:0000151 ubiquitin ligase complex		GO:0005488 binding|GO:0004842 ubiquitin-protein ligase activity|GO:0005515 protein binding
0_439	0_439_02	cyclin-dependent kinase b	NM_101946	3e-98	candidate	GO:0016301 kinase activity|GO:0004672 protein kinase activity|GO:0005524 ATP binding|GO:0016740 transferase activity|GO:0000166 nucleotide binding|GO:0004674 protein serine/threonine kinase activity		GO:0006468 protein phosphorylation
0_444	0_444_01	eda6 mee37 (embryo sac development arrest 6)	NM_113247	3e-05	candidate	GO:0003674 molecular_function	GO:0005575 cellular_component	GO:0009561 megagametogenesis|GO:0009793 embryo development ending in seed dormancy|GO:0007275 multicellular organismal development
0_4541	0_4541_02	BTB/POZ domain-containing protein	NM_102027	1e-89	candidate	GO:0005515 protein binding		GO:0008150 biological_process
0_4588	0_4588_01	ALDH2B4 aldehyde dehydrogenase	NM_114669	6e-17	candidate	GO:0016491 oxidoreductase activity|GO:0004029 aldehyde dehydrogenase (NAD) activity		GO:0008152 metabolic process|GO:0055114 oxidation-reduction process
0_4756	0_4756_01	kelch repeat-containing F-box family protein	NM_102457	0.0001	candidate	biological_process	nucleus, peroxisome	molecular_function
0_4764	0_4764_01	zinc finger (mynd type) family protein / f-box family protein	NM_105402	8e-34	candidate		GO:0005739 mitochondrion|GO:0005634 nucleus	GO:0005488 binding|GO:0008270 zinc ion binding
0_4829	0_4829_01	aldose 1-epimerase family protein	NM_112675	3e-44	candidate	carbohydrate metabolic process, galactose metabolic process, hexose metabolic process	cytosol	carbohydrate binding
0_5101	0_5101_01	nodulin MtN21 family protein	NM_116898	5e-34	candidate		endomembrane system, membrane
0_5204	0_5204_01	exocyst complex subunit Sec15-like family protein	NM_115523	5e-109	candidate	pollen germination, pollen tube growth	cytosol, exocyst
0_5233	0_5233_01	xyloglucan endotransglycosylase-related protein	NM_118713	9e-96	candidate	carbohydrate metabolic process, cellular glucan metabolic process, metabolic process	cell wall	hydrolase activity, acting on glycosyl bonds, hydrolase activity, hydrolyzing O-glycosyl compounds, xyloglucan:xyloglucosyl transferase activity
0_5583	0_5583_01	calcium binding protein	NM_116951	6e-79	candidate		nuclear outer membrane-endoplasmic reticulum membrane network	calcium ion binding
0_5786	0_5786_01	protein kinase family protein	NM_100978	5e-48	candidate	GO:0005524 ATP binding|GO:0004674 protein serine/threonine kinase activity|GO:0016301 kinase activity|GO:0004672 protein kinase activity|GO:0016740 transferase activity|GO:0000166 nucleotide binding		GO:0006468 protein phosphorylation
0_6220	0_6220_01	k+ transporter	AK227601	3e-22	candidate	GO:0005242 inward rectifier potassium channel activity|GO:0005515 protein binding|GO:0005216 ion channel activity|GO:0030551 cyclic nucleotide binding|GO:0005249 voltage-gated potassium channel activity	GO:0016021 integral to membrane|GO:0016020 membrane|GO:0005886 plasma membrane	GO:0048767 root hair elongation|GO:0009651 response to salt stress|GO:0006813 potassium ion transport|GO:0006811 ion transport|GO:0006810 transport
0_6448	0_6448_02	ATP-dependent helicase (DCL1)	NM_099986	4e-130	candidate	GO:0003725 double-stranded RNA binding	GO:0005622 intracellular
0_6465	0_6465_01	hydroxyproline-rich glycoprotein family protein	NM_129119	0.12	candidate	regulation of transcription, DNA-dependent		sequence-specific DNA binding transcription factor activity
0_6659	0_6659_01	peroxidase	NM_103577	9e-24	candidate	GO:0006979 response to oxidative stress	GO:0012505 endomembrane system
0_6683	0_6683_01	transcription factor (CZF1)	NM_129572	3e-09	candidate	defense response to fungus, regulation of transcription, DNA-dependent, response to chitin, response to cold	cellular_component	sequence-specific DNA binding transcription factor activity
0_6878	0_6878_01	ubiquitin-protein ligase (MAX2)	NM_129823	4e-85	candidate	GO:0019005 SCF ubiquitin ligase complex|GO:0005634 nucleus		GO:0009414 response to water deprivation|GO:0009926 auxin polar transport|GO:0007275 multicellular organismal development|GO:0010016 shoot morphogenesis|GO:0016567 protein ubiquitination
0_7009	0_7009_01	kelch repeat-containing F-box family protein	NM_104402	9e-41	candidate	molecular_function
0_7291	0_7291_01	protein homodimerization (RSR4) mRNA	NM_120219	1e-69	candidate	cellular amino acid metabolic process, chlorophyll metabolic process, hyperosmotic salinity response, pyridoxine biosynthetic process, response to UV-B, response to lipid hydroperoxide, response to non-ionic osmotic stress, response to oxidative stress, response to salt stress, response to stress, vitamin B6 biosynthetic process	cytosol, endomembrane system, plasma membrane	protein binding, protein heterodimerization activity, protein homodimerization activity	response to absence of light
0_744	0_744_01	serine-type endopeptidase	NM_100070	4e-28	candidate	GO:0004252 serine-type endopeptidase activity|GO:0042802 identical protein binding	GO:0016023 cytoplasmic membrane-bounded vesicle	GO:0006508 proteolysis|GO:0043086 negative regulation of catalytic activity
0_768	0_768_02	protein kinase family protein	NM_106377	1e-81	candidate	GO:0016301 kinase activity|GO:0004672 protein kinase activity|GO:0005524 ATP binding|GO:0016740 transferase activity|GO:0000166 nucleotide binding|GO:0004674 protein serine/threonine kinase activity		GO:0006950 response to stress|GO:0006468 protein phosphorylation
0_771	0_771_01	hydroxyproline-rich glycoprotein family protein	NM_113398	0.31	candidate	biological_process, regulation of transcription, DNA-dependent	chloroplast	sequence-specific DNA binding transcription factor activity
0_7793	0_7793_01	auxin efflux transmembrane transporter	NM_113807	1e-42	candidate	ATP catabolic process, acropetal auxin transport, anthocyanin accumulation in tissues in response to UV light, auxin efflux, auxin polar transport, basipetal auxin transport, lateral root development, photomorphogenesis, positive gravitropism, regulation of cell size, response to auxin stimulus, response to blue light, response to far red light, response to red or far red light, root development,…	ntegral to membrane, plasma membrane	ATPase activity, coupled to transmembrane movement of substances, auxin efflux transmembrane transporter activity, protein binding
0_7808	0_7808_02	disease resistance protein	NM_101457	5e-20	candidate	GO:0005524 ATP binding|GO:0000166 nucleotide binding|GO:0017111 nucleoside-triphosphatase activity|GO:0005515 protein binding		GO:0006915 apoptosis|GO:0006952 defense response
0_7810	0_7810_01	GDSL-motif lipase/hydrolase family protein	NM_106106	1e-48	candidate	hydrolase activity, acting on ester bonds, carboxylesterase activity	lipid metabolic process	endomembrane system
0_7844	0_7844_01	fibronectin III and PHD finger domain-containing protein	NM_119166	1e-28	candidate	regulation of short-day photoperiodism, flowering, vegetative to reproductive phase transition of meristem	plasmodesma	methylated histone residue binding
0_7921	0_7921_01	binding / catalytic/ oxidoreductase	NM_104360	5e-40	candidate	GO:0005488 binding|GO:0016491 oxidoreductase activity|GO:0003824 catalytic activity		GO:0008152 metabolic process
0_8111	0_8111_01	6-phosphogluconate dehydrogenase NAD-binding domain-containing protein	NM_119056	5e-41	candidate	GO:0005488 binding|GO:0016491 oxidoreductase activity|GO:0003824 catalytic activity|GO:0004616 phosphogluconate dehydrogenase (decarboxylating) activity|GO:0050662 coenzyme binding		GO:0006098 pentose-phosphate shunt|GO:0006573 valine metabolic process|GO:0008152 metabolic process
0_8187	0_8187_02	PRLI-interacting factor	NM_121997	3e-25	candidate		GO:0009507 chloroplast	GO:0003674 molecular_function
0_8359	0_8359_01	cytosolic factor family protein (SEC14)	NM_102805	2e-14	candidate	GO:0005215 transporter activity	GO:0016021 integral to membrane|GO:0005622 intracellular|GO:0005886 plasma membrane	GO:0006810 transport
0_8479	0_8479_01	carbohydrate transmembrane transporter	NM_102761	2e-70	candidate	GO:0015144 carbohydrate transmembrane transporter activity|GO:0005351 sugar:hydrogen symporter activity|GO:0022891 substrate-specific transmembrane transporter activity|GO:0005215 transporter activity	GO:0009536 plastid|GO:0016020 membrane|GO:0016021 integral to membrane	GO:0008643 carbohydrate transport|GO:0006810 transport|GO:0055085 transmembrane transport
0_8531	0_8531_01	copper ion binding/oxidoreductase	NM_106265	1e-53	candidate	GO:0016491 oxidoreductase activity|GO:0005507 copper ion binding
0_8642	0_8642_01	ATP binding /translation elongation factor/ translation factor, nucleic acid binding (SCO1) mRNA, complete cds	NM_104952	3e-114	candidate	GO:0005525 GTP binding|GO:0003746 translation elongation factor activity|GO:0003924 GTPase activity|GO:0000166 nucleotide binding	GO:0009507 chloroplast|GO:0005622 intracellular|GO:0009536 plastid	GO:0006414 translational elongation|GO:0006412 translation
0_8675	0_8675_02	isoflavone reductase-like protein	NM_120083	2e-27	candidate	oxidation-reduction process, response to cadmium ion		phenylcoumaran benzylic ether reductase activity
0_8683	0_8683_01	serine/threonine protein kinase family protein	NM_105359	1e-94	candidate	GO:0005524 ATP binding|GO:0004674 protein serine/threonine kinase activity	GO:0009536 plastid|GO:0016023 cytoplasmic membrane-bounded vesicle
0_8690	0_8690_01	chaperonin-like protein	NM_121612	4e-50	candidate	unfolded protein binding, ATP binding	cellular_component unknown	protein folding, cellular protein metabolic process
0_8737	0_8737_01	double-stranded RNA binding protein	NM_128398	0.006	candidate	biological_process	cytoplasm	double-stranded RNA binding
0_8800	0_8800_01	protein serine/threonine kinase (SD1-13) mRNA	NM_101008	1e-12	candidate	GO:0005524 ATP binding|GO:0004674 protein serine/threonine kinase activity
0_8844	0_8844_01	polygalacturonate 4-alpha-galacturonosyltransferase	NM_121551	4e-90	candidate	GO:0047262 polygalacturonate 4-alpha-galacturonosyltransferase activity|GO:0016758 transferase activity, transferring hexosyl groups|GO:0016757 transferase activity, transferring glycosyl groups	GO:0005575 cellular_component	GO:0016051 carbohydrate biosynthetic process
0_8957	0_8957_01	leucine-rich repeat transmembrane protein kinase	NM_114576	2e-40	candidate	GO:0004672 protein kinase activity|GO:0000166 nucleotide binding|GO:0005524 ATP binding|GO:0004674 protein serine/threonine kinase activity
0_8967	0_8967_01	UDP-glucoronosyl udp-glucosyl transferase family protein	NM_120429	9e-22	candidate	GO:0008194 UDP-glycosyltransferase activity|GO:0016740 transferase activity|GO:0016758 transferase activity, transferring hexosyl groups|GO:0016757 transferase activity, transferring glycosyl groups	GO:0005575 cellular_component	GO:0006355 regulation of transcription, DNA-dependent|GO:0008152 metabolic process
0_8992	0_8992_01	member of the peroxin11 (PEX11) gene family	NM_180110	8e-70	candidate		GO:0005779 integral to peroxisomal membrane|GO:0005778 peroxisomal membrane	GO:0016559 peroxisome fission|GO:0007031 peroxisome organization
0_9063	0_9063_01	polyubiquitin	NM_180698	1e-117	candidate	GO:0005515 protein binding	GO:0005622 intracellular	GO:0010224 response to UV-B
0_9082	0_9082_01	hydrolyzing O-glycosyl compounds	NM_117722	8e-61	candidate	GO:0004553 hydrolase activity, hydrolyzing O-glycosyl compounds|GO:0016787 hydrolase activity|GO:0003824 catalytic activity|GO:0016798 hydrolase activity, acting on glycosyl bonds|GO:0043169 cation binding		GO:0005975 carbohydrate metabolic process|GO:0008152 metabolic process
0_9091	0_9091_01	zinc finger (c3hc4-type ring finger) family protein	NM_120956	1e-63	candidate	zinc ion binding
0_9119	0_9119_01	NC domain-containing protein	NM_111138	8e-61	candidate	biological_process		molecular_function
0_9284	0_9284_02	phosphate translocator-related	NM_202043	3e-27	candidate		membrane
0_9308	0_9308_02	electron carrier/ heme binding	NM_130117	5e-74	candidate	GO:0046872 metal ion binding|GO:0016491 oxidoreductase activity|GO:0009055 electron carrier activity|GO:0020037 heme binding|GO:0005506 iron ion binding|GO:0004497 monooxygenase activity		GO:0055114 oxidation-reduction process
0_9389	0_9389_01	nucleic acid binding protein	NM_102665	3e-23	candidate	nucleic acid binding	cytosol, nucleus, plasma membrane	nucleic acid binding
0_9457	0_9457_01	pentatricopeptide (PPR) repeat-containing protein	NM_106030	5e-59	candidate	GO:0005488 binding	GO:0009536 plastid|GO:0016021 integral to membrane	GO:0015031 protein transport
0_9462	0_9462_01	F-box family protein	NM_127255	3e-50	candidate	protein ubiquitination, ubiquitin-dependent protein catabolic process		ubiquitin-protein ligase activity
0_9462	0_9462_02	F-box family protein	NM_127255	3e-50	candidate	protein ubiquitination, ubiquitin-dependent protein catabolic process		ubiquitin-protein ligase activity
0_9568	0_9568_01	DNAJ heat shock N-terminal domain-containing protein	NM_111804	3e-47	candidate		GO:0009536 plastid	GO:0031072 heat shock protein binding|GO:0016787 hydrolase activity
0_9605	0_9605_02	2OG-Fe(II) oxygenase family protein	NM_129381	3e-47	candidate	GO:0016491 oxidoreductase activity|GO:0005506 iron ion binding
0_9763	0_9763_02	short-chain dehydrogenase/reductase (SDR) family protein	NM_113589	1e-74	candidate	GO:0016491 oxidoreductase activity|GO:0005488 binding		GO:0055114 oxidation-reduction process
0_9922	0_9922_01	UBX domain-containing protein	NM_180060	2e-35	candidate	biological_process	cellular_component	molecular_function
0_9949	0_9949_01	ankyrin repeat containing protein	NM_100645	9e-52	candidate	biological_process	cellular_component
1_5675	1_5675_01	electron carrier/iron ion binding protein (LOX5)	NM_113137	5e-113	candidate	GO:0046872 metal ion binding|GO:0016491 oxidoreductase activity|GO:0016165 lipoxygenase activity|GO:0016702 oxidoreductase activity, acting on single donors with incorporation of molecular oxygen, incorporation of two atoms of oxygen|GO:0005506 iron ion binding|GO:0009055 electron carrier activity		GO:0008610 lipid biosynthetic process|GO:0006118 electron transport|GO:0006633 fatty acid biosynthetic process|GO:0055114 oxidation-reduction process|GO:0031408 oxylipin biosynthetic process
2_10014	2_10014_01	26S proteasome regulatory subunit	NM_100359	2e-31	candidate	GO:0005488 binding|GO:0030234 enzyme regulator activity	GO:0000502 proteasome complex	GO:0042176 regulation of protein catabolic process
2_10034	2_10034_01	RNA helicase, putative	NM_116096	6e-44	candidate	GO:0003676 nucleic acid binding|GO:0005524 ATP binding|GO:0004386 helicase activity|GO:0000166 nucleotide binding|GO:0016787 hydrolase activity|GO:0017111 nucleoside-triphosphatase activity
2_10052	2_10052_01	leucine-rich repeat family protein	NM_148645	1e-30	candidate	biological_process	cellular_component	protein binding
2_10059	2_10059_02	protein binding (ATMINE1) mRNA	NM_105606	2e-49	candidate	chloroplast fission	chloroplast, chloroplast inner membrane	protein binding
2_1014	2_1014_01	heat shock factor protein HSF4	NM_119862	9e-06	candidate	GO:0043565 sequence-specific DNA binding|GO:0003677 DNA binding|GO:0003700 sequence-specific DNA binding transcription factor activity	GO:0005634 nucleus	GO:0006355 regulation of transcription, DNA-dependent|GO:0006950 response to stress
2_10216	2_10216_01	ubiquitin binding (ELC)	NM_112075	6e-44	candidate	cell division, trichome branching	early endosome, late endosome	ubiquitin binding
2_1023	2_1023_01	structural constituent of ribosome (P40)	NM_105896	8e-43	candidate	GO:0003735 structural constituent of ribosome	GO:0005737 cytoplasm|GO:0015935 small ribosomal subunit|GO:0030529 ribonucleoprotein complex|GO:0005840 ribosome|GO:0005622 intracellular	GO:0006412 translation
2_1030	2_1030_01	ATP binding cassette subfamily B4	NM_130268	3e-101	candidate	ATP catabolic process, auxin efflux, auxin polar transport, basipetal auxin transport, drug transmembrane transport, gravitropism, response to auxin stimulus, response to cytokinin stimulus, root hair elongation, transmembrane transport, xenobiotic transport	membrane, plasma membrane, plasmodesma	ATPase activity, coupled to transmembrane movement of substances, xenobiotic-transporting ATPase activity
2_10352	2_10352_02	UDP-glucuronate 4-epimerase/ catalytic (GAE1)	NM_119190	5e-144	candidate	GO:0005488 binding|GO:0003824 catalytic activity|GO:0016857 racemase and epimerase activity, acting on carbohydrates and derivatives|GO:0050662 coenzyme binding		GO:0005975 carbohydrate metabolic process|GO:0008152 metabolic process|GO:0044237 cellular metabolic process
2_10438	2_10438_01	Amidophosphoribosyltransferase	NM_127208	2e-113	candidate	GO:0016740 transferase activity|GO:0004044 amidophosphoribosyltransferase activity|GO:0016757 transferase activity, transferring glycosyl groups		GO:0009116 nucleoside metabolic process|GO:0009113 purine base biosynthetic process|GO:0008152 metabolic process
2_10483	2_10483_01	riboflavin kinase/FMN hydrolase (ATFMN/FHY)	NM_118267	3e-76	candidate	GO:0008531 riboflavin kinase activity		GO:0009231 riboflavin biosynthetic process
2_10502	2_10502_03	peptidyl-prolyl cis-trans isomerase	NM_122901	1e-81	candidate	GO:0003755 peptidyl-prolyl cis-trans isomerase activity|GO:0016853 isomerase activity		GO:0006457 protein folding
2_1055	2_1055_01	aspartyl protease family protein	NM_001084222	2e-48	candidate	GO:0004190 aspartic-type endopeptidase activity	GO:0012505 endomembrane system	GO:0006508 proteolysis
2_1160	2_1160_01	6-phosphogluconate dehydrogenase family protein	NM_105093	3e-97	candidate	GO:0004616 phosphogluconate dehydrogenase (decarboxylating) activity|GO:0005488 binding|GO:0016491 oxidoreductase activity|GO:0003824 catalytic activity|GO:0050661 NADP binding	GO:0012505 endomembrane system	GO:0006098 pentose-phosphate shunt|GO:0055114 oxidation-reduction process|GO:0008152 metabolic process
2_1405	2_1405_01	5-methyltetrahydropteroyltriglutamate-homocysteine	NM_121798	3e-81	candidate	GO:0008270 zinc ion binding|GO:0003871 5-methyltetrahydropteroyltriglutamate-homocysteine S-methyltransferase activity		GO:0009086 methionine biosynthetic process
2_1528	2_1528_01	reduced epidermal fluorescence 4	NM_130378	1e-54	candidate	phenylpropanoid metabolic process	membrane
2_1818	2_1818_01	naringenin-chalcone synthase (TT4)	NM_121396	9e-73	candidate	GO:0008415 acyltransferase activity|GO:0016740 transferase activity|GO:0003824 catalytic activity|GO:0016747 transferase activity, transferring acyl groups other than amino-acyl groups		GO:0009813 flavonoid biosynthetic process|GO:0009058 biosynthetic process|GO:0008152 metabolic process
2_1850	2_1850_01	protein kinase family protein	NM_122313	1e-25	candidate	GO:0016301 kinase activity|GO:0005515 protein binding	GO:0016023 cytoplasmic membrane-bounded vesicle|GO:0016020 membrane	GO:0006468 protein phosphorylation
2_1930	2_1930_02	transcription factor (WRKY65)	NM_102668	4e-38	candidate	GO:0043565 sequence-specific DNA binding|GO:0003677 DNA binding|GO:0003700 sequence-specific DNA binding transcription factor activity	GO:0005634 nucleus	GO:0006355 regulation of transcription, DNA-dependent
2_2015	2_2015_02	calmodulin binding / catalytic	NM_180285	2e-109	candidate	GO:0016491 oxidoreductase activity|GO:0003824 catalytic activity|GO:0005516 calmodulin binding|GO:0050660 flavin adenine dinucleotide binding	GO:0016021 integral to membrane|GO:0016020 membrane|GO:0005886 plasma membrane	GO:0009826 unidimensional cell growth|GO:0009416 response to light stimulus|GO:0006694 steroid biosynthetic process|GO:0016132 brassinosteroid biosynthetic process
2_2501	2_2501_01	rac GTPase activating protein	NM_122145	2e-06	candidate	positive regulation of Rac GTPase activity, signal transduction		Rac GTPase activator activity
2_2931	2_2931_01	AP2 domain-containing transcription factor	NM_102069	2e-27	candidate	GO:0003677 DNA binding|GO:0003700 sequence-specific DNA binding transcription factor activity	GO:0005634 nucleus	GO:0006355 regulation of transcription, DNA-dependent
2_2937	2_2937_01	ATP:ADP antiporter	NM_101419	2e-11	candidate	GO:0005524 ATP binding|GO:0005471 ATP:ADP antiporter activity	GO:0016020 membrane|GO:0009536 plastid|GO:0016021 integral to membrane	GO:0006810 transport
2_2952	2_2952_01	DEAD box RNA helicase	NM_129813	0.51	candidate	ATP catabolic process, metabolic process	peroxisome	ATP binding, nucleic acid binding
2_2960	2_2960_02	HAT3 transcription factor	NM_115903	1e-46	candidate	regulation of transcription, DNA-dependent, transcription, DNA-dependent	nucleus	sequence-specific DNA binding transcription factor activity
2_3083	2_3083_01	protein heterodimerization (A37)	NM_112475	6e-73	candidate	metabolic process, pyridoxal phosphate biosynthetic process	cytosol	identical protein binding, protein binding, protein heterodimerization activity
2_3113	2_3113_01	dimethyladenosine transferase	NM_130310	7e-55	candidate	GO:0000179 rRNA (adenine-N6,N6-)-dimethyltransferase activity|GO:0008649 rRNA methyltransferase activity|GO:0016433 rRNA (adenine) methyltransferase activity|GO:0016740 transferase activity		GO:0000154 rRNA modification|GO:0006364 rRNA processing
2_3141	2_3141_01	NB-ARC domain-containing disease resistance protein	NM_118023	2e-08	candidate	defense response	cellular_component	ATP binding
2_3265	2_3265_02	structural molecule	NM_124791	2e-20	candidate	GO:0005198 structural molecule activity
2_3307	2_3307_01	pyruvate dehydrogenase (acetyl-transferring)	NM_099991	1e-31	candidate	GO:0016624 oxidoreductase activity, acting on the aldehyde or oxo group of donors, disulfide as acceptor|GO:0004739 pyruvate dehydrogenase (acetyl-transferring) activity	GO:0009536 plastid|GO:0043231 intracellular membrane-bounded organelle	GO:0055114 oxidation-reduction process|GO:0008152 metabolic process|GO:0006096 glycolysis
2_3624	2_3624_02	S-adenosylmethionine-dependent methyltransferase	NM_124907	2e-33	candidate	GO:0008168 methyltransferase activity|GO:0016740 transferase activity
2_3726	2_3726_02	DNAJ heat shock family protein	NM_127616	6e-90	candidate	GO:0051082 unfolded protein binding|GO:0031072 heat shock protein binding	GO:0005575 cellular_component	GO:0006950 response to stress|GO:0006457 protein folding
2_3742	2_3742_03	lag1 homolog 2 (longevity assurance gene1 homolog 2)	NM_112813	4e-41	candidate	long-chain fatty acid biosynthetic process, response to molecule of fungal origin	Golgi apparatus, endoplasmic reticulum, plasma membrane	sphingosine N-acyltransferase activity
2_3745	2_3745_01	shaggy-related protein kinase 1	NM_121468	3e-76	candidate	GO:0016301 kinase activity|GO:0004672 protein kinase activity|GO:0005524 ATP binding|GO:0016740 transferase activity|GO:0000166 nucleotide binding|GO:0004674 protein serine/threonine kinase activity		GO:0006468 protein phosphorylation
2_3852	2_3852_01	zinc-binding family protein	NM_124041	0.013	candidate	biological_process		binding
2_3867	2_3867_02	actin binding (PRF4) protein	NM_119079	2e-56	candidate	GO:0003779 actin binding	GO:0005737 cytoplasm|GO:0005856 cytoskeleton|GO:0015629 actin cytoskeleton	GO:0007010 cytoskeleton organization|GO:0030036 actin cytoskeleton organization
2_3919	2_3919_01	member of Putative Na+/H+ antiporter family (score 56.6)	NM_115232	2e-14	candidate	GO:0015299 solute:hydrogen antiporter activity	GO:0016021 integral to membrane|GO:0016020 membrane	GO:0006812 cation transport|GO:0006810 transport
2_3941	2_3941_01	transcription factor like protein	NM_001035649	0.002	candidate	GO:0016491 oxidoreductase activity|GO:0016209 antioxidant activity
2_4029	2_4029_01	receptor-like transmembrane kinase I	NM_105286	2e-51	candidate	protein phosphorylation, signal transduction	extracellular region, plasma membrane	protein binding, transmembrane receptor protein serine/threonine kinase activity
2_4033	2_4033_01	sulfotransferase family protein	NM_126423	3e-31	candidate	GO:0008146 sulfotransferase activity	GO:0005575 cellular_component	GO:0006952 defense response|GO:0008150 biological_process
2_4123	2_4123_02	calcineurin-like phosphoesterase family protein	NM_111832	2e-91	candidate	GO:0016787 hydrolase activity|GO:0004722 protein serine/threonine phosphatase activity		GO:0008150 biological_process
2_4183	2_4183_01	calcium-sodium antiporter (CAX11)	NM_100767	4e-60	candidate	GO:0055085 transmembrane transport	GO:0016021 integral to membrane|GO:0016020 membrane
2_4281	2_4281_02	subtilisin serine protease	NM_126605	6e-43	candidate	GO:0004252 serine-type endopeptidase activity|GO:0042802 identical protein binding	GO:0012505 endomembrane system	GO:0006508 proteolysis|GO:0043086 negative regulation of catalytic activity
2_4554	2_4554_02	GTP cyclohydrolase II	NM_125826	1e-90	candidate	GO:0003935 GTP cyclohydrolase II activity|GO:0016787 hydrolase activity|GO:0008686 3,4-dihydroxy-2-butanone-4-phosphate synthase activity		GO:0009231 riboflavin biosynthetic process
2_4723	2_4723_01	coatomer gamma-2 subunit	NM_119610	2e-51	candidate	intracellular protein transport, vesicle-mediated transport	chloroplast, membrane	binding, clathrin binding
2_4976	2_4976_01	ARABIDOPSIS NON-ATPASE SUBUNIT 9/associates with an ATPase subunit of the 19S proteasome regulatory complex	NM_102656	2e-92	candidate	protein catabolic process, response to cadmium ion, ubiquitin-dependent protein catabolic process	cytosol, nucleus, plasmodesma, proteasome regulatory particle, lid subcomplex	proteasome complex
2_5064	2_5064_01	MAP kinase (MPK16)	NM_121906	0.04	candidate	GO:0004672 protein kinase activity|GO:0004707 MAP kinase activity|GO:0016301 kinase activity|GO:0005524 ATP binding|GO:0000166 nucleotide binding|GO:0004674 protein serine/threonine kinase activity		GO:0006468 protein phosphorylation
2_5572	2_5572_01	zinc finger protein	NM_106721	7e-26	candidate	photomorphogenesis, regulation of transcription, DNA-dependent	intracellular	nucleic acid binding, zinc ion binding
2_5613	2_5613_01	late embryogenesis abundant protein	NM_112830	4e-68	candidate	biological_process	cellular_component
2_5636	2_5636_01	pentatricopeptide repeat-containing protein	NM_101875	3e-40	candidate	biological_process	cellular_component
2_5668	2_5668_01	GDSL-motif lipase/hydrolase	NM_113550	4e-60	candidate	lipid metabolic process, metabolic process	endomembrane system	carboxylesterase activity, hydrolase activity, acting on ester bonds
2_5996	2_5996_01	chloroplast nucleoid DNA-binding protein	NM_121115	2e-27	candidate	proteolysis		aspartic-type endopeptidase activity
2_6061	2_6061_01	lectin protein kinase family protein	NM_116474	9e-39	candidate	GO:0005529 sugar binding|GO:0004672 protein kinase activity|GO:0000166 nucleotide binding|GO:0005524 ATP binding|GO:0016301 kinase activity|GO:0004872 receptor activity|GO:0005515 protein binding	GO:0012505 endomembrane system	GO:0006468 protein phosphorylation
2_6317	2_6317_01	heat shock protein 101	NM_106091	9e-121	candidate	GO:0005524 ATP binding|GO:0000166 nucleotide binding|GO:0017111 nucleoside-triphosphatase activity|GO:0005515 protein binding		GO:0006950 response to stress|GO:0019538 protein metabolic process
2_6345	2_6345_01	xidoreductase, 2OG-Fe(II) oxygenase family protein	NM_129381	1e-66	candidate	GO:0016491 oxidoreductase activity|GO:0005506 iron ion binding		GO:0055114 oxidation-reduction process
2_6351	2_6351_01	DNAJ heat shock n-terminal domain-containing protein	NM_111978	1e-56	candidate	GO:0031072 heat shock protein binding|GO:0003677 DNA binding|GO:0005515 protein binding	GO:0005634 nucleus
2_6355	2_6355_02	dual specificity protein phosphatase family protein	NM_129123	1e-30	candidate	dephosphorylation, inositol phosphate dephosphorylation, peptidyl-tyrosine dephosphorylation, protein dephosphorylation	cellular_component unknown	phosphatase activity, phosphatidylinositol-4,5-bisphosphate 5-phosphatase activity, protein tyrosine phosphatase activity, protein tyrosine/serine/threonine phosphatase activity
2_6368	2_6368_01	RNA-binding protein	NM_103013	9e-16	candidate	GO:0003723 RNA binding|GO:0003676 nucleic acid binding|GO:0000166 nucleotide binding		GO:0008150 biological_process
2_6413	2_6413_01	wd-40 repeat family protein	NM_001036389	2e-27	candidate	embryo development, flower development, mucilage pectin biosynthetic process, negative regulation of transcription, DNA-dependent, plant-type cell wall modification, regulation of transcription, DNA-dependent	cellular_component	molecular_function
2_6635	2_6635_01	trehalose-6-phosphate synthase	NM_202376	4e-23	candidate	GO:0003824 catalytic activity		GO:0005992 trehalose biosynthetic process|GO:0008152 metabolic process
2_6731	2_6731_01	E3 ubiquitin complex protein	NM_118554	7e-14	candidate	positive regulation of gibberellic acid mediated signaling pathway, seed dormancy, seed germination	nucleus	protein binding
2_684	2_684_01	transmembrane receptor protein kinase	NM_120810	1e-51	candidate	GO:0019199 transmembrane receptor protein kinase activity|GO:0016740 transferase activity|GO:0004674 protein serine/threonine kinase activity|GO:0004672 protein kinase activity|GO:0000166 nucleotide binding|GO:0005524 ATP binding|GO:0016301 kinase activity|GO:0004872 receptor activity|GO:0005515 protein binding	GO:0016020 membrane	GO:0010234 tapetal cell fate specification|GO:0009556 microsporogenesis|GO:0006468 protein phosphorylation
2_6906	2_6906_01	protein phosphatase 2C	NM_100590	5e-10	candidate	GO:0046872 metal ion binding|GO:0000287 magnesium ion binding|GO:0016787 hydrolase activity|GO:0003824 catalytic activity|GO:0004722 protein serine/threonine phosphatase activity|GO:0004721 phosphoprotein phosphatase activity	GO:0008287 protein serine/threonine phosphatase complex	GO:0006470 protein dephosphorylation
2_6995	2_6995_01	phosphoenolpyruvate carboxylase	NM_105548	1e-81	candidate	GO:0003824 catalytic activity|GO:0008964 phosphoenolpyruvate carboxylase activity|GO:0016829 lyase activity	GO:0005575 cellular_component	GO:0006099 tricarboxylic acid cycle|GO:0015977 carbon fixation
2_7025	2_7025_01	armadillo/beta-catenin repeat family protein	NM_104709	5e-07	candidate	protein ubiquitination, regulation of seed germination	ubiquitin ligase complex	binding, zinc ion binding
2_7182	2_7182_01	ubiquitin-protein ligase (PUB17)	NM_102674	4e-32	candidate	GO:0005488 binding|GO:0004842 ubiquitin-protein ligase activity|GO:0005515 protein binding	GO:0000151 ubiquitin ligase complex	GO:0019941 modification-dependent protein catabolic process|GO:0016567 protein ubiquitination
2_7189	2_7189_01	subtilase family protein	NM_112282	2e-132	candidate	GO:0004289 subtilase activity|GO:0042802 identical protein binding|GO:0004252 serine-type endopeptidase activity	GO:0012505 endomembrane system	GO:0006508 proteolysis|GO:0043086 negative regulation of catalytic activity
2_7351	2_7351_02	qrt3 (quartet 3)/polygalacturonase (QRT3)	NM_118124	7e-64	candidate		GO:0016023 cytoplasmic membrane-bounded vesicle|GO:0016020 membrane	GO:0009556 microsporogenesis
2_7725	2_7725_01	beta-galactosidase 8	NM_179790	8e-85	candidate	GO:0043169 cation binding|GO:0005529 sugar binding|GO:0004565 beta-galactosidase activity|GO:0016787 hydrolase activity|GO:0003824 catalytic activity|GO:0016798 hydrolase activity, acting on glycosyl bonds	GO:0012505 endomembrane system|GO:0009341 beta-galactosidase complex	GO:0005975 carbohydrate metabolic process|GO:0008152 metabolic process
2_7808	2_7808_01	disease resistance protein (CC-NBS-LRR class)	NM_117146	3e-21	candidate	defense response, metabolic process, N-terminal protein myristoylation		nucleoside-triphosphatase activity, nucleotide binding, ATP binding
2_7961	2_7961_01	MRH1 (morphogenesis of root hair 1); ATP binding/ protein binding / protein kinase/ protein serine/threonine kinase/ protein tyrosine kinase	NM_117980	2e-34	candidate	protein phosphorylation, root hair cell differentiation, transmembrane receptor protein tyrosine kinase signaling pathway		protein kinase activity, protein serine/threonine kinase activity
2_8011	2_8011_02	putative LRR receptor-like serine/threonine-protein kinase MRH1	NM_116232	2e-27	candidate	GO:0003700 sequence-specific DNA binding transcription factor activity	GO:0009507 chloroplast
2_8253	2_8253_01	DegP protease 7	NM_111209	4e-29	candidate	GO:0008236 serine-type peptidase activity	GO:0005575 cellular_component	GO:0006508 proteolysis
2_8265	2_8265_01	cytidine deaminase	NM_127515	3e-46	candidate	GO:0004126 cytidine deaminase activity|GO:0016787 hydrolase activity|GO:0003824 catalytic activity|GO:0008270 zinc ion binding		GO:0009972 cytidine deamination|GO:0046087 cytidine metabolic process
2_8443	2_8443_01	glycosyltransferase family protein 47	NM_120532	3e-88	candidate	GO:0016758 transferase activity, transferring hexosyl groups	GO:0005739 mitochondrion|GO:0016020 membrane|GO:0031227 intrinsic to endoplasmic reticulum membrane
2_8491	2_8491_01	thioesterase family protein	NM_128625	3e-74	candidate	biological_process, metabolic process	cellular_component	acyl-CoA hydrolase activity, hydrolase activity, acting on ester bonds
2_8554	2_8554_01	calmodulin binding (iqd17)	NM_116308	5e-07	candidate	biological_process	calmodulin binding
2_8627	2_8627_01	carbon-sulfur lyase	NM_121700	3e-44	candidate	GO:0016846 carbon-sulfur lyase activity		GO:0008152 metabolic process
2_8832	2_8832_01	S-linalool synthase (TPS14)	NM_104850	3e-16	candidate	monoterpene biosynthetic process		S-linalool synthase activity
2_8852	2_8852_01	galactokinase	NM_111534	1e-31	candidate	GO:0016740 transferase activity|GO:0000166 nucleotide binding|GO:0005524 ATP binding|GO:0016301 kinase activity|GO:0016773 phosphotransferase activity, alcohol group as acceptor|GO:0004335 galactokinase activity	GO:0005737 cytoplasm|GO:0005739 mitochondrion	GO:0046835 carbohydrate phosphorylation|GO:0016310 phosphorylation|GO:0006012 galactose metabolic process|GO:0008152 metabolic process
2_89	2_89_01	zinc finger (C3HC4-type RING finger) family protein	NM_111928	1e-27	candidate	GO:0046872 metal ion binding|GO:0008270 zinc ion binding|GO:0005515 protein binding
2_9280	2_9280_01	DNA binding / transcription factor/ zinc ion binding (CHB3)	NM_119608	0.0003	candidate	regulation of transcription, DNA-dependent		DNA binding, zinc ion binding, sequence-specific DNA binding transcription factor activity
2_9291	2_9291_02	pescadillo-related protein	NM_121456	1e-69	candidate	cell proliferation, regulation of transcription, DNA-dependent	intracellular, nucleolus	transcription coactivator activity
2_9328	2_9328_01	transducin family protein	NM_114431	4e-53	candidate	biological_process	CUL4 RING ubiquitin ligase complex	nucleotide binding, protein binding
2_9466	2_9466_01	membrane-associated zinc metalloprotease	NM_100392	3e-29	candidate		GO:0009536 plastid|GO:0009507 chloroplast	GO:0006508 proteolysis
2_9480	2_9480_01	L malate dehydrogenase precursor	NM_114620	4e-62	candidate	GO:0030060 L-malate dehydrogenase activity|GO:0016616 oxidoreductase activity, acting on the CH-OH group of donors, NAD or NADP as acceptor|GO:0016491 oxidoreductase activity|GO:0016615 malate dehydrogenase activity|GO:0003824 catalytic activity|GO:0005488 binding	GO:0009507 chloroplast	GO:0006100 tricarboxylic acid cycle intermediate metabolic process|GO:0044262 cellular carbohydrate metabolic process|GO:0005975 carbohydrate metabolic process|GO:0006096 glycolysis|GO:0006108 malate metabolic process|GO:0008152 metabolic process|GO:0055114 oxidation-reduction process
2_9542	2_9542_01	1-aminocyclopropane-1-carboxylate synthase	NM_124548	3e-103	candidate	GO:0009058 biosynthetic process		GO:0016847 1-aminocyclopropane-1-carboxylate synthase activity|GO:0003824 catalytic activity|GO:0016829 lyase activity|GO:0030170 pyridoxal phosphate binding|GO:0016769 transferase activity, transferring nitrogenous groups
2_9665	2_9665_01	GTP binding protein	NM_123975	3e-52	candidate	GTP catabolic process, immune response	chloroplast, nucleolus	GTP binding
2_974	2_974_01	VQ motif-containing protein	NM_102593	8e-13	candidate	biological_process		molecular_function
2_9813	2_9813_01	60s ribosomal protein-related	NM_129826	7e-08	candidate	GO:0003735 structural constituent of ribosome|GO:0003723 RNA binding	GO:0005840 ribosome|GO:0005622 intracellular	GO:0006412 translation|GO:0006396 RNA processing
2_9845	2_9845_01	cysteine-type endopeptidase/ cysteine-type peptidase	NM_115351	8e-86	candidate	GO:0016787 hydrolase activity|GO:0008234 cysteine-type peptidase activity|GO:0008233 peptidase activity|GO:0004197 cysteine-type endopeptidase activity	GO:0012505 endomembrane system	GO:0006508 proteolysis
2_9930	2_9930_01	short-root protein	NM_119928	5e-35	candidate	GO:0005515 protein binding|GO:0003700 sequence-specific DNA binding transcription factor activity		GO:0032350 regulation of hormone metabolic process|GO:0008356 asymmetric cell division|GO:0009956 radial pattern formation|GO:0006355 regulation of transcription, DNA-dependent
CL1004Contig1	CL1004Contig1_08	t complex protein 1 epsilon subunit	NM_202178	2e-165	candidate	GO:0051082 unfolded protein binding|GO:0005524 ATP binding|GO:0000166 nucleotide binding|GO:0005515 protein binding		GO:0044267 cellular protein metabolic process|GO:0006457 protein folding
CL1019Contig1	CL1019Contig1_01	leucine-rich repeat transmembrane protein kinase	NM_124344	9e-83	candidate	GO:0005515 protein binding|GO:0005524 ATP binding|GO:0004674 protein serine/threonine kinase activity	GO:0012505 endomembrane system|GO:0016021 integral to membrane	GO:0006468 protein phosphorylation
CL1045Contig1	CL1045Contig1_01	protein binding/ protein homodimerization/ transcription repressor	NM_001035973	4e-43	candidate	jasmonic acid mediated signaling pathway, negative regulation of transcription, DNA-dependent, primary shoot apical meristem specification, response to auxin stimulus, xylem and phloem pattern formation	cytosol, nucleus	protein binding
CL1045Contig1	CL1045Contig1_03	protein binding/ protein homodimerization/ transcription repressor	NM_001035973	4e-43	candidate	jasmonic acid mediated signaling pathway, negative regulation of transcription, DNA-dependent, primary shoot apical meristem specification, response to auxin stimulus, xylem and phloem pattern formation	cytosol, nucleus	protein binding
CL1052Contig1	CL1052Contig1_03	GTPase/ nitric-oxide synthase	NM_180335	3e-51	candidate	GTP catabolic process, leaf development, nitric oxide biosynthetic process, plastid organization, regulation of isopentenyl diphosphate biosynthetic process, mevalonate-independent pathway, regulation of protein metabolic process, response to oxidative stress, response to ozone, thylakoid membrane organization	chloroplast, mitochondrion	GTP binding, GTPase activity
CL1061Contig1	CL1061Contig1_03	glutathione S-transferase ERD13	NM_128639	1e-38	candidate	metabolic process, response to cadmium ion, response to water deprivation, toxin catabolic process	apoplast, cell wall, chloroplast, cytoplasm, cytosol, plasma membrane, vacuole	copper ion binding, glutathione binding
CL1064Contig1	CL1064Contig1_02	sterile alpha motifdomain-containing protein	NM_122273	5e-23	candidate	GO:0005515 protein binding	GO:0005575 cellular_component
CL1067Contig1	CL1067Contig1_01	protein phosphatase 2C	NM_102079	4e-92	candidate	GO:0003824 catalytic activity	GO:0005886 plasma membrane|GO:0008287 protein serine/threonine phosphatase complex	GO:0006470 protein dephosphorylation
CL1104Contig1	CL1104Contig1_03	calmodulin binding / transcription factor (WRKY74)	NM_122748	3e-54	candidate	regulation of transcription, DNA-dependent	nucleus	calmodulin binding
CL1136Contig1	CL1136Contig1_03	aspartyl protease family protein	NM_100012	2e-94	candidate	GO:0004194 pepsin A activity|GO:0004190 aspartic-type endopeptidase activity		GO:0006508 proteolysis
CL1148Contig1	CL1148Contig1_07	peroxisomal NAD-malate dehydrogenase 1	NM_127843	1e-173	candidate	GO:0030060 L-malate dehydrogenase activity|GO:0016616 oxidoreductase activity, acting on the CH-OH group of donors, NAD or NADP as acceptor|GO:0016491 oxidoreductase activity|GO:0003824 catalytic activity|GO:0016615 malate dehydrogenase activity|GO:0005488 binding	GO:0009514 glyoxysome	GO:0006100 tricarboxylic acid cycle intermediate metabolic process|GO:0044262 cellular carbohydrate metabolic process|GO:0006099 tricarboxylic acid cycle|GO:0006097 glyoxylate cycle|GO:0005975 carbohydrate metabolic process|GO:0006096 glycolysis|GO:0006108 malate metabolic process|GO:0055114 oxidation-reduction process
CL1148Contig1	CL1148Contig1_08	peroxisomal NAD-malate dehydrogenase 1	NM_127843	1e-173	candidate	GO:0030060 L-malate dehydrogenase activity|GO:0016616 oxidoreductase activity, acting on the CH-OH group of donors, NAD or NADP as acceptor|GO:0016491 oxidoreductase activity|GO:0003824 catalytic activity|GO:0016615 malate dehydrogenase activity|GO:0005488 binding	GO:0009514 glyoxysome	GO:0006100 tricarboxylic acid cycle intermediate metabolic process|GO:0044262 cellular carbohydrate metabolic process|GO:0006099 tricarboxylic acid cycle|GO:0006097 glyoxylate cycle|GO:0005975 carbohydrate metabolic process|GO:0006096 glycolysis|GO:0006108 malate metabolic process|GO:0055114 oxidation-reduction process
CL1154Contig1	CL1154Contig1_02	calcium ion binding (CAM7)	NM_114249	7e-93	candidate	calcium-mediated signaling, detection of calcium ion, regulation of photomorphogenesis	intracellular	calcium ion binding
CL1186Contig1	CL1186Contig1_01	transducin family protein /WD-40 repeat family protein	NM_112431	2e-36	candidate	GO:0000166 nucleotide binding|GO:0005515 protein binding
CL118Contig1	CL118Contig1_01	60S acidic ribosomal protein P0	NM_129559	5e-141	candidate	GO:0006414 translational elongation|GO:0042254 ribosome biogenesis	GO:0005840 ribosome	GO:0003735 structural constituent of ribosome
CL1205Contig1	CL1205Contig1_04	saposin B domain-containing protein	NM_115032	4e-47	candidate	GO:0006629 lipid metabolic process|GO:0006665 sphingolipid metabolic process	GO:0012505 endomembrane system|GO:0005764 lysosome
CL1209Contig1	CL1209Contig1_02	transferase family protein	NM_120199	4e-58	candidate	GO:0016740 transferase activity|GO:0016747 transferase activity, transferring acyl groups other than amino-acyl groups		GO:0008150 biological_process
CL1213Contig1	CL1213Contig1_01	tolB protein-related protein	NM_116417	1e-72	candidate	response to cyclopentenone	membrane	molecular_function
CL1224Contig1	CL1224Contig1_01	alpha-N-acetylglucosaminidase family	NM_121372	6e-47	candidate		GO:0012505 endomembrane system
CL1225Contig1	CL1225Contig1_03	protease inhibitor/seed storage/lipid transfer protein	NM_179618	5e-20	candidate	GO:0006869 lipid transport	GO:0005199 structural constituent of cell wall
CL1238Contig1	CL1238Contig1_01	EMS-mutagenized bri1 suppressor 1	NM_105791	3e-53	candidate	anthocyanin metabolic process, carbohydrate biosynthetic process, defense response signaling pathway, resistance gene-independent, plant-type hypersensitive response, protein glycosylation, response to salicylic acid stimulus	endoplasmic reticulum	UDP-glucose:glycoprotein glucosyltransferase activity, transferase activity, transferring glycosyl groups, transferase activity, transferring hexosyl groups
CL1252Contig1	CL1252Contig1_04	NADP-dependent oxidoreductase	NM_121705	1e-121	candidate	GO:0016491 oxidoreductase activity|GO:0008270 zinc ion binding
CL1312Contig1	CL1312Contig1_01	carbohydrate transmembrane transporter	NM_102761	2e-43	candidate	GO:0022891 substrate-specific transmembrane transporter activity	GO:0016020 membrane|GO:0016021 integral to membrane	GO:0055085 transmembrane transport
CL1343Contig1	CL1343Contig1_05	phosphoenolpyruvate carboxykinase	NM_119948	1e-135	candidate	GO:0004612 phosphoenolpyruvate carboxykinase (ATP) activity|GO:0016301 kinase activity|GO:0004611 phosphoenolpyruvate carboxykinase activity|GO:0005524 ATP binding|GO:0017076 purine nucleotide binding|GO:0016829 lyase activity		GO:0006094 gluconeogenesis
CL1367Contig1	CL1367Contig1_03	copper ion binding/oxidoreductase protein	NM_117312	2e-94	candidate	GO:0005507 copper ion binding|GO:0016491 oxidoreductase activity	GO:0005739 mitochondrion
CL1374Contig1	CL1374Contig1_05	cysteine-type endopeptidase	NM_103612	6e-113	candidate	GO:0016787 hydrolase activity|GO:0008234 cysteine-type peptidase activity|GO:0008233 peptidase activity|GO:0004197 cysteine-type endopeptidase activity		GO:0006508 proteolysis
CL139Contig2	CL139Contig2_02	glycosyl hydrolase family 18 protein	NM_118101	2e-44	candidate	GO:0004553 hydrolase activity, hydrolyzing O-glycosyl compounds|GO:0003824 catalytic activity|GO:0043169 cation binding|GO:0004568 chitinase activity|GO:0016798 hydrolase activity, acting on glycosyl bonds		GO:0006032 chitin catabolic process|GO:0005975 carbohydrate metabolic process|GO:0008152 metabolic process
CL1400Contig1	CL1400Contig1_02	ribosomal protein S5 family protein	NM_128939	1e-40	candidate	GO:0003735 structural constituent of ribosome|GO:0003723 RNA binding	GO:0005840 ribosome|GO:0015935 small ribosomal subunit	GO:0006412 translation|GO:0042254 ribosome biogenesis
CL1414Contig1	CL1414Contig1_01	protein kinase	NM_180424	2e-76	candidate	GO:0016301 kinase activity|GO:0004672 protein kinase activity|GO:0005524 ATP binding|GO:0016740 transferase activity|GO:0000166 nucleotide binding|GO:0004674 protein serine/threonine kinase activity		GO:0006468 protein phosphorylation
CL1430Contig1	CL1430Contig1_06	pyrophosphate--fructose 6-phosphate 1-phosphotransferase alpha subunit	NM_106305	0	candidate	GO:0016740 transferase activity|GO:0000166 nucleotide binding|GO:0005524 ATP binding|GO:0016301 kinase activity|GO:0003824 catalytic activity|GO:0047334 diphosphate-fructose-6-phosphate 1-phosphotransferase activity|GO:0003872 6-phosphofructokinase activity	GO:0005945 6-phosphofructokinase complex	GO:0006096 glycolysis
CL1437Contig1	CL1437Contig1_03	UDP-D-glucuronate 4-epimerase	NM_130094	1e-112	candidate	GO:0050662 coenzyme binding|GO:0016857 racemase and epimerase activity, acting on carbohydrates and derivatives		GO:0044237 cellular metabolic process|GO:0005975 carbohydrate metabolic process
CL1455Contig1	CL1455Contig1_07	Outer arm dynein light chain 1 protein	NM_106473	4e-95	candidate	biological_process unknow	vacuole
CL1455Contig1	CL1455Contig1_06	Outer arm dynein light chain 1 protein	NM_106473	4e-95	candidate	biological_process unknow	vacuole
CL1489Contig1	CL1489Contig1_01	rubisco subunit binding-protein alpha subunit	NM_128359	3e-144	candidate	GO:0005524 ATP binding|GO:0005515 protein binding	GO:0009507 chloroplast|GO:0005737 cytoplasm	GO:0006457 protein folding|GO:0009790 embryo development|GO:0009658 chloroplast organization
CL149Contig3	CL149Contig3_04	L-asparaginase	NM_112485	2e-70	candidate	asparagine catabolic process via L-aspartate, glycoprotein catabolic process, metabolic process, protein maturation		asparaginase activity
CL1524Contig1	CL1524Contig1_03	histidinol dehydrogenase	NM_180929	2e-124	candidate	GO:0004399 histidinol dehydrogenase activity|GO:0051287 NAD binding|GO:0008270 zinc ion binding|GO:0070403 NAD+ binding	GO:0005739 mitochondrion	GO:0000105 histidine biosynthetic process|GO:0055114 oxidation-reduction process
CL1530Contig1	CL1530Contig1_04	histone H2B	NM_111782	7e-46	candidate	GO:0003677 DNA binding	GO:0000786 nucleosome|GO:0005634 nucleus	GO:0006334 nucleosome assembly
CL1536Contig1	CL1536Contig1_03	GDP-mannose pyrophosphorylase	NM_129535	1e-129	candidate	GO:0016779 nucleotidyltransferase activity|GO:0008415 acyltransferase activity|GO:0016740 transferase activity		GO:0009058 biosynthetic process
CL1634Contig1	CL1634Contig1_01	endomembrane protein 70	NM_112228	7e-133	candidate	cellular copper ion homeostasis, cellular zinc ion homeostasis	Golgi apparatus, cytoplasm, integral to membrane, nucleus, vacuolar membrane
CL1634Contig1	CL1634Contig1_03	endomembrane protein 70	NM_112228	1	candidate	cellular copper ion homeostasis, cellular zinc ion homeostasis	Golgi apparatus, cytoplasm, integral to membrane, nucleus, vacuolar membrane
CL1659Contig1	CL1659Contig1_02	chloride channel-like protein	NM_122852	2e-48	candidate	chloride transport, ion transmembrane transport, regulation of anion transport, regulation of ion transmembrane transport, transmembrane transport	intracellular, membrane	protein binding, anion channel activity, voltage-gated chloride channel activity
CL1661Contig1	CL1661Contig1_06	acetyl-CoA carboxylase 2	NM_103314	2e-87	candidate	GO:0009374 biotin binding|GO:0003989 acetyl-CoA carboxylase activity|GO:0005524 ATP binding		GO:0048367 shoot development|GO:0009933 meristem structural organization|GO:0009735 response to cytokinin stimulus|GO:0048364 root development|GO:0009793 embryo development ending in seed dormancy|GO:0006633 fatty acid biosynthetic process
CL1664Contig1	CL1664Contig1_02	RNA recognition motif protein	NM_202229	0.016	candidate	GO:0003676 nucleic acid binding|GO:0000166 nucleotide binding
CL1688Contig1	CL1688Contig1_01	putative beta-galactosidase	NM_119799	1e-47	candidate	GO:0043169 cation binding|GO:0005529 sugar binding|GO:0004565 beta-galactosidase activity|GO:0016787 hydrolase activity|GO:0003824 catalytic activity|GO:0016798 hydrolase activity, acting on glycosyl bonds	GO:0009341 beta-galactosidase complex	GO:0005975 carbohydrate metabolic process|GO:0008152 metabolic process
CL1692Contig1	CL1692Contig1_05	histone mono-ubiquitination 2 (E3 ubiquitin ligase)	NM_104398	3e-93	candidate	histone H2B ubiquitination, histone monoubiquitination, leaf morphogenesis, seed dormancy, vegetative to reproductive phase transition of meristem	nucleus	identical protein binding, protein binding, protein homodimerization activity
CL1720Contig1	CL1720Contig1_06	DEAD box RNA helicase	NM_104388	4e-177	candidate	GO:0008026 ATP-dependent helicase activity|GO:0003676 nucleic acid binding|GO:0005524 ATP binding
CL1758Contig1	CL1758Contig1_04	NADH-ubiquinone oxidoreductase 23 kDa subunit	NM_101530	3e-102	candidate	GO:0008137 NADH dehydrogenase (ubiquinone) activity|GO:0009055 electron carrier activity|GO:0005506 iron ion binding|GO:0051539 4 iron, 4 sulfur cluster binding		GO:0006120 mitochondrial electron transport, NADH to ubiquinone|GO:0006744 ubiquinone biosynthetic process|GO:0006814 sodium ion transport|GO:0015992 proton transport|GO:0006810 transport|GO:0022900 electron transport chain
CL1760Contig1	CL1760Contig1_01	RNA-binding protein (HUA 4)	NM_125835	7e-31	candidate	mRNA processing, specification of floral organ identity	nucleus	RNA binding, nucleic acid binding
CL180Contig1	CL180Contig1_03	polygalacturonate 4-alpha-galacturonosyltransferase	NM_113418	2e-150	candidate	carbohydrate biosynthetic process, homogalacturonan biosynthetic process, pectin biosynthetic process	Golgi apparatus, mitochondrion	polygalacturonate 4-alpha-galacturonosyltransferase activity, transferase activity, transferring glycosyl groups, transferase activity, transferring hexosyl groups
CL1815Contig1	CL1815Contig1_01	sterol delta-7 reductase DWF5	NM_103926	5e-81	candidate	brassinosteroid biosynthetic process, oxidation-reduction process, sterol biosynthetic process	integral to endoplasmic reticulum membrane, plasma membrane	integral to endoplasmic reticulum membrane, plasma membrane
CL1888Contig1	CL1888Contig1_03	CLPP4 (clp protease proteolytic subunit 4) endopeptidase clp	NM_123907	1e-93	candidate	GO:0004252 serine-type endopeptidase activity	GO:0009840 chloroplastic endopeptidase Clp complex	GO:0048510 regulation of timing of transition from vegetative to reproductive phase|GO:0009658 chloroplast organization|GO:0006508 proteolysis
CL1888Contig1	CL1888Contig1_02	CLPP4 (clp protease proteolytic subunit 4) endopeptidase clp	NM_123907	1e-77	candidate	GO:0004252 serine-type endopeptidase activity	GO:0009840 chloroplastic endopeptidase Clp complex	GO:0048510 regulation of timing of transition from vegetative to reproductive phase|GO:0009658 chloroplast organization|GO:0006508 proteolysis
CL1905Contig1	CL1905Contig1_03	WLIM1 transcription factor	NM_100894	1e-91	candidate	actin filament bundle assembly, regulation of transcription, DNA-dependent	plasma membrane	actin filament binding
CL1915Contig1	CL1915Contig1_03	ATP synthase D chain	NM_115090	1e-72	candidate	GO:0015078 hydrogen ion transmembrane transporter activity	GO:0009536 plastid|GO:0000276 mitochondrial proton-transporting ATP synthase complex, coupling factor F(o)	GO:0015986 ATP synthesis coupled proton transport
CL1933Contig1	CL1933Contig1_06	protein phosphorylated amino acid binding	NM_102411	3e-138	candidate	protein phosphorylated amino acid binding
CL1966Contig1	CL1966Contig1_05	nascent polypeptide associated complex alpha chain protein	NM_112074	2e-59	candidate	GO:0005515 protein binding		GO:0006810 transport|GO:0015031 protein transport
CL2101Contig1	CL2101Contig1_05	sterol 5-alpha reductase (DET2)	NM_129361	2e-86	candidate	GO:0003865 3-oxo-5-alpha-steroid 4-dehydrogenase activity	GO:0016021 integral to membrane|GO:0005737 cytoplasm	GO:0016132 brassinosteroid biosynthetic process|GO:0010268 brassinosteroid homeostasis|GO:0008202 steroid metabolic process
CL2108Contig1	CL2108Contig1_02	protein binding (ATPOB1)	NM_116025	1e-83	candidate	biological_process	cellular_component
CL2123Contig1	CL2123Contig1_03	WD-40 repeat family protein	NM_124730	2e-12	candidate	GO:0007165 signal transduction	GO:0005834 heterotrimeric G-protein complex
CL2166Contig1	CL2166Contig1_01	C2 domain-containing protein	NM_115650	3e-89	candidate	tryptophan biosynthetic process	cell wall, endoplasmic reticulum, plasmodesma	molecular_function
CL2172Contig1	CL2172Contig1_09	structural constituent of cytoskeleton	NM_112046	0	candidate	GO:0005524 ATP binding|GO:0000166 nucleotide binding|GO:0005198 structural molecule activity|GO:0005515 protein binding	GO:0005737 cytoplasm|GO:0005856 cytoskeleton
CL2198Contig1	CL2198Contig1_02	leucine-rich repeat transmembrane protein	NM_125541	4e-58	candidate	GO:0005524 ATP binding|GO:0004672 protein kinase activity		GO:0006468 protein phosphorylation|GO:0007169 transmembrane receptor protein tyrosine kinase signaling pathway
CL225Contig1	CL225Contig1_03	S-adenosyl L-homocystein hydrolase	NM_113286	6e-145	candidate	GO:0004013 adenosylhomocysteinase activity|GO:0005488 binding		GO:0006730 one-carbon metabolic process|GO:0006555 methionine metabolic process
CL2272Contig1	CL2272Contig1_02	20S proteasome subunit PAF1	NM_123644	5e-67	candidate	GO:0004175 endopeptidase activity|GO:0016787 hydrolase activity|GO:0004298 threonine-type endopeptidase activity|GO:0008233 peptidase activity	GO:0005839 proteasome core complex|GO:0043234 protein complex|GO:0005829 cytosol	GO:0030163 protein catabolic process|GO:0006511 ubiquitin-dependent protein catabolic process
CL2297Contig1	CL2297Contig1_03	KH domain-containing protein	NM_120760	1e-59	candidate	GO:0008270 zinc ion binding|GO:0003723 RNA binding
CL2310Contig1	CL2310Contig1_02	aminoacyl-tRNA ligase	NM_125051	4e-27	candidate	GO:0004815 aspartate-tRNA ligase activity|GO:0003676 nucleic acid binding|GO:0005524 ATP binding|GO:0004812 aminoacyl-tRNA ligase activity|GO:0004816 asparagine-tRNA ligase activity|GO:0000166 nucleotide binding	GO:0005737 cytoplasm	GO:0009793 embryo development ending in seed dormancy|GO:0046686 response to cadmium ion|GO:0006412 translation|GO:0006418 tRNA aminoacylation for protein translation
CL2332Contig1	CL2332Contig1_01	calcium-dependent protein kinase 6 (CDPK6)	NM_118496	2e-107	candidate	GO:0016301 kinase activity|GO:0004672 protein kinase activity|GO:0005524 ATP binding|GO:0005509 calcium ion binding|GO:0016740 transferase activity|GO:0000166 nucleotide binding|GO:0004674 protein serine/threonine kinase activity		GO:0006468 protein phosphorylation
CL240Contig1	CL240Contig1_05	40S ribosomal protein S9	NM_123348	6e-110	candidate	GO:0003723 RNA binding|GO:0003735 structural constituent of ribosome|GO:0019843 rRNA binding	GO:0015935 small ribosomal subunit|GO:0030529 ribonucleoprotein complex|GO:0005622 intracellular	GO:0006412 translation
CL243Contig1	CL243Contig1_04	ubiquitin thiolesterase	NM_118355	9e-34	candidate	ubiquitin-dependent protein catabolic process		ubiquitin thiolesterase activity
CL2472Contig1	CL2472Contig1_01	amine oxidase/ electron carrier/ oxidoreductase	NM_117726	5e-28	candidate	oxidation-reduction process		primary amine oxidase activity
CL2492Contig1	CL2492Contig1_01	putative cytochrome P450	NM_112322	2e-57	candidate	oxidation-reduction process	endoplasmic reticulum	heme binding, iron ion binding, oxygen binding
CL24Contig3	CL24Contig3_04	hydrolyzing O-glycosyl compounds	NM_117722	6e-62	candidate	GO:0004553 hydrolase activity, hydrolyzing O-glycosyl compounds|GO:0016787 hydrolase activity|GO:0003824 catalytic activity|GO:0016798 hydrolase activity, acting on glycosyl bonds|GO:0043169 cation binding		GO:0005975 carbohydrate metabolic process|GO:0008152 metabolic process
CL2637Contig1	CL2637Contig1_04	catalytic/ glucuronoxylan glucuronosyltransferase	NM_125578	5e-179	candidate	GO:0003824 catalytic activity	GO:0016023 cytoplasmic membrane-bounded vesicle|GO:0016020 membrane|GO:0005794 Golgi apparatus
CL263Contig2	CL263Contig2_03	RNA binding protein	NM_103642	8e-71	candidate	RNA binding
CL298Contig1	CL298Contig1_01	osmotin-like protein	NM_117234	6e-58	candidate	defense response to bacterium, incompatible interaction, defense response to fungus, incompatible interaction, response to other organism, response to salt stress	endomembrane system
CL3007Contig1	CL3007Contig1_02	OTU-like cysteine protease family protein	NM_201817	1e-28	candidate	GO:0008150 biological_process	GO:0009507 chloroplast
CL3019Contig1	CL3019Contig1_02	structural constituent of ribosome	NM_111493	2e-40	candidate	GO:0003735 structural constituent of ribosome	GO:0005840 ribosome|GO:0005622 intracellular	GO:0006412 translation
CL3036Contig1	CL3036Contig1_01	7S RNA-binding protein	NM_105436	3e-13	candidate	SRP-dependent cotranslational protein targeting to membrane	intracellular	7S RNA binding
CL3037Contig1	CL3037Contig1_06	60S ribosomal protein L13A	NM_113395	2e-65	candidate	GO:0003735 structural constituent of ribosome	GO:0015934 large ribosomal subunit|GO:0030529 ribonucleoprotein complex|GO:0005840 ribosome|GO:0005622 intracellular	GO:0006412 translation
CL3054Contig1	CL3054Contig1_01	RNA binding KH domain-containing protein	NM_111696	1e-34	candidate			RNA binding, nucleic acid binding
CL305Contig1	CL305Contig1_05	mtLPD1 (mitochondrial lipoamide dehydrogenase 1)	NM_103699.4	0	candidate	GO:0015036 disulfide oxidoreductase activity|GO:0071949 FAD binding|GO:0009055 electron carrier activity|GO:0004148 dihydrolipoyl dehydrogenase activity	GO:0005739 mitochondrion|GO:0005737 cytoplasm	GO:0006118 electron transport|GO:0045454 cell redox homeostasis
CL3062Contig1	CL3062Contig1_03	sensitive to freezing 6	NM_116730	5e-64	candidate	biological_process, circadian regulation of gene expression, cold acclimation, regulation of long-day photoperiodism, flowering, response to osmotic stress	cellular_component, nucleus
CL3116Contig1	CL3116Contig1_03	member of RAN GTPase gene family	NM_122008	2e-122	candidate	GO:0000166 nucleotide binding|GO:0005525 GTP binding|GO:0005515 protein binding|GO:0003924 GTPase activity	GO:0005634 nucleus	GO:0015031 protein transport|GO:0006810 transport|GO:0006913 nucleocytoplasmic transport|GO:0007165 signal transduction|GO:0006886 intracellular protein transport|GO:0007264 small GTPase mediated signal transduction
CL3148Contig1	CL3148Contig1_04	leucine-rich repeat transmembrane protein kinase	NM_128746	1e-106	candidate	GO:0005524 ATP binding|GO:0004674 protein serine/threonine kinase activity		GO:0006468 protein phosphorylation|GO:0007169 transmembrane receptor protein tyrosine kinase signaling pathway|GO:0009069 serine family amino acid metabolic process
CL3162Contig1	CL3162Contig1_02	Rab GTPase homolog A4a	NM_125925	1e-90	candidate	GO:0005525 GTP binding|GO:0000166 nucleotide binding		GO:0007264 small GTPase mediated signal transduction|GO:0015031 protein transport
CL3321Contig1	CL3321Contig1_03	nucleolar protein (Nop56)	NM_112122	5e-98	candidate	biological_process
CL3363Contig1	CL3363Contig1_04	Rab GTPase homolog A1f	NM_125479	1e-125	candidate	GO:0005525 GTP binding|GO:0005524 ATP binding|GO:0000166 nucleotide binding|GO:0008134 transcription factor binding|GO:0003924 GTPase activity	GO:0005622 intracellular	GO:0006355 regulation of transcription, DNA-dependent|GO:0007264 small GTPase mediated signal transduction|GO:0015031 protein transport|GO:0006886 intracellular protein transport|GO:0006913 nucleocytoplasmic transport
CL3393Contig1	CL3393Contig1_04	kelch repeat-containing F-box family protein	NM_125450	2e-114	candidate	biological_process	nucleus	molecular_function
CL3404Contig1	CL3404Contig1_04	leucine-rich repeat transmembrane protein kinase	NM_121040	5e-96	candidate	GO:0005524 ATP binding|GO:0004674 protein serine/threonine kinase activity
CL3444Contig1	CL3444Contig1_02	serine carboxypeptidase-like 27	NM_111678	2e-74	candidate	proteolysis	endomembrane system	serine-type carboxypeptidase activity
CL3507Contig1	CL3507Contig1_03	cation transmembrane transporter	NM_112262	2e-88	candidate	GO:0015491 cation:cation antiporter activity	GO:0016020 membrane|GO:0005739 mitochondrion|GO:0016021 integral to membrane	GO:0006812 cation transport|GO:0055085 transmembrane transport
CL3539Contig1	CL3539Contig1_01	VHS domain-containing protein	NM_180502	1e-92	candidate	GO:0006891 intra-Golgi vesicle-mediated transport|GO:0006886 intracellular protein transport	GO:0005795 Golgi stack|GO:0005622 intracellular
CL357Contig1	CL357Contig1_09	Aha1 domain-containing protein	NM_112039	7e-147	candidate	positive regulation of ATPase activity, response to stress	cytosol	chaperone binding
CL3602Contig1	CL3602Contig1_03	NADPH-protochlorophyllide-oxidoreductase B	NM_118879	6e-117	candidate	GO:0016491 oxidoreductase activity|GO:0016630 protochlorophyllide reductase activity|GO:0005488 binding	GO:0009507 chloroplast	GO:0019685 photosynthesis, dark reaction|GO:0015995 chlorophyll biosynthetic process|GO:0008152 metabolic process
CL363Contig1	CL363Contig1_04	manganese ion binding/nutrient reservoir protein	NM_100827	1e-70	candidate	GO:0030145 manganese ion binding|GO:0045735 nutrient reservoir activity	GO:0016023 cytoplasmic membrane-bounded vesicle|GO:0048046 apoplast
CL3672Contig1	CL3672Contig1_01	ribosomal protein S9 family protein	NM_114767	3e-24	candidate	GO:0008759 UDP-3-O-[3-hydroxymyristoyl] N-acetylglucosamine deacetylase activity|GO:0003735 structural constituent of ribosome	GO:0005840 ribosome	GO:0009245 lipid A biosynthetic process|GO:0006412 translation
CL3758Contig1	CL3758Contig1_05	TGF-beta receptor interacting protein	NM_130191	2e-101	candidate	response to cadmium ion, response to salt stress	CUL4 RING ubiquitin ligase complex, cytosol	nucleotide binding, protein binding
CL3795Contig1	CL3795Contig1_01	tetrahydrofolate dehydrogenase	NM_112065	1e-100	candidate	GO:0003824 catalytic activity|GO:0005488 binding		GO:0009396 folic acid-containing compound biosynthetic process
CL3832Contig1	CL3832Contig1_05	exostosin family protein	NM_118384	2e-61	candidate	metabolic process	endomembrane system, membrane	catalytic activity
CL3862Contig1	CL3862Contig1_06	MAP kinase/ kinase (ATMPK4)	NM_116367	1e-134	candidate	GO:0004707 MAP kinase activity|GO:0016301 kinase activity|GO:0004672 protein kinase activity|GO:0005524 ATP binding|GO:0016740 transferase activity|GO:0000166 nucleotide binding|GO:0004674 protein serine/threonine kinase activity		GO:0006468 protein phosphorylation
CL4023Contig1	CL4023Contig1_01	tryptophan synthase beta-subunit 2	NM_118841	1e-98	candidate	GO:0004834 tryptophan synthase activity|GO:0030170 pyridoxal phosphate binding	GO:0009507 chloroplast	GO:0000162 tryptophan biosynthetic process|GO:0006571 tyrosine biosynthetic process|GO:0009094 L-phenylalanine biosynthetic process|GO:0006568 tryptophan metabolic process
CL4138Contig1	CL4138Contig1_01	cinnamoyl-CoA reductase family	NM_125235	3e-94	candidate	GO:0016621 cinnamoyl-CoA reductase activity|GO:0050662 coenzyme binding|GO:0003824 catalytic activity		GO:0009809 lignin biosynthetic process|GO:0009805 coumarin biosynthetic process|GO:0009811 stilbene biosynthetic process|GO:0044237 cellular metabolic process
CL4147Contig1	CL4147Contig1_01	hexokinase (HXK1)	NM_119057	1e-23	candidate	GO:0016740 transferase activity|GO:0000166 nucleotide binding|GO:0005524 ATP binding|GO:0016301 kinase activity|GO:0004340 glucokinase activity|GO:0004396 hexokinase activity	GO:0016021 integral to membrane|GO:0016020 membrane|GO:0009507 chloroplast	GO:0006096 glycolysis
CL415Contig1	CL415Contig1_04	protein transport protein sec61	NM_001036399	1e-153	candidate	GO:0015450 P-P-bond-hydrolysis-driven protein transmembrane transporter activity	GO:0016020 membrane	GO:0009306 protein secretion|GO:0015031 protein transport
CL4336Contig1	CL4336Contig1_01	RNA recognition motif (RRM)-containing protein	NM_101300	3e-33	candidate	oxidation-reduction process		nucleic acid binding, nucleotide binding
CL4337Contig1	CL4337Contig1_03	RNA-binding protein 45A	NM_124872	2e-44	candidate		cytosol	RNA binding
CL4354Contig1	CL4354Contig1_01	protein serine/threonine phosphatase (PP2A-3)	NM_115712	3e-111	candidate	GO:0005506 iron ion binding|GO:0004721 phosphoprotein phosphatase activity		GO:0006470 protein dephosphorylation
CL4370Contig1	CL4370Contig1_05	zinc finger (AN1-like) family protein	NM_001084225	6e-43	candidate	GO:0005488 binding|GO:0008270 zinc ion binding|GO:0003677 DNA binding
CL4417Contig1	CL4417Contig1_03	myb family transcription factor	NM_120937	1e-39	candidate	regulation of transcription, DNA-dependent		DNA binding
CL4432Contig1	CL4432Contig1_04	AFC1 - ATP binding / kinase/ protein	NM_180364	1e-108	candidate	GO:0005524 ATP binding|GO:0004674 protein serine/threonine kinase activity		GO:0006468 protein phosphorylation
CL4470Contig1	CL4470Contig1_01	pinoresinol reductase (PRR1)	NM_102944	2e-49	candidate	GO:0016564 transcription repressor activity|GO:0005488 binding|GO:0003824 catalytic activity		GO:0006808 regulation of nitrogen utilization|GO:0008152 metabolic process
CL4478Contig1	CL4478Contig1_03	translation initiation factor	NM_001036607	3e-100	candidate	GO:0003743 translation initiation factor activity		GO:0006413 translational initiation
CL4481Contig1	CL4481Contig1_04	DNA-binding protein-related	NM_102223	1e-56	candidate	biological_process
CL4513Contig1	CL4513Contig1_04	zinc finger (C3HC4-type RING finger) family protein	NM_119294	3e-38	candidate	GO:0008270 zinc ion binding|GO:0005515 protein binding
CL454Contig1	CL454Contig1_04	tubby protein	NM_001123881	7e-137	candidate	GO:0008081 phosphoric diester hydrolase activity|GO:0003700 sequence-specific DNA binding transcription factor activity|GO:0005515 protein binding	GO:0005575 cellular_component
CL4552Contig1	CL4552Contig1_01	pre-mRNA-splicing factor SYF2	NM_127239	2e-78	candidate	biological_process		molecular_function
CL4578Contig1	CL4578Contig1_02	acetyltransferase	NM_001124823	2e-19	candidate	biological_process, metabolic process		acetyltransferase activity
CL4628Contig1	CL4628Contig1_01	leucine-rich repeat transmembrane protein kinase	NM_102481	1e-41	candidate	protein phosphorylation, transmembrane receptor protein tyrosine kinase signaling pathway	nucleus, plasma membrane	ATP binding
CL463Contig2	CL463Contig2_02	structural constituent of cell wall	NM_001084130	3e-61	candidate	plant-type cell wall loosening, plant-type cell wall modification involved in multidimensional cell growth, syncytium formation, unidimensional cell growth	plant-type cell wall	structural constituent of cell wall
CL4776Contig1	CL4776Contig1_03	endonuclease exonuclease phosphatase family protein	NM_115718	7e-79	candidate	biological_process, metabolic process	cytosol	hydrolase activity
CL516Contig1	CL516Contig1_07	ATPase/ hydrogen-translocating pyrophosphatase (AVP1)	NM_101437	0	candidate	GO:0009678 hydrogen-translocating pyrophosphatase activity|GO:0004427 inorganic diphosphatase activity	GO:0016023 cytoplasmic membrane-bounded vesicle|GO:0016020 membrane	GO:0015992 proton transport
CL533Contig2	CL533Contig2_04	disease resistance-responsive family protein	NM_105259	6e-52	candidate	defense response, lignan biosynthetic process	cell wall
CL544Contig1	CL544Contig1_03	caffeoyl-CoA 3-O-methyltransferase	NM_119566	8e-146	candidate	GO:0046872 metal ion binding|GO:0008168 methyltransferase activity|GO:0016740 transferase activity|GO:0042409 caffeoyl-CoA O-methyltransferase activity|GO:0008171 O-methyltransferase activity		GO:0009809 lignin biosynthetic process
CL594Contig1	CL594Contig1_06	cinnamoyl-CoA reductase (CCR1)	NM_101463	7e-145	candidate	GO:0016491 oxidoreductase activity|GO:0016621 cinnamoyl-CoA reductase activity|GO:0003824 catalytic activity|GO:0050662 coenzyme binding		GO:0044237 cellular metabolic process
CL59Contig1	CL59Contig1_04	glutathione binding / glutathione transferase	NM_106485	6e-67	candidate	GO:0016740 transferase activity|GO:0004364 glutathione transferase activity|GO:0005515 protein binding
CL635Contig1	CL635Contig1_01	MSP1 protein / intramitochondrial sorting protein	NM_118907	1e-18	candidate	ATP catabolic process, metabolic process	endomembrane system	nucleoside-triphosphatase activity, ATPase activity, nucleotide binding, ATP binding
CL697Contig1	CL697Contig1_03	60S ribosomal protein	NM_116456	1e-88	candidate	GO:0003735 structural constituent of ribosome	GO:0030529 ribonucleoprotein complex|GO:0005840 ribosome|GO:0005622 intracellular	GO:0006412 translation
CL708Contig1	CL708Contig1_02	1-deoxy-D-xylulose-5-phosphate reductoisomerase	NM_125674	5e-133	candidate	GO:0016491 oxidoreductase activity|GO:0030604 1-deoxy-D-xylulose-5-phosphate reductoisomerase activity|GO:0003824 catalytic activity|GO:0016853 isomerase activity|GO:0046872 metal ion binding		GO:0008299 isoprenoid biosynthetic process
CL717Contig1	CL717Contig1_05	PsbY precursor (psbY) mRNA	NM_105442	2e-20	candidate	GO:0030145 manganese ion binding	GO:0016020 membrane|GO:0009523 photosystem II|GO:0016021 integral to membrane	GO:0015979 photosynthesis
CL71Contig1	CL71Contig1_04	ATP binding (ADR1-L1)	NM_001036704	2e-62	candidate	GO:0005524 ATP binding|GO:0005515 protein binding		GO:0006915 apoptosis|GO:0006952 defense response
CL730Contig1	CL730Contig1_04	proton-dependent oligopeptide transport protein	NM_123972	1e-88	candidate	GO:0005215 transporter activity	GO:0016020 membrane	GO:0006857 oligopeptide transport
CL813Contig1	CL813Contig1_03	sucrose synthase	NM_116461	2e-115	candidate	GO:0016157 sucrose synthase activity		GO:0009058 biosynthetic process|GO:0005985 sucrose metabolic process
CL814Contig1	CL814Contig1_06	acyl-CoA oxidase	NM_100511	3e-132	candidate	GO:0003997 acyl-CoA oxidase activity	GO:0005777 peroxisome	GO:0051791 medium-chain fatty acid metabolic process|GO:0006635 fatty acid beta-oxidation
CL861Contig1	CL861Contig1_04	glycosyltransferase family 14 protein	NM_123362	1e-163	candidate	GO:0008375 acetylglucosaminyltransferase activity	GO:0016020 membrane	GO:0016051 carbohydrate biosynthetic process
CL866Contig1	CL866Contig1_01	dihydrolipoyllysine-residue acetyltransferase	NM_113489	6e-77	candidate	acetyl-CoA biosynthetic process from pyruvate, metabolic process	chloroplast, chloroplast envelope, chloroplast stroma, chloroplast thylakoid, cytosolic ribosome, membrane	dihydrolipoyllysine-residue acetyltransferase activity
CL905Contig2	CL905Contig2_01	3-ketoacyl-acyl carrier protein synthase III	NM_104942	3e-81	candidate	GO:0004315 3-oxoacyl-[acyl-carrier-protein] synthase activity		GO:0006633 fatty acid biosynthetic process
CL91Contig1	CL91Contig1_01	GDP-mannose 3,5-epimerase	NM_122767	1e-69	candidate	L-ascorbic acid biosynthetic process, metabolic process, nucleotide-sugar metabolic process	cytosol	NAD binding
UMN_1023	UMN_1023_01	F-box family protein (FBL14)	NM_202462	1e-84	candidate	GO:0004842 ubiquitin-protein ligase activity		GO:0006511 ubiquitin-dependent protein catabolic process
UMN_1037	UMN_1037_01	Dof-type zinc finger domain-containing protein	NM_120324	6e-34	candidate	GO:0008270 zinc ion binding|GO:0003677 DNA binding
UMN_1066	UMN_1066_01	glyoxal oxidase-related	NM_101310	2e-23	candidate		endomembrane system
UMN_1142	UMN_1142_01	bel1-like protein	NM_001036413	1e-09	candidate	GO:0043565 sequence-specific DNA binding|GO:0003677 DNA binding|GO:0003700 sequence-specific DNA binding transcription factor activity	GO:0005634 nucleus	GO:0006355 regulation of transcription, DNA-dependent
UMN_1337	UMN_1337_02	alpha-trehalose-phosphate synthase	NM_202376	1e-80	candidate	GO:0003824 catalytic activity		GO:0005992 trehalose biosynthetic process|GO:0008152 metabolic process
UMN_1590	UMN_1590_01	4-phospho-panto-thenoylcysteine synthetase	NM_101107	1e-38	candidate	coenzyme A biosynthetic process, metabolic process	chloroplast	catalytic activity, phosphopantothenate--cysteine ligase activity
UMN_1742	UMN_1742_01	ATP binding / damaged DNA binding	NM_128185	2e-44	candidate	GO:0005524 ATP binding|GO:0003684 damaged DNA binding|GO:0005515 protein binding		GO:0006298 mismatch repair
UMN_1787	UMN_1787_01	pentatricopeptide (PPR) repeat-containing protein	NM_119471	9e-28	candidate		chloroplast
UMN_2174	UMN_2174_01	transferring glycosyl groups	NM_100659	4e-19	candidate	N-terminal protein myristoylation	chloroplast	transferase activity, transferring glycosyl groups
UMN_2399	UMN_2399_01	ubiquitin-protein ligase	NM_114518	3e-26	candidate	GO:0004842 ubiquitin-protein ligase activity	GO:0000151 ubiquitin ligase complex	GO:0016567 protein ubiquitination
UMN_3006	UMN_3006_01	zinc finger (C3HC4-type RING finger) family protein	NM_106054	1e-17	candidate	GO:0046872 metal ion binding|GO:0008270 zinc ion binding|GO:0005515 protein binding
UMN_3055	UMN_3055_01	protein kinase	NM_105714	4e-49	candidate	GO:0016740 transferase activity|GO:0004674 protein serine/threonine kinase activity|GO:0004672 protein kinase activity|GO:0000166 nucleotide binding|GO:0005524 ATP binding|GO:0016301 kinase activity|GO:0004713 protein tyrosine kinase activity|GO:0005199 structural constituent of cell wall		GO:0006468 protein phosphorylation
UMN_3408	UMN_3408_01	protein binding (MSI1)	NM_125208	3e-30	candidate	cell proliferation, chromatin modification, embryo development ending in seed dormancy, heterochromatin assembly, leaf development, multicellular organismal development, pollen development, positive regulation of cell cycle, regulation of flower development, regulation of gene expression by genetic imprinting, seed coat development, seed development, trichome differentiation	CUL4 RING ubiquitin ligase complex, chloroplast, nucleus	protein binding
UMN_4091	UMN_4091_02	F-box family protein	NM_119475	4e-22	candidate	GO:0006511 ubiquitin-dependent protein catabolic process
UMN_4383	UMN_4383_01	protein-arginine N-methyltransferase	NM_119096	2e-91	candidate	peptidyl-arginine N-methylation, protein methylation	cytoplasm, cytosol, nucleus	identical protein binding, protein binding, protein-arginine N-methyltransferase activity
UMN_4804	UMN_4804_01	cyclin-dependent protein kinase	NM_114867	2e-10	candidate	protein phosphorylation, regulation of cell cycle, regulation of cell proliferation	nucleus	protein binding, cyclin-dependent protein kinase activity
UMN_4807	UMN_4807_01	beta-glucuronidase	NM_180907	5e-67	candidate	metabolic process	endomembrane system, membrane	beta-glucuronidase activity
UMN_495	UMN_495_01	transferring glycosyl groups	NM_121303	4e-94	candidate	GO:0003843 1,3-beta-D-glucan synthase activity	GO:0016020 membrane|GO:0000148 1,3-beta-D-glucan synthase complex	GO:0006075 1,3-beta-D-glucan biosynthetic process
UMN_4966	UMN_4966_01	zinc finger protein-related	NM_125512	1e-14	candidate	zinc ion binding, nucleic acid binding	chloroplast	nucleic acid binding, zinc ion binding
UMN_501	UMN_501_01	phototropic-responsive NPH3 family protein	NM_202374	8e-16	candidate	GO:0005515 protein binding|GO:0004871 signal transducer activity		GO:0009416 response to light stimulus
UMN_5210	UMN_5210_01	kinase	NM_129261	1e-62	candidate	GO:0016740 transferase activity|GO:0004674 protein serine/threonine kinase activity|GO:0004672 protein kinase activity|GO:0000166 nucleotide binding|GO:0005524 ATP binding|GO:0016301 kinase activity|GO:0005515 protein binding	GO:0005886 plasma membrane	GO:0006468 protein phosphorylation
UMN_5272	UMN_5272_01	6-phosphogluconate dehydrogenase family	NM_180171	2e-100	candidate	GO:0050661 NADP binding|GO:0004616 phosphogluconate dehydrogenase (decarboxylating) activity|GO:0070401 NADP+ binding|GO:0050662 coenzyme binding|GO:0016491 oxidoreductase activity|GO:0003824 catalytic activity|GO:0005488 binding		GO:0006098 pentose-phosphate shunt|GO:0055114 oxidation-reduction process|GO:0008152 metabolic process
UMN_5798	UMN_5798_01	kinesin light chain-related	NM_117152	2e-76	candidate		plasma membrane	binding
UMN_5833	UMN_5833_01	putative methyltransferase PMT3	NM_001036562	3e-157	candidate	N-terminal protein myristoylation	Golgi apparatus, plasmodesma
UMN_5867	UMN_5867_01	plant glycogenic-like starchinitiation protein	NM_106363	8e-17	candidate	GO:0016740 transferase activity|GO:0016758 transferase activity, transferring hexosyl groups|GO:0016757 transferase activity, transferring glycosyl groups		GO:0016051 carbohydrate biosynthetic process
UMN_6393	UMN_6393_01	protein kinase family protein	NM_129858	2e-20	candidate	GO:0016301 kinase activity|GO:0004672 protein kinase activity|GO:0005524 ATP binding|GO:0016740 transferase activity|GO:0000166 nucleotide binding|GO:0004674 protein serine/threonine kinase activity		GO:0006468 protein phosphorylation
UMN_6426	UMN_6426_02	cellulose synthase/ transferase	NM_116866	8e-116	candidate	metabolic process	plasmodesma	cellulose synthase activity, transferase activity, transferring glycosyl groups
UMN_686	UMN_686_01	replication factor C 1	NM_147883	5e-43	candidate	GO:0003689 DNA clamp loader activity|GO:0005524 ATP binding|GO:0003677 DNA binding|GO:0000166 nucleotide binding|GO:0017111 nucleoside-triphosphatase activity|GO:0016887 ATPase activity	GO:0005663 DNA replication factor C complex|GO:0005634 nucleus|GO:0005622 intracellular	GO:0006260 DNA replication
UMN_6874	UMN_6874_01	dehydration-responsive protein	NM_101252	4e-115	candidate	GO:0008168 methyltransferase activity	GO:0005794 Golgi apparatus	GO:0048364 root development|GO:0048367 shoot development|GO:0009735 response to cytokinin stimulus|GO:0010289 homogalacturonan biosynthetic process
UMN_7021	UMN_7021_02	PQQ_DH domain-containing protein	NM_121194	3e-119	candidate	metabolic process	endoplasmic reticulum, plasma membrane, vacuole	catalytic activity
UMN_915	UMN_915_01	ubiquitin-protein ligase	NM_101930	3e-35	candidate	GO:0004842 ubiquitin-protein ligase activity|GO:0005488 binding	GO:0000151 ubiquitin ligase complex	GO:0019941 modification-dependent protein catabolic process|GO:0016567 protein ubiquitination
UMN_CL132Contig1	UMN_CL132Contig1_03	malate dehydrogenase	NM_114620	8e-151	candidate	GO:0005488 binding|GO:0030060 L-malate dehydrogenase activity		GO:0006108 malate metabolic process|GO:0044262 cellular carbohydrate metabolic process
UMN_CL18Contig1	UMN_CL18Contig1_08	laccase (LAC12)	NM_120621	0	candidate	GO:0016491 oxidoreductase activity|GO:0005507 copper ion binding
UMN_CL35Contig1	UMN_CL35Contig1_04	protein binding (UBQ4)	NM_122069	0	candidate	GO:0005515 protein binding	GO:0005739 mitochondrion|GO:0016023 cytoplasmic membrane-bounded vesicle	GO:0006464 protein modification process
UMN_CL6Contig1	UMN_CL6Contig1_08	5-methyltetrahydropteroyltriglutamate-homocysteine	NM_121798	0	candidate	GO:0008270 zinc ion binding|GO:0003871 5-methyltetrahydropteroyltriglutamate-homocysteine S-methyltransferase activity		GO:0009086 methionine biosynthetic process
UMN_CL98Contig1	UMN_CL98Contig1_02	NC domain-containing protein-related	NM_100005	5e-61	candidate
0_10112	0_10112_01	NA	NA	NA	control
0_1025	0_1025_01	NA	NA	NA	control
0_10515	0_10515_01	NA	NA	NA	control
0_10602	0_10602_01	unknown protein	NM_100529	0.002	control
0_10635	0_10635_01	NA	NA	NA	control
0_10706	0_10706_01	unknown protein	NM_179945	3e-08	control
0_10910	0_10910_02	NA	NA	NA	control
0_11090	0_11090_01	unknown protein	NM_18041	4e-31	control
0_11214	0_11214_01	NA	NA	NA	control
0_12190	0_12190_01	unknown protein	NM_101110	2e-81	control
0_12190	0_12190_02	unknown protein	NM_101110	2e-81	control
0_12216	0_12216_02	unknown protein (DOT2)	NM_121684	6e-69	control
0_12254	0_12254_01	NA	NA	NA	control
0_12423	0_12423_02	NA	NA	NA	control
0_12423	0_12423_02	NA	NA	NA	control
0_12643	0_12643_02	NA	NA	NA	control
0_12683	0_12683_01	unknown protein	NM_115364	9e-27	control
0_12891	0_12891_01	binding	NM_115364	4e-34	control
0_13158	0_13158_02	NA	NA	NA	control
0_13158	0_13158_02	NA	NA	NA	control
0_1347	0_1347_01	unknown protein	NM_130089	2e-48	control
0_13483	0_13483_01	hypothetical protein	NM_104849	1e-90	control
0_13673	0_13673_01	NA	NA	NA	control
0_13856	0_13856_01	unknown protein	NM_001036173	1e-25	control
0_13856	0_13856_01	unknown protein	NM_001036173	1e-25	control
0_13978	0_13978_01	unknown protein	NM_112877	5e-55	control
0_14	0_14_01	NA	NA	NA	control
0_14122	0_14122_02	unknown protein	NM_113125	4e-75	control
0_1453	0_1453_01	unknown protein	NM_123657	1e-28	control
0_14694	0_14694_01	NA	NA	NA	control
0_14836	0_14836_02	NA	NA	NA	control
0_14837	0_14837_01	NA	NA	NA	control
0_14883	0_14883_01	unknown protein	NM_126457	1e-26	control
0_14976	0_14976_01	NA	NA	NA	control
0_15032	0_15032_02	hypothetical protein	AT3G12650	3.06808e-23	control
0_15187	0_15187_01	unknown protein	NM_102172	1e-61	control
0_15329	0_15329_01	NA	NA	NA	control
0_15577	0_15577_01	NA	NA	NA	control
0_15639	0_15639_01	NA	NA	NA	control
0_15762	0_15762_01	NA	NA	NA	control
0_16068	0_16068_01	hypothetical protein	NM_001052804	4e-24	control
0_16480	0_16480_02	unknown protein	NM_103871	4e-34	control
0_16860	0_16860_01	NA	NA	NA	control
0_17017	0_17017_01	unknown protein	NM_128089	2e-09	control
0_17074	0_17074_02	NA	NA	NA	control
0_17086	0_17086_02	NA	NA	NA	control
0_17161	0_17161_01	NA	NA	NA	control
0_17206	0_17206_01	NA	NA	NA	control
0_17368	0_17368_01	NA	NA	NA	control
0_17419	0_17419_03	NA	NA	NA	control
0_17587	0_17587_01	NA	NA	NA	control
0_17643	0_17643_01	NA	NA	NA	control
0_177	0_177_01	NA	NA	NA	control
0_18258	0_18258_02	NA	NA	NA	control
0_18290	0_18290_01	NA	NA	NA	control
0_18470	0_18470_01	NA	NA	NA	control
0_18587	0_18587_01	unknown protein	NM_123315	2e-43	control
0_18644	0_18644	unknown protein	NM_100301	2e-126	control
0_18820	0_18820_01	unknown protein	NM_120787	1e-48	control
0_2048	0_2048_02	NA	NA	NA	control
0_2354	0_2354_01	armadillo-type fold domain containing protein	NM_119660	7e-48	control
0_2456	0_2456_01	protein kinase family protein	NM_100978	8e-65	control
0_2643	0_2643_01	NA	NA	NA	control
0_3013	0_3013_02	NA	NA	NA	control
0_3046	0_3046_01	serine-rich protein-related	NM_122437	2e-25	control
0_382	0_382_01	unknown protein	NM_111405	1e-47	control
0_4054	0_4054_02	unknown protein	NM_101372	6e-35	control
0_4105	0_4105_01	NA	NA	NA	control
0_4282	0_4282_01	NA	NA	NA	control
0_4394	0_4394_01	unknown [Picea sitchensis]	EF677639	2e-90	control
0_5361	0_5361_01	NA	NA	NA	control
0_5601	0_5601_01	NA	NA	NA	control
0_6047	0_6047_02	NA	NA	NA	control
0_6116	0_6116_01	unknown protein	NM_111629	3e-42	control
0_6259	0_6259_01	unknown protein	NM_111382	2e-27	control
0_6311	0_6311_02	NA	NA	NA	control
0_6566	0_6566_02	unknown protein	NM_101772	1e-31	control
0_7033	0_7033_02	NA	NA	NA	control
0_7171	0_7171_01	NA	NA	NA	control
0_7321	0_7321_01	unknown protein	NM_115541	1e-39	control
0_7471	0_7471_01	NA	NA	NA	control
0_7973	0_7973_01	NA	NA	NA	control
0_8466	0_8466_02	NA	NA	NA	control
0_8549	0_8549_01	NA	NA	NA	control
0_8730	0_8730_01	NA	NA	NA	control
0_9345	0_9345_02	NA	NA	NA	control
0_9513	0_9513_01	NA	NA	NA	control
0_9577	0_9577_01	DTW domain containing protein	NP568814	NA	control
0_9613	0_9613_01	NA	NA	NA	control
0_9750	0_9750_02	NA	NA	NA	control
0_9848	0_9848_01	NA	NA	NA	control
1_1609	1_1609_01	unknown protein	NM_179731	4e-27	control
1_3086	1_3086_01	NA	NA	NA	control
1_6331	1_6331_01	NA	NA	NA	control
1_6493	1_6493_01	NA	NA	NA	control
2_10155	2_10155_02	NA	NA	NA	control
2_10212	2_10212_01	unknown protein	NM_118108	1e-108	control
2_10306	2_10306_01	NA	NA	NA	control
2_1359	2_1359_01	NA	NA	NA	control
2_1443	2_1443_02	NA	NA	NA	control
2_1501	2_1501_01	unknown protein	NM_179149	4e-37	control
2_1865	2_1865_02	unknown protein	NM_102277	3e-42	control
2_2240	2_2240_01	NA	NA	NA	control
2_2769	2_2769_03	unknown protein	NM_179536	1e-25	control
2_2799	2_2799_03	NA	NA	NA	control
2_2976	2_2976_01	DEAD/DEAH box helicase	NM_179204	2e-72	control
2_3319	2_3319_01	unknown protein	NM_116142	3e-23	control
2_3465	2_3465_01	NA	NA	NA	control
2_3557	2_3557_01	NA	NA	NA	control
2_3720	2_3720_01	NA	NA	NA	control
2_374	2_374_01	NA	NA	NA	control
2_3851	2_3851_01	NA	NA	NA	control
2_3947	2_3947_01	NA	NA	NA	control
2_4107	2_4107_01	unknown protein	NR_027747	8e-28	control
2_4196	2_4196_01	unknown protein	NM_125993	5e-16	control
2_4235	2_4235_01	NA	NA	NA	control
2_4586	2_4586_01	unknown protein	NM_119133	5e-55	control
2_5089	2_5089_02	NA	NA	4.37418e-23	control
2_5483	2_5483_02	unknown protein	NM_104520	1e-08	control
2_5701	2_5701_01	NA	NA	NA	control
2_5724	2_5724_02	unknown protein	NM_100775	0.0007	control
2_5930	2_5930_01	NA	NA	NA	control
2_5962	2_5962_01	NA	NA	NA	control
2_6130	2_6130_01	NA	NA	NA	control
2_6313	2_6313_01	unknown protein	NM_118832	3e-44	control
2_6457	2_6457_01	unknown protein	NM_124287	7e-07	control
2_6491	2_6491_01	hypothetical protein	NM_128287	6e-06	control
2_6533	2_6533_01	NA	NA	NA	control
2_6534	2_6534_01	NA	NA	NA	control
2_6541	2_6541_01	unknown protein	NM_111198	2e-17	control
2_6596	2_6596_01	unknown protein	NM_100032	6e-37	control
2_6617	2_6617_02	unknown protein	NM_105723	3e-67	control
2_6713	2_6713_02	NA	NA	NA	control
2_7121	2_7121_02	unknown protein	NM_102017	7e-117	control
2_7213	2_7213_02	NA	NA	NA	control
2_7532	2_7532_01	NA	NA	NA	control
2_7803	2_7803_01	NA	NA	3.19755e-61	control
2_7852	2_7852_01	NA	NA	NA	control
2_7918	2_7918_01	unknown protein	NM_111645	1e-08	control
2_7974	2_7974_01	hypothetical protein	NM_111791	1e-78	control
2_8214	2_8214_02	unknown protein	NM_102842	2e-05	control
2_894	2_894_01	NA	NA	NA	control
2_9087	2_9087_01	NA	NA	NA	control
2_9465	2_9465_01	NA	NA	NA	control
2_9603	2_9603_01	NA	NA	7.7567e-153	control
2_9699	2_9699_01	NA	NA	NA	control
CL1085Contig1	CL1085Contig1_01	unknown protein	NM_101268	9e-45	control
CL1308Contig1	CL1308Contig1_03	NA	NA	NA	control
CL1432Contig1	CL1432Contig1_04	unknown protein	NM_112336	2e-55	control
CL1581Contig1	CL1581Contig1_01	NA	NA	NA	control
CL1588Contig1	CL1588Contig1_04	unknown protein	NM_100950	0	control
CL1669Contig1	CL1669Contig1_04	unknown protein	NM_127964	3e-61	control
CL1698Contig1	CL1698Contig1_01	NA	NA	NA	control
CL2398Contig1	CL2398Contig1_01	NA	NA	NA	control
CL2438Contig1	CL2438Contig1_03	unknown protein	NM_120573	3e-44	control
CL2475Contig1	CL2475Contig1_02	unknown protein	NM_100913	2e-29	control
CL2565Contig1	CL2565Contig1_03	unknown protein	NM_119142	5e-24	control
CL3097Contig1	CL3097Contig1_01	hypothetical protein	NM_122294.3	4e-07	control
CL3271Contig1	CL3271Contig1_02	unknown protein	NM_111191	6e-31	control
CL3421Contig1	CL3421Contig1_03	NA	NA	NA	control
CL3582Contig1	CL3582Contig1_03	NA	NA	NA	control
CL3770Contig1	CL3770Contig1_01	NA	NA	NA	control
CL3783Contig1	CL3783Contig1_01	unknown protein	NM_111645	2e-06	control
CL4255Contig1	CL4255Contig1_03	unknown protein	NM_129141	5e-59	control
CL4257Contig1	CL4257Contig1_01	unknown protein	NM_001084349	9e-40	control
CL4284Contig1	CL4284Contig1_01	NA	NA	NA	control
CL430Contig1	CL430Contig1_04	NA	NA	NA	control
CL4511Contig1	CL4511Contig1_02	unknown protein	NM_105438	4e-56	control
CL4796Contig1	CL4796Contig1_02	NA	NA	NA	control
CL487Contig1	CL487Contig1_01	unknown protein	NM_105279	6e-35	control
CL62Contig1	CL62Contig1_02	unknown protein	NM_113436	1e-37	control
CL923Contig1	CL923Contig1_02	NA	NA	NA	control
UMN_1089	UMN_1089_02	unknown protein	NM_111035	3e-06	control
UMN_1103	UMN_1103_01	unknown protein	NM_105172	5e-59	control
UMN_1178	UMN_1178_01	unknown protein	NM_001161256	1e-29	control
UMN_1263	UMN_1263_01	NA	NA	NA	control
UMN_1326	UMN_1326_01	NA	NA	NA	control
UMN_1411	UMN_1411_01	phototropin 2	NM_180880	2e-102	control
UMN_1483	UMN_1483_01	NA	NA	NA	control
UMN_1609	UMN_1609_01	NA	NA	NA	control
UMN_1911	UMN_1911_01	NA	NA	NA	control
UMN_2616	UMN_2616_01	NA	NA	NA	control
UMN_2763	UMN_2763_01	NA	NA	NA	control
UMN_2789	UMN_2789_01	NA	NA	NA	control
UMN_2809	UMN_2809_01	NA	NA	NA	control
UMN_2989	UMN_2989_01	NA	NA	NA	control
UMN_3148	UMN_3148_01	NA	NA	NA	control
UMN_3264	UMN_3264_02	unknown protein	NM_001035760	0.0007	control
UMN_3417	UMN_3417_01	NA	NA	NA	control
UMN_3444	UMN_3444_01	unknown protein	NM_001161001	3e-08	control
UMN_3450	UMN_3450_01	NA	NA	NA	control
UMN_3521	UMN_3521_01	NA	NA	NA	control
UMN_3561	UMN_3561_02	NA	NA	NA	control
UMN_3596	UMN_3596_02	NA	NA	NA	control
UMN_3847	UMN_3847_01	unknown protein	NM_124408	3e-13	control
UMN_4230	UMN_4230_01	hypothetical protein	NM_112009	6e-09	control
UMN_4345	UMN_4345_01	NA	NA	NA	control
UMN_4646	UMN_4646_01	unknown protein	NM_001084958	4e-05	control
UMN_4712	UMN_4712_01	NA	NA	NA	control
UMN_4734	UMN_4734_01	pleiotropic regulatory locus 1	NM_117682	1e-101	control
UMN_4896	UMN_4896_01	NA	NA	NA	control
UMN_5002	UMN_5002_03	NA	NA	NA	control
UMN_5051	UMN_5051_01	NA	NA	NA	control
UMN_5075	UMN_5075_01	NA	NA	NA	control
UMN_5123	UMN_5123_01	NA	NA	NA	control
UMN_5384	UMN_5384_02	NA	NA	NA	control
UMN_6093	UMN_6093_01	NA	NA	NA	control
UMN_6398	UMN_6398_01	NA	NA	NA	control
UMN_6685	UMN_6685_01	NA	NA	NA	control
UMN_689	UMN_689_01	unknown protein	NM_117339	1e-40	control
UMN_737	UMN_737_01	unknown protein	NM_123574	4e-69	control
UMN_801	UMN_801_01	unknown protein	NM_114894	2e-26	control
UMN_853	UMN_853_01	NA	NA	NA	control
UMN_862	UMN_862_01	NA	NA	NA	control
UMN_CL217Contig1	UMN_CL217Contig1_05	unknown protein	NM_111350	1e-81	control
UMN_CL309Contig1	UMN_CL309Contig1_03	unknown protein	NM_113014	4e-46	control
UMN_CL336Contig1	UMN_CL336Contig1_03	unknown protein	NM_118545	1e-44	control
UMN_CL5Contig2	UMN_CL5Contig2_03	NA	NA	NA	control
0_10307_01	0_10307_01	nonsense-mediated mRNA decay NMD3 family protein	NM_126428	2e-48	control
0_10754	0_10754_01	global transcription factor C	NM_117139	3e-24	control
0_11649	0_11649_01	beta-tubulin (TUB8)	NM_122291	2e-137	control
0_11649	0_11649_03	beta-tubulin (TUB8)	NM_122291	2e-137	control
0_12929	0_12929_02	protein kinase family protein	NM_121866	3e-164	control
0_13552	0_13552_02	glutaredoxin family protein	NM_115566	1e-26	control
0_14986	0_14986_01	18S rRNA	X16077	2e-46	control
0_15361	0_15361_01	integral membrane family protein	NM_101581	7e-23	control
0_16785	0_16785_01	GDSL-motif lipase/hydrolase family protein	NM_120442	3e-32	control
0_18287	0_18287_01	short-chain dehydrogenase/reductase (SDR) family protein	NM_115027	1e-59	control
0_18830	0_18830_01	sucrose synthase	NM_116461	2e-153	control
0_409	0_409_01	rRNA	NR_022795	1e-52	control
0_5038	0_5038_01	CF9 mRNA	NM_104644	2e-16	control
0_5364	0_5364_02	hAT dimerisation domain-containing protein	NM_112624	3e-28	control
0_7001	0_7001_01	flavodoxin family protein	NM_111095	4e-66	control
0_7320	0_7320_01	NA	NA	NA	control
0_846	0_846_01	bZIP transcription factor	NM_129800	6e-14	control
0_9383	0_9383_01	ubiquitin thiolesterase	NM_106563	7e-53	control
0_9408	0_9408_01	MYC2 transcription factor	NM_102998	1e-42	control
0_9457	0_9457_02	pentatricopeptide (PPR) repeat-containing protein	NM_106030	5e-59	control
0_9749	0_9749_01	leucine-rich repeat family protein	NM_106611	2e-19	control
2_10192	2_10192_01	Leucine-rich repeat/extensin 2	NM_104924	6e-08	control
2_3591	2_3591_03	DNA binding/transcription factor (ATHB22)	NM_118599	2e-53	control
2_6052	2_6052_01	calcineurin-like phosphoesterase family protein	NM_202880	1e-67	control
2_6618	2_6618_01	structural constituent of ribosome protein (RPL3B)	NM_104840	2e-120	control
2_8840	2_8840_01	catalytic/ protein serine/threonine phosphatase (PLL5)	NM_100636	3e-27	control
2_944	2_944_02	DNA binding / transcription factor (ATHB20)	NM_110988	2e-11	control
2_9455	2_9455_01	pentatricopeptide repeat protein	NM_115603	2e-66	control
2_9735	2_9735_01	unknown protein	NM_001084092	1e-49	control
2_9940	2_9940_01	patched family protein/hedgehog receptor	NM_103435	1e-153	control
CL1013Contig1	CL1013Contig1_06	bes1 (bri1-ems-suppressor 1)	NM_001084093	7e-15	control
CL1029Contig1	CL1029Contig1_01	imbibition protein	NM_115612	7e-55	control
CL1077Contig1	CL1077Contig1_02	histone H3	NM_121136	2e-85	control
CL1614Contig1	CL1614Contig1_04	calmodulin-binding protein (IQ-domain 17)	NM_116308	5e-13	control
CL163Contig2	CL163Contig2_05	40S ribosomal protein S3A (RPS3aB)	NM_119633	2e-137	control
CL1694Contig1	CL1694Contig1_04	maternal effect embryo arrest 5 (translation elongation factor)	NM_100503	2e-102	control
CL1694Contig1	CL1694Contig1_01	maternal effect embryo arrest 5 (translation elongation factor)	NM_100503	2e-102	control
CL1806Contig1	CL1806Contig1_01	arogenate dehydratase 2	NM_111642	2e-48	control
CL2265Contig1	CL2265Contig1_01	enzyme activator (ATF2)	NM_121645	4e-59	control
CL2350Contig1	CL2350Contig1_01	regulator of chromosome condensation (RCC1)	NM_202633	7e-94	control
CL2476Contig1	CL2476Contig1_01	histone deacetylase	NM_100719	8e-94	control
CL3495Contig1	CL3495Contig1_03	5 nucleotidase family protein	NM_127950	8e-40	control
CL382Contig1	CL382Contig1_06	NA	NA	NA	control
CL4342Contig1	CL4342Contig1_01	L-threonine ammonia-lyase (OMR1) mRNA	NM_111840	1e-68	control
UMN_1072	UMN_1072_01	pentatricopeptide (PPR) repeat-containing protein	NM_112154	4e-19	control
UMN_2001	UMN_2001_01	splicing factor	NM_120038	1e-115	control
UMN_4809	UMN_4809_01	embryo sac development arrest 35	NM_001084885	3e-36	control
UMN_4904	UMN_4904_01	member of Myosin-like proteins	NM_001161156	9e-27	control
UMN_927	UMN_927_01	protein cobra	NM_117705	2e-22	control
UMN_CL228Contig1	UMN_CL228Contig1_03	40S ribosomal protein S26	NM_115492	3e-32	control
0_11641	0_11641_01	cpDNA	AF056971	5e-82	chloroplast DNA
0_14591	0_14591_02	cpDNA	AP000423	8e-128	chloroplast DNA
0_2044	0_2044_01	cpDNA	AP000423	0	chloroplast DNA
0_2044	0_2044_02	cpDNA	AP000424	0	chloroplast DNA
0_8850	0_8850_01	cpDNA	AP000423	1e-127	chloroplast DNA
0_8850	0_8850_02	cpDNA	AP000423	1e-127	chloroplast DNA
0_2951	0_2951_01	cpDNA	AP000423	4e-60	chloroplast DNA
CL2610Contig1	CL2610Contig1_01	cpDNA	AF239774	5e-26	chloroplast DNA
CL98Contig1	CL98Contig1_08	cpDNA	AP000423	0	chloroplast DNA
CL304Contig1	CL304Contig1_01	PSBO2 (PHOTOSYSTEM II SUBUNIT O-2)	NM_114942	2e-116	chloroplast DNA
UMN_5101	UMN_5101_03	cpDNA	AP000423	3e-42	chloroplast DNA
UMN_6852	UMN_6852_02	cpDNA	AP000423	1e-101	chloroplast DNA
UMN_6899	UMN_6899_04	cpDNA	AP000423	1e-139	chloroplast DNA
UMN_6924	UMN_6924_03	cpDNA	AP000423	6e-151	chloroplast DNA
UMN_6922	UMN_6922_02	cpDNA	AP000423	2e-105	chloroplast DNA
0_5645	0_5645_01	mtDNA	Y08501	6e-18	mithocondrial DNA
0_6421	0_6421_01	mtDNA	Y08501	7e-25	mithocondrial DNA
0_6421	0_6421_02	mtDNA	Y08501	7e-25	mithocondrial DNA
0_8552	0_8552_01	mtDNA	Y08501	1e-83	mithocondrial DNA
2_8885	2_8885_02	mtDNA	Y08501	2e-111	mithocondrial DNA
2_1668	2_1668_01	30S ribosomal protein S31	NM_001159250.1	5e-11	mithocondrial DNA
0_8270	0_8270_01	mtDNA	Y08501	4e-31	mithocondrial DNA
CL379Contig1	CL379Contig1_01	mtDNA	Y08501	0	mithocondrial DNA
UMN_1571	UMN_1571_02	mitochondrial genome	Y08501	1e-140	mithocondrial DNA
0_13910	0_13910_02	retroelement pol polyprotein-like protein	AP000736	1e-46	retro-element
UMN_3352	UMN_3352_01	gag-pol identical	AP000423	0	retro-element
UMN_3786	UMN_3786_01	retrotransposon Endovir1-1	AY016208	1e-32	retro-element
UMN_5054	UMN_5054_01	gag-pol polyprotein	AC007887	0	retro-element
UMN_CL415Contig1	UMN_CL415Contig1_04	gag-pol polyprotein	AL138657	6e-67	retro-element
