# Supplementary material for: Contrasting patterns of nucleotide diversity for four conifers of Alpine European forests
Source: Evol Appl. 2012 Nov;5(7):762–75. doi: 10.1111/j.1752-4571.2012.00256.x (PMC3492901; doi:10.1111/j.1752-4571.2012.00256.x)
Supplement: Supplementary file 3 [file eva0005-0762-SD8.xls]

## Sheet: Sheet1
species	category	gene	Sample	Outgroup_samples	L	S	ThetaW	ThetaW_L	ThetaW_pval	ThetaW_SD	ThetaPi	ThetaPi_L	ThetaPi_pval	ThetaPi_SD	Divergence	Div_L	Simulations	S_outgroup	ThetaW_outgroup	ThetaW_outgroup_pval	ThetaW_SD_outgroup	ThetaPi_outgroup	ThetaPi_outgroup_pval	ThetaPi_SD_outgroup	ThetaNs	ThetaNs_pval	Tajimas_D	Tajimas_D_pval	F_star	F_star_pval	D_star	D_star_pval	ThetaNe	ThetaNe_pval	ThetaH	ThetaH_pval	ThetaH_outgroup_SD	ThetaL	ThetaL_pval	ThetaL_outgroup_SD	H	H_pval	normH	normH_pval	normE	normE_pval	F_outgroup	F_outgroup_pval	D_outgroup
ABAL	candidate	UMN_501	2	2	200	10	10	0.05	0.7762	7.416	10	0.05	0.7762	10.488	7	0.035	6575	10	10	0.777	7.416	10	0.777	10.488	5	0.7762	NA	NA	NA	0	NA	NA	10	0.7762	10	0.7762	NA	10	0.6596	3.162	0	1	NA	NA	NA	NA	NA	NA	NA
ABAL	candidate	0_10631	2	17	410	0	NA	0	NA	NA	NA	0	NA	NA	54	0.131707	NA	0	NA	NA	NA	NA	NA	NA	NA	NA	NA	NA	NA	NA	NA	NA	NA	NA	NA	NA	NA	NA	NA	NA	NA	NA	NA	NA	NA	NA	NA	NA	NA
ABAL	candidate	0_12021	10	18	317	0	NA	0	NA	NA	NA	0	NA	NA	22	0.0694006	NA	0	NA	NA	NA	NA	NA	NA	NA	NA	NA	NA	NA	NA	NA	NA	NA	NA	NA	NA	NA	NA	NA	NA	NA	NA	NA	NA	NA	NA	NA	NA	NA
ABAL	candidate	0_12329_01	3	3	311	0	NA	0	NA	NA	NA	0	NA	NA	20	0.0643087	NA	0	NA	NA	NA	NA	NA	NA	NA	NA	NA	NA	NA	NA	NA	NA	NA	NA	NA	NA	NA	NA	NA	NA	NA	NA	NA	NA	NA	NA	NA	NA	NA
ABAL	candidate	0_13240	7	17	459	0	NA	0	NA	NA	NA	0	NA	NA	32	0.0697168	NA	0	NA	NA	NA	NA	NA	NA	NA	NA	NA	NA	NA	NA	NA	NA	NA	NA	NA	NA	NA	NA	NA	NA	NA	NA	NA	NA	NA	NA	NA	NA	NA
ABAL	candidate	0_15075	9	18	407	0	NA	0	NA	NA	NA	0	NA	NA	27	0.0663391	NA	0	NA	NA	NA	NA	NA	NA	NA	NA	NA	NA	NA	NA	NA	NA	NA	NA	NA	NA	NA	NA	NA	NA	NA	NA	NA	NA	NA	NA	NA	NA	NA
ABAL	candidate	0_16015	2	18	353	0	NA	0	NA	NA	NA	0	NA	NA	25	0.0708215	NA	0	NA	NA	NA	NA	NA	NA	NA	NA	NA	NA	NA	NA	NA	NA	NA	NA	NA	NA	NA	NA	NA	NA	NA	NA	NA	NA	NA	NA	NA	NA	NA
ABAL	candidate	0_16619	10	14	321	0	NA	0	NA	NA	NA	0	NA	NA	22	0.0685358	NA	0	NA	NA	NA	NA	NA	NA	NA	NA	NA	NA	NA	NA	NA	NA	NA	NA	NA	NA	NA	NA	NA	NA	NA	NA	NA	NA	NA	NA	NA	NA	NA
ABAL	candidate	0_7009	2	3	409	0	NA	0	NA	NA	NA	0	NA	NA	23	0.0562347	NA	0	NA	NA	NA	NA	NA	NA	NA	NA	NA	NA	NA	NA	NA	NA	NA	NA	NA	NA	NA	NA	NA	NA	NA	NA	NA	NA	NA	NA	NA	NA	NA
ABAL	candidate	0_744	2	13	458	0	NA	0	NA	NA	NA	0	NA	NA	88	0.19214	NA	0	NA	NA	NA	NA	NA	NA	NA	NA	NA	NA	NA	NA	NA	NA	NA	NA	NA	NA	NA	NA	NA	NA	NA	NA	NA	NA	NA	NA	NA	NA	NA
ABAL	candidate	0_8531	2	16	521	0	NA	0	NA	NA	NA	0	NA	NA	54	0.103647	NA	0	NA	NA	NA	NA	NA	NA	NA	NA	NA	NA	NA	NA	NA	NA	NA	NA	NA	NA	NA	NA	NA	NA	NA	NA	NA	NA	NA	NA	NA	NA	NA
ABAL	candidate	2_3742	10	16	169	0	NA	0	NA	NA	NA	0	NA	NA	21	0.12426	NA	0	NA	NA	NA	NA	NA	NA	NA	NA	NA	NA	NA	NA	NA	NA	NA	NA	NA	NA	NA	NA	NA	NA	NA	NA	NA	NA	NA	NA	NA	NA	NA
ABAL	candidate	2_3852	3	18	461	0	NA	0	NA	NA	NA	0	NA	NA	54	0.117137	NA	0	NA	NA	NA	NA	NA	NA	NA	NA	NA	NA	NA	NA	NA	NA	NA	NA	NA	NA	NA	NA	NA	NA	NA	NA	NA	NA	NA	NA	NA	NA	NA
ABAL	candidate	2_684	2	11	488	0	NA	0	NA	NA	NA	0	NA	NA	49	0.10041	NA	0	NA	NA	NA	NA	NA	NA	NA	NA	NA	NA	NA	NA	NA	NA	NA	NA	NA	NA	NA	NA	NA	NA	NA	NA	NA	NA	NA	NA	NA	NA	NA
ABAL	candidate	2_8443	4	17	444	0	NA	0	NA	NA	NA	0	NA	NA	23	0.0518018	NA	0	NA	NA	NA	NA	NA	NA	NA	NA	NA	NA	NA	NA	NA	NA	NA	NA	NA	NA	NA	NA	NA	NA	NA	NA	NA	NA	NA	NA	NA	NA	NA
ABAL	candidate	CL1052Contig1	3	17	208	0	NA	0	NA	NA	NA	0	NA	NA	21	0.100962	NA	0	NA	NA	NA	NA	NA	NA	NA	NA	NA	NA	NA	NA	NA	NA	NA	NA	NA	NA	NA	NA	NA	NA	NA	NA	NA	NA	NA	NA	NA	NA	NA
ABAL	candidate	CL1064Contig1	2	17	265	0	NA	0	NA	NA	NA	0	NA	NA	15	0.0566038	NA	0	NA	NA	NA	NA	NA	NA	NA	NA	NA	NA	NA	NA	NA	NA	NA	NA	NA	NA	NA	NA	NA	NA	NA	NA	NA	NA	NA	NA	NA	NA	NA
ABAL	candidate	CL1104Contig1	2	12	570	0	NA	0	NA	NA	NA	0	NA	NA	77	0.135088	NA	0	NA	NA	NA	NA	NA	NA	NA	NA	NA	NA	NA	NA	NA	NA	NA	NA	NA	NA	NA	NA	NA	NA	NA	NA	NA	NA	NA	NA	NA	NA	NA
ABAL	candidate	CL1692Contig1	5	18	392	0	NA	0	NA	NA	NA	0	NA	NA	45	0.114796	NA	0	NA	NA	NA	NA	NA	NA	NA	NA	NA	NA	NA	NA	NA	NA	NA	NA	NA	NA	NA	NA	NA	NA	NA	NA	NA	NA	NA	NA	NA	NA	NA
ABAL	candidate	CL2297Contig1	8	18	210	0	NA	0	NA	NA	NA	0	NA	NA	21	0.1	NA	0	NA	NA	NA	NA	NA	NA	NA	NA	NA	NA	NA	NA	NA	NA	NA	NA	NA	NA	NA	NA	NA	NA	NA	NA	NA	NA	NA	NA	NA	NA	NA
ABAL	candidate	CL243Contig1	2	18	208	0	NA	0	NA	NA	NA	0	NA	NA	6	0.0288462	NA	0	NA	NA	NA	NA	NA	NA	NA	NA	NA	NA	NA	NA	NA	NA	NA	NA	NA	NA	NA	NA	NA	NA	NA	NA	NA	NA	NA	NA	NA	NA	NA
ABAL	candidate	CL2472Contig1	4	17	346	0	NA	0	NA	NA	NA	0	NA	NA	25	0.0722543	NA	0	NA	NA	NA	NA	NA	NA	NA	NA	NA	NA	NA	NA	NA	NA	NA	NA	NA	NA	NA	NA	NA	NA	NA	NA	NA	NA	NA	NA	NA	NA	NA
ABAL	candidate	CL2637Contig1	3	18	238	0	NA	0	NA	NA	NA	0	NA	NA	14	0.0588235	NA	0	NA	NA	NA	NA	NA	NA	NA	NA	NA	NA	NA	NA	NA	NA	NA	NA	NA	NA	NA	NA	NA	NA	NA	NA	NA	NA	NA	NA	NA	NA	NA
ABAL	candidate	CL3007Contig1	7	18	411	0	NA	0	NA	NA	NA	0	NA	NA	40	0.0973236	NA	0	NA	NA	NA	NA	NA	NA	NA	NA	NA	NA	NA	NA	NA	NA	NA	NA	NA	NA	NA	NA	NA	NA	NA	NA	NA	NA	NA	NA	NA	NA	NA
ABAL	candidate	CL3162Contig1	2	17	264	0	NA	0	NA	NA	NA	0	NA	NA	15	0.0568182	NA	0	NA	NA	NA	NA	NA	NA	NA	NA	NA	NA	NA	NA	NA	NA	NA	NA	NA	NA	NA	NA	NA	NA	NA	NA	NA	NA	NA	NA	NA	NA	NA
ABAL	candidate	CL4138Contig1	5	12	333	0	NA	0	NA	NA	NA	0	NA	NA	29	0.0870871	NA	0	NA	NA	NA	NA	NA	NA	NA	NA	NA	NA	NA	NA	NA	NA	NA	NA	NA	NA	NA	NA	NA	NA	NA	NA	NA	NA	NA	NA	NA	NA	NA
ABAL	candidate	CL4417Contig1	6	16	213	0	NA	0	NA	NA	NA	0	NA	NA	15	0.0704225	NA	0	NA	NA	NA	NA	NA	NA	NA	NA	NA	NA	NA	NA	NA	NA	NA	NA	NA	NA	NA	NA	NA	NA	NA	NA	NA	NA	NA	NA	NA	NA	NA
ABAL	candidate	CL516Contig1	3	17	424	0	NA	0	NA	NA	NA	0	NA	NA	38	0.0896226	NA	0	NA	NA	NA	NA	NA	NA	NA	NA	NA	NA	NA	NA	NA	NA	NA	NA	NA	NA	NA	NA	NA	NA	NA	NA	NA	NA	NA	NA	NA	NA	NA
ABAL	candidate	UMN_1023	2	18	411	0	NA	0	NA	NA	NA	0	NA	NA	28	0.0681265	NA	0	NA	NA	NA	NA	NA	NA	NA	NA	NA	NA	NA	NA	NA	NA	NA	NA	NA	NA	NA	NA	NA	NA	NA	NA	NA	NA	NA	NA	NA	NA	NA
ABAL	candidate	UMN_1337	9	15	182	0	NA	0	NA	NA	NA	0	NA	NA	10	0.0549451	NA	0	NA	NA	NA	NA	NA	NA	NA	NA	NA	NA	NA	NA	NA	NA	NA	NA	NA	NA	NA	NA	NA	NA	NA	NA	NA	NA	NA	NA	NA	NA	NA
ABAL	candidate	UMN_6393	5	13	461	0	NA	0	NA	NA	NA	0	NA	NA	47	0.101952	NA	0	NA	NA	NA	NA	NA	NA	NA	NA	NA	NA	NA	NA	NA	NA	NA	NA	NA	NA	NA	NA	NA	NA	NA	NA	NA	NA	NA	NA	NA	NA	NA
ABAL	candidate	UMN_CL35Contig1	3	18	200	0	NA	0	NA	NA	NA	0	NA	NA	23	0.115	NA	0	NA	NA	NA	NA	NA	NA	NA	NA	NA	NA	NA	NA	NA	NA	NA	NA	NA	NA	NA	NA	NA	NA	NA	NA	NA	NA	NA	NA	NA	NA	NA
ABAL	candidate	UMN_CL6Contig1	2	1	476	0	NA	0	NA	NA	NA	0	NA	NA	14	0.0294118	NA	0	NA	NA	NA	NA	NA	NA	NA	NA	NA	NA	NA	NA	NA	NA	NA	NA	NA	NA	NA	NA	NA	NA	NA	NA	NA	NA	NA	NA	NA	NA	NA
ABAL	candidate	0_12745	3	12	446	1	0.667	0.00149552	0.844	0.667	0.667	0.00149552	0.844	0.831	25.667	0.0575493	3748	1	0.667	0.8368	0.667	0.667	0.8368	0.831	0.667	0.844	NA	NA	0	0.9811	NA	NA	0	0.7323	1.333	0.8885	0.816	1	0.6782	0.707	-0.667	0.1262	-1.414	0.2994	1.414	0.9248	1.414	0.9248	1.414
ABAL	candidate	0_15036	6	11	406	1	0.438	0.00107882	0.8527	0.438	0.333	0.000820197	0.7101	0.439	60.167	0.148195	4054	1	0.438	0.8568	0.438	0.333	0.712	0.439	0.833	0.9484	-0.933	0.1602	-0.965	0.3954	-0.95	0.3952	1	0.9737	0.067	0.678	0.662	0.2	0.2057	0.513	0.267	0.95	0.552	0.8984	-0.893	0.2452	-1.257	0.2449	-1.133
ABAL	candidate	0_16009_02	3	1	451	1	0.667	0.00147894	0.8464	0.667	0.667	0.00147894	0.8464	0.831	33.667	0.0746497	3694	1	0.667	0.8407	0.667	0.667	0.8407	0.831	0.667	0.8464	NA	NA	0	0.9816	NA	NA	0	0.7444	1.333	0.8875	0.816	1	0.6684	0.707	-0.667	0.1347	-1.414	0.3194	1.414	0.928	1.414	0.928	1.414
ABAL	candidate	2_1528	8	15	464	1	0.386	0.000831897	0.8567	0.386	0.25	0.000538793	0.6772	0.355	28.125	0.0606142	4152	1	0.386	0.8664	0.386	0.25	0.6974	0.355	0.875	0.9635	-1.055	0.1232	-1.204	0.2967	-1.126	0.2965	1	0.9804	0.036	0.6546	0.621	0.143	0.1681	0.469	0.214	0.8999	0.456	0.7775	-0.907	0.2004	-1.406	0.1999	-1.262
ABAL	candidate	2_2937	11	11	444	1	0.341	0.000768018	0.8734	0.341	0.327	0.000736486	0.7257	0.4	47.818	0.107698	4040	1	0.341	0.8733	0.341	0.327	0.7311	0.4	0	0.8677	-0.1	0.1767	0.63	0.4411	0.776	0.8077	0	0.8903	1.473	0.9394	0.584	0.9	0.7703	0.433	-1.145	0.0533	-2.531	0.0985	2.093	0.9312	0.615	0.4342	0.72
ABAL	candidate	2_5636	7	10	465	1	0.408	0.000877419	0.858	0.408	0.286	0.000615054	0.7036	0.39	39.143	0.0841785	4052	1	0.408	0.8552	0.408	0.286	0.6993	0.39	0.857	0.957	-1.006	0.1463	-1.101	0.3608	-1.049	0.3608	1	0.9761	0.048	0.6742	0.639	0.167	0.196	0.488	0.238	0.8987	0.5	0.7794	-0.903	0.2342	-1.341	0.2342	-1.204
ABAL	candidate	2_7189	2	2	486	1	1	0.00205761	0.8391	1	1	0.00205761	0.8391	1.414	70.5	0.145062	3311	1	1	0.8398	1	1	0.8398	1.414	0.5	0.8391	NA	NA	0.707	0.514	NA	NA	1	0.8391	1	0.8391	1	1	0.514	1	0	1	NA	NA	NA	NA	NA	NA	NA
ABAL	candidate	CL2332Contig1	3	12	433	1	0.667	0.00154042	0.8395	0.667	0.667	0.00154042	0.8395	0.831	48.333	0.111624	3790	1	0.667	0.8385	0.667	0.667	0.8385	0.831	0.667	0.8395	NA	NA	0	0.9789	NA	NA	1	0.9175	0.333	0.7507	0.816	0.5	0.3422	0.707	0.333	0.9492	0.707	0.8826	-0.707	0.4596	-0.707	0.4596	-0.707
ABAL	candidate	CL305Contig1	9	17	302	1	0.368	0.00121854	0.8626	0.368	0.222	0.000735099	0.6801	0.327	17.111	0.0566589	4070	1	0.368	0.863	0.368	0.222	0.6859	0.327	0.889	0.9668	-1.088	0.1148	-1.283	0.2821	-1.19	0.2821	1	0.9823	0.028	0.6617	0.607	0.125	0.1688	0.455	0.194	0.866	0.42	0.6899	-0.908	0.2108	-1.458	0.1973	-1.311
ABAL	candidate	CL3116Contig1	3	2	318	1	0.667	0.00209748	0.8442	0.667	0.667	0.00209748	0.8442	0.831	32.333	0.101676	3737	1	0.667	0.8448	0.667	0.667	0.8448	0.831	0.667	0.8442	NA	NA	0	0.9807	NA	NA	1	0.9244	0.333	0.7555	0.816	0.5	0.3457	0.707	0.333	0.9521	0.707	0.8887	-0.707	0.4571	-0.707	0.4571	-0.707
ABAL	candidate	CL3832Contig1	2	17	211	1	1	0.00473934	0.8414	1	1	0.00473934	0.8414	1.414	37.5	0.177725	3283	1	1	0.8352	1	1	0.8352	1.414	0.5	0.8414	NA	NA	0.707	0.5169	NA	NA	1	0.8414	1	0.8414	1	1	0.5169	1	0	1	NA	NA	NA	NA	NA	NA	NA
ABAL	candidate	CL866Contig1	4	17	635	1	0.545	0.000858268	0.8424	0.545	0.667	0.00105039	0.8424	0.748	70.5	0.111024	3962	1	0.545	0.8471	0.545	0.667	0.8471	0.748	0	0.7138	1.633	0.3604	1.277	0.9084	1.633	0.9096	0	0.7893	0.667	0.8139	0.739	0.667	0.5121	0.603	0	0.8393	0	0.5944	0.471	0.6212	1.301	0.8932	1.095
ABAL	candidate	UMN_495	9	4	600	1	0.368	0.000613333	0.8637	0.368	0.222	0.00037	0.685	0.327	60.111	0.100185	3956	1	0.368	0.8652	0.368	0.222	0.6821	0.327	0.889	0.9704	-1.088	0.1058	-1.283	0.2672	-1.19	0.2672	1	0.9847	0.028	0.6668	0.607	0.125	0.1577	0.455	0.194	0.8664	0.42	0.681	-0.908	0.1972	-1.458	0.1812	-1.311
ABAL	candidate	UMN_5272	2	10	444	1	1	0.00225225	0.8442	1	1	0.00225225	0.8442	1.414	30.5	0.0686937	3238	1	1	0.8417	1	1	0.8417	1.414	0.5	0.8442	NA	NA	0.707	0.5188	NA	NA	1	0.8442	1	0.8442	1	1	0.5188	1	0	1	NA	NA	NA	NA	NA	NA	NA
ABAL	candidate	0_8187	10	14	320	2	0.707	0.00220937	0.8543	0.539	0.889	0.00277813	0.8079	0.763	33.2	0.10375	6028	2	0.707	0.8546	0.539	0.889	0.8097	0.763	0	0.7756	0.83	0.3906	1.091	0.7852	1.026	0.8756	0	0.8017	1.778	0.8837	0.849	1.333	0.819	0.663	-0.889	0.1096	-1.289	0.2118	1.603	0.8671	1.111	0.7775	0.989
ABAL	candidate	0_8642	7	7	424	2	0.816	0.00192453	0.8402	0.632	0.857	0.00202123	0.7774	0.781	22.571	0.0532335	5913	2	0.816	0.8437	0.632	0.857	0.7819	0.781	0.857	0.8965	0.206	0.2526	0	0.4181	-0.059	0.4184	1	0.9348	0.476	0.6478	0.872	0.667	0.4629	0.727	0.381	0.9089	0.531	0.7815	-0.383	0.2723	-0.177	0.3261	-0.247
ABAL	candidate	2_8852	10	18	408	2	0.707	0.00173284	0.8559	0.539	0.711	0.00174265	0.7748	0.656	33.4	0.0818627	5975	2	0.707	0.8544	0.539	0.711	0.7708	0.656	0	0.7709	0.019	0.2653	0.873	0.515	1.026	0.874	0	0.7979	0.178	0.5531	0.849	0.444	0.3692	0.663	0.533	0.9733	0.774	0.9776	-0.672	0.208	0.889	0.6025	0.989
ABAL	candidate	2_9930	4	3	446	2	1.091	0.00244619	0.8207	0.876	1.167	0.00261659	0.7867	1.108	38.75	0.0868834	5590	2	1.091	0.8154	0.876	1.167	0.7826	1.108	0.75	0.783	0.592	0.3978	0.504	0.7116	0.592	0.7116	1	0.8672	0.833	0.687	0.766	1	0.5361	0.884	0.333	0.9314	0.455	0.6918	-0.242	0.3628	0.213	0.5016	0.12
ABAL	candidate	CL3054Contig1	3	15	406	2	1.333	0.00328325	0.8138	1.098	1.333	0.00328325	0.8138	1.37	13.667	0.0336626	5235	2	1.333	0.8172	1.098	1.333	0.8172	1.37	1.333	0.8138	NA	NA	0	0.9309	0	0.883	2	0.9155	0.667	0.643	nan	1	0.4902	1.024	0.667	0.9612	0.966	0.9448	-0.966	0.1366	-0.966	0.1366	-0.966
ABAL	candidate	CL3321Contig1	3	17	300	2	1.333	0.00444333	0.8112	1.098	1.333	0.00444333	0.8112	1.37	28.333	0.0944433	5217	2	1.333	0.8128	1.098	1.333	0.8128	1.37	1.333	0.8112	NA	NA	0	0.9247	0	0.8729	0	0.5939	2.667	0.8861	nan	2	0.7372	1.024	-1.333	0.0563	-1.932	0.0709	1.932	0.9693	1.932	0.9693	1.932
ABAL	candidate	CL4370Contig1	8	13	261	2	0.771	0.00295402	0.8491	0.593	0.964	0.00369349	0.8188	0.831	24.125	0.0924329	5994	2	0.771	0.8449	0.593	0.964	0.8143	0.831	0	0.7406	0.932	0.3939	1.168	0.819	1.111	0.8829	0	0.773	1.607	0.8508	0.866	1.286	0.7845	0.7	-0.643	0.1439	-0.909	0.2237	1.314	0.8263	1.196	0.7963	1.053
ABAL	candidate	CL4481Contig1	2	16	288	2	2	0.00694444	0.8132	1.732	2	0.00694444	0.8132	2.449	31	0.107639	4424	2	2	0.8071	1.732	2	0.8071	2.449	1	0.8132	NA	NA	2	0.5778	NA	NA	2	0.8132	2	0.8132	nan	2	0.5778	1.414	0	1	NA	NA	NA	NA	NA	NA	NA
ABAL	candidate	CL59Contig1	2	6	208	2	2	0.00961539	0.8079	1.732	2	0.00961539	0.8079	2.449	24.5	0.117788	4405	1	1	0.8378	1.732	1	0.8378	1.414	1	0.8079	NA	NA	2	0.5639	NA	NA	1	0.7139	1	0.7139	1	1	0.3505	1	0	1	NA	NA	NA	NA	NA	NA	NA
ABAL	candidate	2_1818	3	10	400	3	2	0.005	0.8003	1.512	2	0.005	0.8003	1.886	23	0.0575	6206	3	2	0.8018	1.512	2	0.8018	1.886	2	0.8003	NA	NA	0	0.8862	0	0.8347	3	0.9154	1	0.5653	nan	1.5	0.5234	1.282	1	0.977	1.146	0.9708	-1.146	0.0657	-1.146	0.0657	-1.146
ABAL	candidate	CL1148Contig1_07	6	11	213	3	1.314	0.00616901	0.836	0.91	1	0.00469484	0.6789	0.894	14.5	0.0680751	6925	3	1.314	0.8274	0.91	1	0.673	0.894	2.5	0.9484	-1.233	0.0735	-1.318	0.1067	-1.26	0.1061	3	0.9803	0.2	0.429	0.982	0.6	0.3292	0.974	0.8	0.9785	0.851	0.9794	-1.448	0.0186	-1.892	0.0182	-1.718
ABAL	candidate	CL149Contig3	3	15	312	3	2	0.00641026	0.7999	1.512	2	0.00641026	0.7999	1.886	37	0.11859	6135	3	2	0.8061	1.512	2	0.8061	1.886	2	0.7999	NA	NA	0	0.8857	0	0.8354	3	0.9152	1	0.5728	nan	1.5	0.5231	1.282	1	0.9747	1.146	0.9684	-1.146	0.0654	-1.146	0.0654	-1.146
ABAL	candidate	CL4023Contig1	3	18	351	3	2	0.00569801	0.8065	1.512	2	0.00569801	0.8065	1.886	22.333	0.0636268	6079	2	1.333	0.8159	1.512	1.333	0.8159	1.37	2	0.8065	NA	NA	0	0.8791	0	0.8247	0	0.4994	2.667	0.8151	nan	2	0.6384	1.024	-1.333	0.0827	-1.932	0.0752	1.932	0.9636	1.932	0.9636	1.932
ABAL	candidate	0_16197	7	15	498	4	1.633	0.00327912	0.8321	1.032	1.143	0.00229518	0.68	0.957	41	0.0823293	7648	4	1.633	0.829	1.032	1.143	0.6769	0.957	3.429	0.957	-1.434	0.0466	-1.617	0.0611	-1.51	0.0609	2	0.9304	3.524	0.8943	1.139	2.333	0.7992	1.124	-2.381	0.0623	-2.113	0.0911	1.191	0.7667	-0.667	0.2282	-0.313
ABAL	candidate	CL1659Contig1	7	11	440	4	1.633	0.00371136	0.8312	1.032	1.905	0.00432954	0.8284	1.407	25.143	0.0571432	7674	3	1.224	0.834	1.032	1.619	0.8498	1.24	0.857	0.7912	0.797	0.5207	0.741	0.4928	0.652	0.5016	0	0.6199	1.048	0.551	1.028	1.333	0.5781	0.933	0.571	0.925	0.616	0.8636	0.22	0.4216	1.537	0.8582	1.269
ABAL	candidate	CL4354Contig1	7	18	451	6	2.449	0.00543015	0.8274	1.412	2.857	0.00633481	0.843	1.954	46.571	0.103262	8427	5	2.041	0.8242	1.412	2.286	0.8244	1.627	1.714	0.8147	0.847	0.5761	0.577	0.4818	0.439	0.4789	2	0.8719	1.381	0.5092	1.217	1.833	0.5653	1.307	0.905	0.9428	0.686	0.8919	-0.307	0.2456	0.189	0.3902	0.03
ABAL	candidate	2_5668	5	1	716	8	3.84	0.00536313	0.8065	2.243	3.8	0.00530726	0.7809	2.682	59	0.0824022	8550	8	3.84	0.8083	2.243	3.8	0.7792	2.682	4	0.833	-0.073	0.4308	-0.077	0.5039	-0.073	0.5039	4	0.8803	3.7	0.7077	nan	3.75	0.6932	1.986	0.1	0.6296	0.053	0.562	-0.099	0.3008	-0.091	0.3947	-0.078
ABAL	candidate	0_6878	2	15	435	11	11	0.0252874	0.7738	8.124	11	0.0252874	0.7738	11.489	36	0.0827586	6737	10	10	0.7683	8.124	10	0.7683	10.488	5.5	0.7738	NA	NA	nan	0	NA	NA	10	0.7539	10	0.7539	nan	10	0.6347	3.162	0	1	NA	NA	NA	NA	NA	NA	NA
ABAL	candidate	0_7793	2	4	242	11	11	0.0454545	0.7829	8.124	11	0.0454545	0.7829	11.489	18	0.0743802	6627	10	10	0.7709	8.124	10	0.7709	10.488	5.5	0.7829	NA	NA	nan	0	NA	NA	10	0.762	10	0.762	nan	10	0.6409	3.162	0	1	NA	NA	NA	NA	NA	NA	NA
ABAL	candidate	CL1758Contig1	2	13	418	11	11	0.0263158	0.7751	8.124	11	0.0263158	0.7751	11.489	34.5	0.0825359	6748	11	11	0.7764	8.124	11	0.7764	11.489	5.5	0.7751	NA	NA	nan	0	NA	NA	11	0.7751	11	0.7751	nan	11	0.6667	3.317	0	1	NA	NA	NA	NA	NA	NA	NA
ABAL	candidate	0_16607	2	16	587	24	24	0.0408859	0.7712	17.321	24	0.0408859	0.7712	24.495	51.5	0.0877342	7762	21	21	0.7665	17.321	21	0.7665	21.494	12	0.7712	NA	NA	nan	0	NA	NA	21	0.742	21	0.742	nan	21	0.6676	4.583	0	1	NA	NA	NA	NA	NA	NA	NA
ABAL	candidate	2_8265	2	2	400	24	24	0.06	0.7736	17.321	24	0.06	0.7736	24.495	24.5	0.06125	7784	23	23	0.7671	17.321	23	0.7671	23.495	12	0.7736	NA	NA	nan	0	NA	NA	23	0.7631	23	0.7631	nan	23	0.6957	4.796	0	1	NA	NA	NA	NA	NA	NA	NA
ABAL	candidate	2_89	3	2	414	40	26.667	0.064413	0.7701	16.291	26.667	0.064413	0.7701	20.318	62.333	0.150563	9263	35	23.333	0.7674	16.291	23.333	0.7674	17.833	26.667	0.7701	NA	NA	0	0.8784	0	0.7447	18	0.6987	28.667	0.7521	nan	26	0.7182	6.77	-5.333	0.2113	-1.033	0.282	1.033	0.719	1.033	0.719	1.033
ABAL	control	0_12190_01	11	17	466	0	NA	0	NA	NA	NA	0	NA	NA	21	0.0450644	NA	0	NA	NA	NA	NA	NA	NA	NA	NA	NA	NA	NA	NA	NA	NA	NA	NA	NA	NA	NA	NA	NA	NA	NA	NA	NA	NA	NA	NA	NA	NA	NA
ABAL	control	0_1347	6	18	402	0	NA	0	NA	NA	NA	0	NA	NA	25	0.0621891	NA	0	NA	NA	NA	NA	NA	NA	NA	NA	NA	NA	NA	NA	NA	NA	NA	NA	NA	NA	NA	NA	NA	NA	NA	NA	NA	NA	NA	NA	NA	NA	NA
ABAL	control	0_13483	8	15	431	0	NA	0	NA	NA	NA	0	NA	NA	21	0.0487239	NA	0	NA	NA	NA	NA	NA	NA	NA	NA	NA	NA	NA	NA	NA	NA	NA	NA	NA	NA	NA	NA	NA	NA	NA	NA	NA	NA	NA	NA	NA	NA	NA
ABAL	control	2_6541	2	2	419	0	NA	0	NA	NA	NA	0	NA	NA	57	0.136038	NA	0	NA	NA	NA	NA	NA	NA	NA	NA	NA	NA	NA	NA	NA	NA	NA	NA	NA	NA	NA	NA	NA	NA	NA	NA	NA	NA	NA	NA	NA	NA	NA
ABAL	control	2_9465	2	10	552	0	NA	0	NA	NA	NA	0	NA	NA	33	0.0597826	NA	0	NA	NA	NA	NA	NA	NA	NA	NA	NA	NA	NA	NA	NA	NA	NA	NA	NA	NA	NA	NA	NA	NA	NA	NA	NA	NA	NA	NA	NA	NA	NA
ABAL	control	2_9603	7	15	407	0	NA	0	NA	NA	NA	0	NA	NA	28	0.0687961	NA	0	NA	NA	NA	NA	NA	NA	NA	NA	NA	NA	NA	NA	NA	NA	NA	NA	NA	NA	NA	NA	NA	NA	NA	NA	NA	NA	NA	NA	NA	NA	NA
ABAL	control	CL3421Contig1	6	17	207	0	NA	0	NA	NA	NA	0	NA	NA	18	0.0869565	NA	0	NA	NA	NA	NA	NA	NA	NA	NA	NA	NA	NA	NA	NA	NA	NA	NA	NA	NA	NA	NA	NA	NA	NA	NA	NA	NA	NA	NA	NA	NA	NA
ABAL	control	CL3770Contig1	2	16	284	0	NA	0	NA	NA	NA	0	NA	NA	48	0.169014	NA	0	NA	NA	NA	NA	NA	NA	NA	NA	NA	NA	NA	NA	NA	NA	NA	NA	NA	NA	NA	NA	NA	NA	NA	NA	NA	NA	NA	NA	NA	NA	NA
ABAL	control	CL3783Contig1	3	18	225	0	NA	0	NA	NA	NA	0	NA	NA	11	0.0488889	NA	0	NA	NA	NA	NA	NA	NA	NA	NA	NA	NA	NA	NA	NA	NA	NA	NA	NA	NA	NA	NA	NA	NA	NA	NA	NA	NA	NA	NA	NA	NA	NA
ABAL	control	UMN_5051	9	18	267	0	NA	0	NA	NA	NA	0	NA	NA	15	0.0561798	NA	0	NA	NA	NA	NA	NA	NA	NA	NA	NA	NA	NA	NA	NA	NA	NA	NA	NA	NA	NA	NA	NA	NA	NA	NA	NA	NA	NA	NA	NA	NA	NA
ABAL	control	0_12254	2	17	378	1	1	0.0026455	0.8489	1	1	0.0026455	0.8489	1.414	18.5	0.0489418	3191	1	1	0.8409	1	1	0.8409	1.414	0.5	0.8489	NA	NA	0.707	0.5265	NA	NA	1	0.8489	1	0.8489	1	1	0.5265	1	0	1	NA	NA	NA	NA	NA	NA	NA
ABAL	control	0_14883	6	16	437	1	0.438	0.00100229	0.8515	0.438	0.333	0.000762014	0.7116	0.439	23.167	0.0530137	4103	1	0.438	0.8552	0.438	0.333	0.7076	0.439	0.833	0.9475	-0.933	0.1676	-0.965	0.4087	-0.95	0.4085	1	0.9718	0.067	0.676	0.662	0.2	0.2103	0.513	0.267	0.9491	0.552	0.8986	-0.893	0.252	-1.257	0.2525	-1.133
ABAL	control	0_7171	2	17	414	1	1	0.00241546	0.8384	1	1	0.00241546	0.8384	1.414	31	0.0748792	3185	0	NA	NA	NA	NA	NA	NA	0.5	0.8384	NA	NA	0.707	0.4926	NA	NA	NA	NA	NA	NA	NA	NA	NA	NA	NA	NA	NA	NA	NA	NA	NA	NA	NA
ABAL	control	2_6491	3	17	435	1	0.667	0.00153333	0.8414	0.667	0.667	0.00153333	0.8414	0.831	43.333	0.0996161	3763	1	0.667	0.8475	0.667	0.667	0.8475	0.831	0.667	0.8414	NA	NA	0	0.9769	NA	NA	1	0.9206	0.333	0.7544	0.816	0.5	0.3473	0.707	0.333	0.9495	0.707	0.8831	-0.707	0.4643	-0.707	0.4643	-0.707
ABAL	control	UMN_CL5Contig2	2	5	246	1	1	0.00406504	0.8397	1	1	0.00406504	0.8397	1.414	51.5	0.20935	3274	1	1	0.8431	1	1	0.8431	1.414	0.5	0.8397	NA	NA	0.707	0.5104	NA	NA	1	0.8397	1	0.8397	1	1	0.5104	1	0	1	NA	NA	NA	NA	NA	NA	NA
ABAL	control	2_7918	10	12	517	2	0.707	0.0013675	0.8565	0.539	0.556	0.00107544	0.735	0.559	35.7	0.0690522	5966	2	0.707	0.8486	0.539	0.556	0.7227	0.559	0.9	0.9339	-0.691	0.154	-0.423	0.2717	-0.28	0.32	0	0.8038	3.222	0.9737	0.849	1.889	0.9128	0.663	-2.667	0.0173	-3.868	0.0119	3.024	0.9883	0.694	0.4733	0.989
ABAL	control	1_6493	9	18	435	3	1.104	0.00253793	0.8395	0.738	1.333	0.00306437	0.8289	1.032	31	0.0712644	7152	2	0.736	0.8487	0.738	1.111	0.8875	0.904	0.889	0.8845	0.794	0.4246	0.405	0.3851	0.231	0.3784	0	0.72	1.139	0.6847	0.858	1.125	0.6477	0.68	-0.028	0.3189	-0.04	0.4407	0.994	0.7293	1.383	0.868	1.017
ABAL	control	0_14976	6	17	481	4	1.752	0.00364241	0.8172	1.128	1.533	0.00318711	0.7142	1.224	45.833	0.0952869	7542	4	1.752	0.8204	1.128	1.533	0.7179	1.224	2.5	0.9051	-0.676	0.2757	-0.675	0.3707	-0.627	0.3756	3	0.9581	0.467	0.4201	1.027	1	0.412	1.172	1.067	0.9853	0.936	0.9885	-1.282	0.0221	-1.135	0.188	-1.042
ABAL	control	0_16068	5	16	382	4	1.92	0.00502618	0.8096	1.267	2	0.0052356	0.7939	1.571	34.2	0.0895288	7467	4	1.92	0.8148	1.267	2	0.7977	1.571	1.6	0.8134	0.273	0.4165	0.278	0.5578	0.273	0.5578	2	0.8854	1	0.5389	0.72	1.5	0.5706	1.237	1	0.9729	0.872	0.9585	-0.723	0.2151	0	0.4383	-0.066
ABAL	control	2_6457	8	2	492	5	1.928	0.0039187	0.8426	1.136	1.821	0.00370122	0.7734	1.33	60.625	0.123222	8192	5	1.928	0.8382	1.136	1.821	0.765	1.33	2.625	0.9199	-0.251	0.2709	-0.482	0.2994	-0.494	0.301	1	0.8254	4.179	0.9084	1.31	3	0.8466	1.265	-2.357	0.0762	-1.811	0.1392	1.583	0.8413	0.55	0.4324	0.689
ABAL	control	UMN_5002	2	2	200	10	10	0.05	0.7798	7.416	10	0.05	0.7798	10.488	7	0.035	6608	10	10	0.7687	7.416	10	0.7687	10.488	5	0.7798	NA	NA	nan	0	NA	NA	10	0.7798	10	0.7798	nan	10	0.6668	3.162	0	1	NA	NA	NA	NA	NA	NA	NA
ABAL	control	UMN_1263	3	17	472	24	16	0.0338983	0.7797	9.914	16	0.0338983	0.7797	12.365	58	0.122881	8773	18	12	0.7728	9.914	12	0.7728	9.381	16	0.7797	NA	NA	0	0.7277	0	0.6964	11	0.7109	14.333	0.7023	nan	13.5	0.6633	4.036	-2.333	0.2965	-1.008	0.2983	1.008	0.7067	0.336	0.464	0.336
ABAL	control	0_10706	8	18	440	42	16.198	0.0368136	0.8389	7.299	12.75	0.0289773	0.7034	7.338	34.125	0.0775568	9898	40	15.427	0.8338	7.299	12.25	0.7047	7.065	28.875	0.948	-1.14	0.1957	-1.392	0.1915	-1.282	0.1906	18	0.9274	31.464	0.9117	nan	21.857	0.8552	6.91	-19.214	0.0497	-2.589	0.0784	1.967	0.864	-0.666	0.2548	-0.336
ABAL	control	0_14986	9	18	271	0	NA	0	NA	NA	NA	0	NA	NA	4	0.0147601	NA	0	NA	NA	NA	NA	NA	NA	NA	NA	NA	NA	NA	NA	NA	NA	NA	NA	NA	NA	NA	NA	NA	NA	NA	NA	NA	NA	NA	NA	NA	NA	NA
ABAL	control	0_15361	4	5	249	0	NA	0	NA	NA	NA	0	NA	NA	20	0.0803213	NA	0	NA	NA	NA	NA	NA	NA	NA	NA	NA	NA	NA	NA	NA	NA	NA	NA	NA	NA	NA	NA	NA	NA	NA	NA	NA	NA	NA	NA	NA	NA	NA
ABAL	control	0_5038	6	17	264	0	NA	0	NA	NA	NA	0	NA	NA	19	0.0719697	NA	0	NA	NA	NA	NA	NA	NA	NA	NA	NA	NA	NA	NA	NA	NA	NA	NA	NA	NA	NA	NA	NA	NA	NA	NA	NA	NA	NA	NA	NA	NA	NA
ABAL	control	2_6618	3	15	424	0	NA	0	NA	NA	NA	0	NA	NA	26	0.0613208	NA	0	NA	NA	NA	NA	NA	NA	NA	NA	NA	NA	NA	NA	NA	NA	NA	NA	NA	NA	NA	NA	NA	NA	NA	NA	NA	NA	NA	NA	NA	NA	NA
ABAL	control	0_13552	4	17	476	2	1.091	0.00229202	0.8201	0.876	1	0.00210084	0.7602	0.991	46.25	0.0971639	5558	1	0.545	0.8451	0.876	0.5	0.7715	0.62	1.5	0.8878	-0.71	0.1814	-0.604	0.3264	-0.71	0.3264	1	0.8692	0.167	0.551	0.739	0.333	0.1922	0.603	0.333	0.9009	0.677	0.8902	-0.825	0.2895	-0.976	0.2879	-0.913
ABAL	control	CL1694Contig1_04	9	17	292	3	1.104	0.00378082	0.8457	0.738	0.667	0.00228425	0.6173	0.637	34.333	0.117579	7080	3	1.104	0.8382	0.738	0.667	0.6169	0.637	2.667	0.9712	-1.513	0.0375	-1.82	0.0531	-1.683	0.0527	3	0.9884	0.083	0.3836	1.051	0.375	0.2436	0.875	0.583	0.9488	0.645	0.8919	-1.473	0.0105	-2.243	0.0106	-2.031
ABAL	control	0_846	6	11	582	4	1.752	0.00301031	0.8287	1.128	2.267	0.00389519	0.8578	1.664	55	0.0945017	7549	4	1.752	0.8239	1.128	2.267	0.8533	1.664	0	0.5574	1.593	0.6894	1.582	0.9306	1.467	0.9319	0	0.602	2.533	0.814	1.027	2.4	0.7957	1.172	-0.267	0.311	-0.234	0.3961	1.105	0.7621	1.753	0.9295	1.462
ABAL	control	0_9383	8	17	481	4	1.543	0.0032079	0.8297	0.961	1	0.002079	0.6149	0.852	30.5	0.0634096	7780	4	1.543	0.8423	0.961	1	0.6165	0.852	3.5	0.9636	-1.535	0.04	-1.797	0.0514	-1.665	0.0514	4	0.9886	0.143	0.359	1.189	0.571	0.2902	1.087	0.857	0.972	0.771	0.9398	-1.65	0.0044	-2.354	0.0044	-2.133
ABAL	control	2_6052	2	6	428	19	19	0.0443925	0.7672	13.784	19	0.0443925	0.7672	19.494	31	0.0724299	7518	18	18	0.771	13.784	18	0.771	18.493	9.5	0.7672	NA	NA	nan	0	NA	NA	18	0.7549	18	0.7549	nan	18	0.674	4.243	0	1	NA	NA	NA	NA	NA	NA	NA
LADE	candidate	0_11324	5	5	279	0	NA	0	NA	NA	NA	0	NA	NA	18	0.0645161	NA	0	NA	NA	NA	NA	NA	NA	NA	NA	NA	NA	NA	NA	NA	NA	NA	NA	NA	NA	NA	NA	NA	NA	NA	NA	NA	NA	NA	NA	NA	NA	NA
LADE	candidate	0_12745	2	12	446	0	NA	0	NA	NA	NA	0	NA	NA	17	0.0381166	NA	0	NA	NA	NA	NA	NA	NA	NA	NA	NA	NA	NA	NA	NA	NA	NA	NA	NA	NA	NA	NA	NA	NA	NA	NA	NA	NA	NA	NA	NA	NA	NA
LADE	candidate	0_13152	4	18	187	0	NA	0	NA	NA	NA	0	NA	NA	6	0.0320856	NA	0	NA	NA	NA	NA	NA	NA	NA	NA	NA	NA	NA	NA	NA	NA	NA	NA	NA	NA	NA	NA	NA	NA	NA	NA	NA	NA	NA	NA	NA	NA	NA
LADE	candidate	0_13240	3	17	459	0	NA	0	NA	NA	NA	0	NA	NA	28	0.0610022	NA	0	NA	NA	NA	NA	NA	NA	NA	NA	NA	NA	NA	NA	NA	NA	NA	NA	NA	NA	NA	NA	NA	NA	NA	NA	NA	NA	NA	NA	NA	NA	NA
LADE	candidate	0_13913	4	3	390	0	NA	0	NA	NA	NA	0	NA	NA	28	0.0717949	NA	0	NA	NA	NA	NA	NA	NA	NA	NA	NA	NA	NA	NA	NA	NA	NA	NA	NA	NA	NA	NA	NA	NA	NA	NA	NA	NA	NA	NA	NA	NA	NA
LADE	candidate	0_16889	4	14	321	0	NA	0	NA	NA	NA	0	NA	NA	15	0.046729	NA	0	NA	NA	NA	NA	NA	NA	NA	NA	NA	NA	NA	NA	NA	NA	NA	NA	NA	NA	NA	NA	NA	NA	NA	NA	NA	NA	NA	NA	NA	NA	NA
LADE	candidate	0_17247	5	18	421	0	NA	0	NA	NA	NA	0	NA	NA	29	0.0688836	NA	0	NA	NA	NA	NA	NA	NA	NA	NA	NA	NA	NA	NA	NA	NA	NA	NA	NA	NA	NA	NA	NA	NA	NA	NA	NA	NA	NA	NA	NA	NA	NA
LADE	candidate	0_2885	2	18	429	0	NA	0	NA	NA	NA	0	NA	NA	38	0.0885781	NA	0	NA	NA	NA	NA	NA	NA	NA	NA	NA	NA	NA	NA	NA	NA	NA	NA	NA	NA	NA	NA	NA	NA	NA	NA	NA	NA	NA	NA	NA	NA	NA
LADE	candidate	0_7009	4	3	409	0	NA	0	NA	NA	NA	0	NA	NA	23	0.0562347	NA	0	NA	NA	NA	NA	NA	NA	NA	NA	NA	NA	NA	NA	NA	NA	NA	NA	NA	NA	NA	NA	NA	NA	NA	NA	NA	NA	NA	NA	NA	NA	NA
LADE	candidate	0_7793	2	4	242	0	NA	0	NA	NA	NA	0	NA	NA	9	0.0371901	NA	0	NA	NA	NA	NA	NA	NA	NA	NA	NA	NA	NA	NA	NA	NA	NA	NA	NA	NA	NA	NA	NA	NA	NA	NA	NA	NA	NA	NA	NA	NA	NA
LADE	candidate	2_1528	3	15	464	0	NA	0	NA	NA	NA	0	NA	NA	33	0.0711207	NA	0	NA	NA	NA	NA	NA	NA	NA	NA	NA	NA	NA	NA	NA	NA	NA	NA	NA	NA	NA	NA	NA	NA	NA	NA	NA	NA	NA	NA	NA	NA	NA
LADE	candidate	2_2931	5	16	456	0	NA	0	NA	NA	NA	0	NA	NA	26	0.0570175	NA	0	NA	NA	NA	NA	NA	NA	NA	NA	NA	NA	NA	NA	NA	NA	NA	NA	NA	NA	NA	NA	NA	NA	NA	NA	NA	NA	NA	NA	NA	NA	NA
LADE	candidate	2_3742	5	16	169	0	NA	0	NA	NA	NA	0	NA	NA	18	0.106509	NA	0	NA	NA	NA	NA	NA	NA	NA	NA	NA	NA	NA	NA	NA	NA	NA	NA	NA	NA	NA	NA	NA	NA	NA	NA	NA	NA	NA	NA	NA	NA	NA
LADE	candidate	2_6731	4	14	430	0	NA	0	NA	NA	NA	0	NA	NA	42	0.0976744	NA	0	NA	NA	NA	NA	NA	NA	NA	NA	NA	NA	NA	NA	NA	NA	NA	NA	NA	NA	NA	NA	NA	NA	NA	NA	NA	NA	NA	NA	NA	NA	NA
LADE	candidate	2_8852	3	18	408	0	NA	0	NA	NA	NA	0	NA	NA	26	0.0637255	NA	0	NA	NA	NA	NA	NA	NA	NA	NA	NA	NA	NA	NA	NA	NA	NA	NA	NA	NA	NA	NA	NA	NA	NA	NA	NA	NA	NA	NA	NA	NA	NA
LADE	candidate	CL1019Contig1	2	17	266	0	NA	0	NA	NA	NA	0	NA	NA	29	0.109023	NA	0	NA	NA	NA	NA	NA	NA	NA	NA	NA	NA	NA	NA	NA	NA	NA	NA	NA	NA	NA	NA	NA	NA	NA	NA	NA	NA	NA	NA	NA	NA	NA
LADE	candidate	CL1064Contig1	2	17	265	0	NA	0	NA	NA	NA	0	NA	NA	18	0.0679245	NA	0	NA	NA	NA	NA	NA	NA	NA	NA	NA	NA	NA	NA	NA	NA	NA	NA	NA	NA	NA	NA	NA	NA	NA	NA	NA	NA	NA	NA	NA	NA	NA
LADE	candidate	CL1224Contig1	2	2	692	0	NA	0	NA	NA	NA	0	NA	NA	65	0.0939306	NA	0	NA	NA	NA	NA	NA	NA	NA	NA	NA	NA	NA	NA	NA	NA	NA	NA	NA	NA	NA	NA	NA	NA	NA	NA	NA	NA	NA	NA	NA	NA	NA
LADE	candidate	CL1489Contig1	2	17	351	0	NA	0	NA	NA	NA	0	NA	NA	35	0.0997151	NA	0	NA	NA	NA	NA	NA	NA	NA	NA	NA	NA	NA	NA	NA	NA	NA	NA	NA	NA	NA	NA	NA	NA	NA	NA	NA	NA	NA	NA	NA	NA	NA
LADE	candidate	CL149Contig3	5	15	318	0	NA	0	NA	NA	NA	0	NA	NA	34	0.106918	NA	0	NA	NA	NA	NA	NA	NA	NA	NA	NA	NA	NA	NA	NA	NA	NA	NA	NA	NA	NA	NA	NA	NA	NA	NA	NA	NA	NA	NA	NA	NA	NA
LADE	candidate	CL1536Contig1	2	18	207	0	NA	0	NA	NA	NA	0	NA	NA	15	0.0724638	NA	0	NA	NA	NA	NA	NA	NA	NA	NA	NA	NA	NA	NA	NA	NA	NA	NA	NA	NA	NA	NA	NA	NA	NA	NA	NA	NA	NA	NA	NA	NA	NA
LADE	candidate	CL3007Contig1	4	18	412	0	NA	0	NA	NA	NA	0	NA	NA	33	0.0800971	NA	0	NA	NA	NA	NA	NA	NA	NA	NA	NA	NA	NA	NA	NA	NA	NA	NA	NA	NA	NA	NA	NA	NA	NA	NA	NA	NA	NA	NA	NA	NA	NA
LADE	candidate	CL3162Contig1	4	17	264	0	NA	0	NA	NA	NA	0	NA	NA	12	0.0454545	NA	0	NA	NA	NA	NA	NA	NA	NA	NA	NA	NA	NA	NA	NA	NA	NA	NA	NA	NA	NA	NA	NA	NA	NA	NA	NA	NA	NA	NA	NA	NA	NA
LADE	candidate	CL3393Contig1	2	17	217	0	NA	0	NA	NA	NA	0	NA	NA	9	0.0414747	NA	0	NA	NA	NA	NA	NA	NA	NA	NA	NA	NA	NA	NA	NA	NA	NA	NA	NA	NA	NA	NA	NA	NA	NA	NA	NA	NA	NA	NA	NA	NA	NA
LADE	candidate	CL3758Contig1	5	18	525	0	NA	0	NA	NA	NA	0	NA	NA	71	0.135238	NA	0	NA	NA	NA	NA	NA	NA	NA	NA	NA	NA	NA	NA	NA	NA	NA	NA	NA	NA	NA	NA	NA	NA	NA	NA	NA	NA	NA	NA	NA	NA	NA
LADE	candidate	CL4478Contig1	3	17	223	0	NA	0	NA	NA	NA	0	NA	NA	9	0.0403587	NA	0	NA	NA	NA	NA	NA	NA	NA	NA	NA	NA	NA	NA	NA	NA	NA	NA	NA	NA	NA	NA	NA	NA	NA	NA	NA	NA	NA	NA	NA	NA	NA
LADE	candidate	CL516Contig1	4	17	424	0	NA	0	NA	NA	NA	0	NA	NA	48	0.113208	NA	0	NA	NA	NA	NA	NA	NA	NA	NA	NA	NA	NA	NA	NA	NA	NA	NA	NA	NA	NA	NA	NA	NA	NA	NA	NA	NA	NA	NA	NA	NA	NA
LADE	candidate	UMN_2399	3	18	437	0	NA	0	NA	NA	NA	0	NA	NA	38	0.0869565	NA	0	NA	NA	NA	NA	NA	NA	NA	NA	NA	NA	NA	NA	NA	NA	NA	NA	NA	NA	NA	NA	NA	NA	NA	NA	NA	NA	NA	NA	NA	NA	NA
LADE	candidate	UMN_495	5	4	600	0	NA	0	NA	NA	NA	0	NA	NA	55	0.0916667	NA	0	NA	NA	NA	NA	NA	NA	NA	NA	NA	NA	NA	NA	NA	NA	NA	NA	NA	NA	NA	NA	NA	NA	NA	NA	NA	NA	NA	NA	NA	NA	NA
LADE	candidate	UMN_5833	4	18	464	0	NA	0	NA	NA	NA	0	NA	NA	26	0.0560345	NA	0	NA	NA	NA	NA	NA	NA	NA	NA	NA	NA	NA	NA	NA	NA	NA	NA	NA	NA	NA	NA	NA	NA	NA	NA	NA	NA	NA	NA	NA	NA	NA
LADE	candidate	0_16015	2	18	353	1	1	0.00283286	0.9584	1	1	0.00283286	0.9584	1.414	21.5	0.0609065	2054	1	1	0.9609	1	1	0.9609	1.414	0.5	0.9584	NA	NA	0.707	0.7975	NA	NA	1	0.9584	1	0.9584	1	1	0.7975	1	0	1	NA	NA	NA	NA	NA	NA	NA
LADE	candidate	0_3415	3	18	582	1	0.667	0.00114605	0.964	0.667	0.667	0.00114605	0.964	0.831	47.333	0.0813282	2159	1	0.667	0.9653	0.667	0.667	0.9653	0.831	0.667	0.964	NA	NA	0	0.9995	NA	NA	1	0.982	0.333	0.907	0.816	0.5	0.5692	0.707	0.333	0.9842	0.707	0.9277	-0.707	0.6415	-0.707	0.6415	-0.707
LADE	candidate	0_6448	3	16	598	1	0.667	0.00111538	0.9654	0.667	0.667	0.00111538	0.9654	0.831	32.333	0.0540686	2158	1	0.667	0.9632	0.667	0.667	0.9632	0.831	0.667	0.9654	NA	NA	0	0.9995	NA	NA	1	0.9828	0.333	0.9057	0.816	0.5	0.563	0.707	0.333	0.9843	0.707	0.9296	-0.707	0.6335	-0.707	0.6335	-0.707
LADE	candidate	2_10438	3	18	406	1	0.667	0.00164286	0.9637	0.667	0.667	0.00164286	0.9637	0.831	28	0.0689655	2105	0	NA	NA	NA	NA	NA	NA	0.667	0.9637	NA	NA	0	1	NA	NA	NA	NA	NA	NA	NA	NA	NA	NA	NA	NA	NA	NA	NA	NA	NA	NA	NA
LADE	candidate	CL2472Contig1	2	17	343	1	1	0.00291545	0.9641	1	1	0.00291545	0.9641	1.414	30.5	0.0889213	2004	1	1	0.9595	1	1	0.9595	1.414	0.5	0.9641	NA	NA	0.707	0.8209	NA	NA	1	0.9641	1	0.9641	1	1	0.8209	1	0	1	NA	NA	NA	NA	NA	NA	NA
LADE	candidate	CL3148Contig1	2	18	217	1	1	0.0046083	0.9599	1	1	0.0046083	0.9599	1.414	19.5	0.0898618	1994	1	1	0.9588	1	1	0.9588	1.414	0.5	0.9599	NA	NA	0.707	0.7989	NA	NA	1	0.9599	1	0.9599	1	1	0.7989	1	0	1	NA	NA	NA	NA	NA	NA	NA
LADE	candidate	CL4354Contig1	3	18	452	1	0.667	0.00147566	0.966	0.667	0.667	0.00147566	0.966	0.831	50.667	0.112095	2126	1	0.667	0.966	0.667	0.667	0.966	0.831	0.667	0.966	NA	NA	0	0.9995	NA	NA	0	0.8452	1.333	0.9827	0.816	1	0.9116	0.707	-0.667	0.059	-1.414	0.2719	1.414	0.9849	1.414	0.9849	1.414
LADE	candidate	CL4470Contig1	4	16	599	1	0.545	0.00090985	0.9654	0.545	0.5	0.000834725	0.9124	0.62	71.75	0.119783	2185	1	0.545	0.9672	0.545	0.5	0.9175	0.62	0.75	0.9773	-0.612	0.1527	-0.479	0.6989	-0.612	0.6989	0	0.8704	1.5	0.988	0.739	1	0.9181	0.603	-1	0.0314	-2.031	0.14	1.768	0.9876	0.976	0.7204	1.095
LADE	candidate	0_11772	2	16	400	2	2	0.005	0.9589	1.732	2	0.005	0.9589	2.449	31.5	0.07875	3521	1	1	0.9593	1.732	1	0.9593	1.414	1	0.9589	NA	NA	2	0.8833	NA	NA	1	0.8821	1	0.8821	1	1	0.6652	1	0	1	NA	NA	NA	NA	NA	NA	NA
LADE	candidate	0_15075	2	18	407	2	2	0.004914	0.9625	1.732	2	0.004914	0.9625	2.449	22	0.0540541	3432	2	2	0.9628	1.732	2	0.9628	2.449	1	0.9625	NA	NA	2	0.8907	NA	NA	2	0.9625	2	0.9625	nan	2	0.8907	1.414	0	1	NA	NA	NA	NA	NA	NA	NA
LADE	candidate	2_8011	4	11	499	2	1.091	0.00218637	0.9719	0.876	1.333	0.00267134	0.9719	1.224	38.5	0.0771543	3823	1	0.545	0.9639	0.876	0.667	0.9639	0.748	0	0.7014	1.893	0.3783	1.611	0.9895	1.893	0.9895	0	0.7548	0.667	0.8785	0.739	0.667	0.6681	0.603	0	0.7821	0	0.43	0.471	0.763	1.301	0.9537	1.095
LADE	candidate	CL1136Contig1	3	1	214	2	1.333	0.00622897	0.974	1.098	1.333	0.00622897	0.974	1.37	23.667	0.110593	3638	2	1.333	0.9755	1.098	1.333	0.9755	1.37	1.333	0.974	NA	NA	0	0.9956	0	0.9839	2	0.9907	0.667	0.8542	nan	1	0.8227	1.024	0.667	0.9929	0.966	0.9813	-0.966	0.1152	-0.966	0.1152	-0.966
LADE	candidate	CL1760Contig1	4	17	417	2	1.091	0.00261631	0.9753	0.876	1.167	0.00279856	0.9646	1.108	34.75	0.0833333	3790	2	1.091	0.9769	0.876	1.167	0.9646	1.108	0.75	0.9307	0.592	0.2932	0.504	0.7736	0.592	0.7736	1	0.959	0.833	0.899	0.766	1	0.8488	0.884	0.333	0.9661	0.455	0.491	-0.242	0.5631	0.213	0.6259	0.12
LADE	candidate	CL1905Contig1	5	17	477	2	0.96	0.00201258	0.9745	0.758	1.2	0.00251572	0.9824	1.062	40.8	0.0855346	3723	2	0.96	0.9763	0.758	1.2	0.9826	1.062	0	0.746	1.459	0.3677	1.432	0.9876	1.459	0.9876	0	0.7777	0.8	0.8791	0.852	1	0.8775	0.809	0.4	0.9536	0.545	0.4897	0.104	0.7113	1.494	0.9874	1.261
LADE	candidate	2_2960	3	18	568	3	2	0.00352113	0.977	1.512	2	0.00352113	0.977	1.886	43	0.0757042	4784	2	1.333	0.9716	1.512	1.333	0.9716	1.37	2	0.977	NA	NA	0	0.9893	0	0.9726	1	0.8914	1.667	0.9392	nan	1.5	0.8645	1.024	-0.333	0.1724	-0.483	0.3602	0.483	0.7462	0.483	0.7462	0.483
LADE	candidate	CL3363Contig1	4	17	221	3	1.636	0.00740271	0.9797	1.186	1.667	0.00754299	0.9693	1.452	11	0.0497738	4911	3	1.636	0.9811	1.186	1.667	0.971	1.452	1.5	0.9633	0.168	0.3525	0.15	0.7178	0.168	0.7178	2	0.983	1	0.858	0.35	1.333	0.8943	1.121	0.667	0.9853	0.709	0.8841	-0.637	0.5078	-0.326	0.5315	-0.368
LADE	candidate	CL4023Contig1	5	18	352	3	1.44	0.00409091	0.9831	1.016	1.8	0.00511364	0.989	1.445	24.6	0.0698864	4982	3	1.44	0.9835	1.016	1.8	0.9904	1.445	0	0.6558	1.573	0.4962	1.578	0.996	1.573	0.996	0	0.6989	2.2	0.9828	0.86	2	0.9775	1.032	-0.4	0.0824	-0.422	0.2495	1.147	0.892	1.71	0.996	1.448
LADE	candidate	UMN_1023	3	18	411	3	2	0.00486618	0.9753	1.512	2	0.00486618	0.9753	1.886	27.667	0.0673163	4792	3	2	0.9751	1.512	2	0.9751	1.886	2	0.9753	NA	NA	0	0.9906	0	0.9761	1	0.8874	3	0.9849	nan	2.5	0.9641	1.282	-1	0.0318	-1.146	0.2387	1.146	0.7836	1.146	0.7836	1.146
LADE	candidate	0_4032	2	17	390	4	4	0.0102564	0.9689	3.162	4	0.0102564	0.9689	4.472	21	0.0538462	5207	4	4	0.9707	3.162	4	0.9707	4.472	2	0.9689	NA	NA	nan	0	NA	NA	4	0.9689	4	0.9689	nan	4	0.9403	2	0	1	NA	NA	NA	NA	NA	NA	NA
LADE	candidate	0_771	5	16	449	4	1.92	0.00427617	0.9868	1.267	2.4	0.00534521	0.9941	1.82	52.6	0.117149	5984	3	1.44	0.9826	1.267	1.8	0.989	1.445	0	0.5738	1.641	0.5971	1.67	0.9978	1.641	0.9978	0	0.6137	2.2	0.969	0.86	2	0.9584	1.032	-0.4	0.1036	-0.422	0.249	1.147	0.9051	1.71	0.9925	1.448
LADE	candidate	0_8359	4	14	427	4	2.182	0.00511007	0.983	1.49	2.5	0.0058548	0.9858	2.013	44.5	0.104215	5813	3	1.636	0.9817	1.49	2	0.9877	1.678	0.75	0.8176	1.365	0.4719	1.261	0.8115	1.365	0.8118	0	0.5931	2	0.9493	0.35	2	0.9363	1.121	0	0.6662	0	0.4258	0.764	0.8505	1.955	0.9943	1.656
LADE	candidate	UMN_5272_aggiunto	2	10	444	4	4	0.00900901	0.9719	3.162	4	0.00900901	0.9719	4.472	34	0.0765766	5160	4	4	0.9665	3.162	4	0.9665	4.472	2	0.9719	NA	NA	nan	0	NA	NA	4	0.9719	4	0.9719	nan	4	0.9455	2	0	1	NA	NA	NA	NA	NA	NA	NA
LADE	candidate	0_18439	4	17	250	5	2.727	0.010908	0.986	1.79	3.167	0.012668	0.9891	2.456	18	0.072	6481	4	2.182	0.9845	1.79	2.667	0.9908	2.124	0.75	0.7562	1.541	0.533	1.456	0.9329	1.541	0.8224	0	0.5278	2.667	0.9493	nan	2.667	0.9616	1.336	0	0.6242	0	0.4202	0.856	0.8719	2.129	0.9963	1.808
LADE	candidate	0_18809	5	18	440	5	2.4	0.00545454	0.9907	1.513	2.6	0.00590909	0.9891	1.944	37.6	0.0854545	6620	4	1.92	0.9874	1.513	2	0.9829	1.571	1.6	0.9268	0.562	0.462	0.578	0.6979	0.562	0.6979	0	0.5481	4.5	0.9934	0.72	3.25	0.9906	1.237	-2.5	0.0061	-2.181	0.0715	2.289	0.9855	1.55	0.9669	1.579
LADE	candidate	CL4776Contig1	2	1	642	5	5	0.00778816	0.9726	3.873	5	0.00778816	0.9726	5.477	59	0.0919003	5756	4	4	0.9683	3.873	4	0.9683	4.472	2.5	0.9726	NA	NA	nan	0	NA	NA	4	0.9467	4	0.9467	nan	4	0.9074	2	0	1	NA	NA	NA	NA	NA	NA	NA
LADE	candidate	UMN_CL35Contig1	3	18	200	6	4	0.02	0.9861	2.726	4	0.02	0.9861	3.399	20	0.1	6767	4	2.667	0.9788	2.726	2.667	0.9788	2.393	4	0.9861	NA	NA	0	0.9461	0	0.9052	2	0.8894	3.333	0.9477	nan	3	0.9215	1.512	-0.667	0.1737	-0.642	0.2564	0.642	0.7659	0.642	0.7659	0.642
LADE	candidate	CL3832Contig1	3	17	214	8	5.333	0.0249206	0.9867	3.528	5.333	0.0249206	0.9867	4.4	31.667	0.147977	7555	6	4	0.9829	3.528	4	0.9829	3.399	5.333	0.9867	NA	NA	0	0.9077	0	0.8636	4	0.9558	4	0.9314	nan	4	0.9332	1.927	0	0.582	0	0.4467	0	0.6286	0	0.6286	0
LADE	candidate	2_89	2	2	414	21	21	0.0507246	0.9751	15.199	21	0.0507246	0.9751	21.494	73.5	0.177536	8721	21	21	0.9801	15.199	21	0.9801	21.494	10.5	0.9751	NA	NA	nan	0	NA	NA	21	0.9751	21	0.9751	nan	21	0.9714	4.583	0	1	NA	NA	NA	NA	NA	NA	NA
LADE	candidate	CL1367Contig1	2	14	318	27	27	0.0849057	0.9798	19.442	27	0.0849057	0.9798	27.495	36.5	0.11478	9002	27	27	0.9808	19.442	27	0.9808	27.495	13.5	0.9798	NA	NA	nan	0	NA	NA	27	0.9798	27	0.9798	nan	27	0.9776	5.196	0	1	NA	NA	NA	NA	NA	NA	NA
LADE	candidate	0_4756	2	18	431	38	38	0.0881671	0.9804	27.221	38	0.0881671	0.9804	38.497	43.5	0.100928	9348	37	37	0.9814	27.221	37	0.9814	37.497	19	0.9804	NA	NA	nan	0	NA	NA	37	0.9783	37	0.9783	nan	37	0.9768	6.083	0	1	NA	NA	NA	NA	NA	NA	NA
LADE	candidate	UMN_1037	3	12	412	56	37.333	0.0906141	0.9932	22.667	37.333	0.0906141	0.9932	28.27	77	0.186893	9903	50	33.333	0.9945	22.667	33.333	0.9945	25.288	37.333	0.9932	NA	NA	0	0.999	0	0.8838	31	0.9856	35.667	0.9858	nan	34.5	0.9878	9.129	-2.333	0.155	-0.33	0.3201	0.33	0.68	0.33	0.68	0.33
LADE	control	0_13673	3	16	424	0	NA	0	NA	NA	NA	0	NA	NA	37	0.0872642	NA	0	NA	NA	NA	NA	NA	NA	NA	NA	NA	NA	NA	NA	NA	NA	NA	NA	NA	NA	NA	NA	NA	NA	NA	NA	NA	NA	NA	NA	NA	NA	NA
LADE	control	0_14883	2	16	437	0	NA	0	NA	NA	NA	0	NA	NA	35	0.0800915	NA	0	NA	NA	NA	NA	NA	NA	NA	NA	NA	NA	NA	NA	NA	NA	NA	NA	NA	NA	NA	NA	NA	NA	NA	NA	NA	NA	NA	NA	NA	NA	NA
LADE	control	0_15187_aggiunto	3	17	454	0	NA	0	NA	NA	NA	0	NA	NA	25	0.0550661	NA	0	NA	NA	NA	NA	NA	NA	NA	NA	NA	NA	NA	NA	NA	NA	NA	NA	NA	NA	NA	NA	NA	NA	NA	NA	NA	NA	NA	NA	NA	NA	NA
LADE	control	0_15762	2	12	360	0	NA	0	NA	NA	NA	0	NA	NA	22	0.0611111	NA	0	NA	NA	NA	NA	NA	NA	NA	NA	NA	NA	NA	NA	NA	NA	NA	NA	NA	NA	NA	NA	NA	NA	NA	NA	NA	NA	NA	NA	NA	NA	NA
LADE	control	0_17017	4	13	410	0	NA	0	NA	NA	NA	0	NA	NA	19	0.0463415	NA	0	NA	NA	NA	NA	NA	NA	NA	NA	NA	NA	NA	NA	NA	NA	NA	NA	NA	NA	NA	NA	NA	NA	NA	NA	NA	NA	NA	NA	NA	NA	NA
LADE	control	0_7171	3	17	414	0	NA	0	NA	NA	NA	0	NA	NA	33	0.0797101	NA	0	NA	NA	NA	NA	NA	NA	NA	NA	NA	NA	NA	NA	NA	NA	NA	NA	NA	NA	NA	NA	NA	NA	NA	NA	NA	NA	NA	NA	NA	NA	NA
LADE	control	2_2769	6	18	144	0	NA	0	NA	NA	NA	0	NA	NA	6	0.0416667	NA	0	NA	NA	NA	NA	NA	NA	NA	NA	NA	NA	NA	NA	NA	NA	NA	NA	NA	NA	NA	NA	NA	NA	NA	NA	NA	NA	NA	NA	NA	NA	NA
LADE	control	2_6457	4	2	495	0	NA	0	NA	NA	NA	0	NA	NA	48	0.0969697	NA	0	NA	NA	NA	NA	NA	NA	NA	NA	NA	NA	NA	NA	NA	NA	NA	NA	NA	NA	NA	NA	NA	NA	NA	NA	NA	NA	NA	NA	NA	NA	NA
LADE	control	2_8214	4	18	364	0	NA	0	NA	NA	NA	0	NA	NA	24	0.0659341	NA	0	NA	NA	NA	NA	NA	NA	NA	NA	NA	NA	NA	NA	NA	NA	NA	NA	NA	NA	NA	NA	NA	NA	NA	NA	NA	NA	NA	NA	NA	NA	NA
LADE	control	2_9087	9	18	401	0	NA	0	NA	NA	NA	0	NA	NA	35	0.0872818	NA	0	NA	NA	NA	NA	NA	NA	NA	NA	NA	NA	NA	NA	NA	NA	NA	NA	NA	NA	NA	NA	NA	NA	NA	NA	NA	NA	NA	NA	NA	NA	NA
LADE	control	CL3770Contig1	2	16	284	0	NA	0	NA	NA	NA	0	NA	NA	23	0.0809859	NA	0	NA	NA	NA	NA	NA	NA	NA	NA	NA	NA	NA	NA	NA	NA	NA	NA	NA	NA	NA	NA	NA	NA	NA	NA	NA	NA	NA	NA	NA	NA	NA
LADE	control	CL4255Contig1	7	18	207	0	NA	0	NA	NA	NA	0	NA	NA	18	0.0869565	NA	0	NA	NA	NA	NA	NA	NA	NA	NA	NA	NA	NA	NA	NA	NA	NA	NA	NA	NA	NA	NA	NA	NA	NA	NA	NA	NA	NA	NA	NA	NA	NA
LADE	control	UMN_5051	10	18	267	0	NA	0	NA	NA	NA	0	NA	NA	12	0.0449438	NA	0	NA	NA	NA	NA	NA	NA	NA	NA	NA	NA	NA	NA	NA	NA	NA	NA	NA	NA	NA	NA	NA	NA	NA	NA	NA	NA	NA	NA	NA	NA	NA
LADE	control	UMN_5075	2	13	483	0	NA	0	NA	NA	NA	0	NA	NA	0	0	NA	0	NA	NA	NA	NA	NA	NA	NA	NA	NA	NA	NA	NA	NA	NA	NA	NA	NA	NA	NA	NA	NA	NA	NA	NA	NA	NA	NA	NA	NA	NA	NA
LADE	control	UMN_6685	2	14	426	0	NA	0	NA	NA	NA	0	NA	NA	0	0	NA	0	NA	NA	NA	NA	NA	NA	NA	NA	NA	NA	NA	NA	NA	NA	NA	NA	NA	NA	NA	NA	NA	NA	NA	NA	NA	NA	NA	NA	NA	NA	NA
LADE	control	2_6130_aggiunto	2	16	475	0	NA	0	NA	NA	NA	0	NA	NA	54	0.113684	NA	0	NA	NA	NA	NA	NA	NA	NA	NA	NA	NA	NA	NA	NA	NA	NA	NA	NA	NA	NA	NA	NA	NA	NA	NA	NA	NA	NA	NA	NA	NA	NA
LADE	control	0_12190_01	4	17	466	1	0.545	0.00116953	0.9644	0.545	0.5	0.00107296	0.9228	0.62	22.75	0.0488197	2078	1	0.545	0.9664	0.545	0.5	0.9196	0.62	0.75	0.9767	-0.612	0.1527	-0.479	0.7348	-0.612	0.7348	0	0.8704	1.5	0.9883	0.739	1	0.9153	0.603	-1	0.0319	-2.031	0.1501	1.768	0.9899	0.976	0.7637	1.095
LADE	control	2_7918	4	12	518	1	0.545	0.00105212	0.9677	0.545	0.5	0.000965251	0.9183	0.62	34.75	0.0670849	2167	1	0.545	0.9656	0.545	0.5	0.9219	0.62	0.75	0.9788	-0.612	0.1551	-0.479	0.7157	-0.612	0.7157	0	0.8697	1.5	0.9887	0.739	1	0.9234	0.603	-1	0.032	-2.031	0.1449	1.768	0.9908	0.976	0.737	1.095
LADE	control	2_7532	4	16	438	2	1.091	0.00249087	0.9728	0.876	1	0.00228311	0.9453	0.991	40.5	0.0924658	3777	2	1.091	0.975	0.876	1	0.9433	0.991	1.5	0.9841	-0.71	0.0628	-0.604	0.1663	-0.71	0.1663	2	0.9937	0.333	0.8116	0.766	0.667	0.6722	0.884	0.667	0.9942	0.91	0.9873	-1.127	0.0778	-1.279	0.0778	-1.201
LADE	control	0_10706	2	18	440	3	3	0.00681818	0.965	2.449	3	0.00681818	0.965	3.464	21.5	0.0488636	4479	3	3	0.9664	2.449	3	0.9664	3.464	1.5	0.965	NA	NA	nan	0	NA	NA	3	0.965	3	0.965	nan	3	0.9219	1.732	0	1	NA	NA	NA	NA	NA	NA	NA
LADE	control	0_8730	4	13	444	3	1.636	0.00368469	0.9814	1.186	1.667	0.0037545	0.969	1.452	37.25	0.0838964	5018	1	0.545	0.965	1.186	0.5	0.9154	0.62	1.5	0.9614	0.168	0.361	0.15	0.7194	0.168	0.7194	1	0.9154	0.167	0.6868	0.739	0.333	0.3758	0.603	0.333	0.9051	0.677	0.8713	-0.825	0.4938	-0.976	0.493	-0.913
LADE	control	0_10910_02	4	1	397	4	2.182	0.00549622	0.9849	1.49	2	0.00503778	0.9698	1.678	55.75	0.140428	5843	3	1.636	0.9817	1.49	1.5	0.9607	1.339	3	0.992	-0.78	0.0207	-0.721	0.0354	-0.78	0.0354	1	0.8683	3.167	0.9833	0.35	2.333	0.9596	1.121	-1.667	0.0219	-1.773	0.1162	1.464	0.8884	0.489	0.6755	0.644
LADE	control	2_6541	3	2	418	15	10	0.0239234	0.9913	6.325	10	0.0239234	0.9913	7.888	76.667	0.183414	8888	13	8.667	0.9903	6.325	8.667	0.9903	6.892	10	0.9913	NA	NA	0	0.8189	0	0.7794	12	0.9962	5.333	0.8819	nan	7	0.9479	3.196	3.333	0.9967	1.439	0.9693	-1.439	0.0312	-1.439	0.0312	-1.439
LADE	control	0_15361	5	5	249	0	NA	0	NA	NA	NA	0	NA	NA	18	0.0722892	NA	0	NA	NA	NA	NA	NA	NA	NA	NA	NA	NA	NA	NA	NA	NA	NA	NA	NA	NA	NA	NA	NA	NA	NA	NA	NA	NA	NA	NA	NA	NA	NA
LADE	control	0_9383	4	17	481	0	NA	0	NA	NA	NA	0	NA	NA	29	0.0602911	NA	0	NA	NA	NA	NA	NA	NA	NA	NA	NA	NA	NA	NA	NA	NA	NA	NA	NA	NA	NA	NA	NA	NA	NA	NA	NA	NA	NA	NA	NA	NA	NA
LADE	control	2_6052	2	6	428	0	NA	0	NA	NA	NA	0	NA	NA	29	0.067757	NA	0	NA	NA	NA	NA	NA	NA	NA	NA	NA	NA	NA	NA	NA	NA	NA	NA	NA	NA	NA	NA	NA	NA	NA	NA	NA	NA	NA	NA	NA	NA	NA
LADE	control	2_6618	4	15	424	0	NA	0	NA	NA	NA	0	NA	NA	26	0.0613208	NA	0	NA	NA	NA	NA	NA	NA	NA	NA	NA	NA	NA	NA	NA	NA	NA	NA	NA	NA	NA	NA	NA	NA	NA	NA	NA	NA	NA	NA	NA	NA	NA
LADE	control	CL1029Contig1	2	17	428	0	NA	0	NA	NA	NA	0	NA	NA	37	0.0864486	NA	0	NA	NA	NA	NA	NA	NA	NA	NA	NA	NA	NA	NA	NA	NA	NA	NA	NA	NA	NA	NA	NA	NA	NA	NA	NA	NA	NA	NA	NA	NA	NA
LADE	control	CL1077Contig1	2	16	725	0	NA	0	NA	NA	NA	0	NA	NA	85	0.117241	NA	0	NA	NA	NA	NA	NA	NA	NA	NA	NA	NA	NA	NA	NA	NA	NA	NA	NA	NA	NA	NA	NA	NA	NA	NA	NA	NA	NA	NA	NA	NA	NA
LADE	control	0_11649_03	4	18	344	1	0.545	0.0015843	0.9617	0.545	0.5	0.00145349	0.9138	0.62	21.25	0.0617733	2207	1	0.545	0.962	0.545	0.5	0.9141	0.62	0.75	0.9749	-0.612	0.1587	-0.479	0.7191	-0.612	0.7191	1	0.9869	0.167	0.8825	0.739	0.333	0.4676	0.603	0.333	0.9827	0.677	0.9465	-0.825	0.5193	-0.976	0.5193	-0.913
LADE	control	0_5038	4	17	264	1	0.545	0.00206439	0.9685	0.545	0.667	0.00252652	0.9685	0.748	14.5	0.0549242	2144	1	0.545	0.9643	0.545	0.667	0.9643	0.748	0	0.8366	1.633	0.2099	1.277	0.979	1.633	0.979	0	0.869	0.667	0.9492	0.739	0.667	0.7579	0.603	0	0.8773	0	0.4277	0.471	0.7948	1.301	0.9734	1.095
LADE	control	CL3495Contig1	2	5	398	1	1	0.00251256	0.9624	1	1	0.00251256	0.9624	1.414	38.5	0.0967337	2035	1	1	0.9556	1	1	0.9556	1.414	0.5	0.9624	NA	NA	0.707	0.8152	NA	NA	1	0.9624	1	0.9624	1	1	0.8152	1	0	1	NA	NA	NA	NA	NA	NA	NA
LADE	control	0_14986	7	18	271	4	1.633	0.00602583	0.9894	1.032	1.524	0.00562362	0.9669	1.184	1.714	0.00632472	6084	4	1.633	0.989	1.032	1.524	0.9677	1.184	1.714	0.9718	-0.319	0.2685	-0.135	0.4517	-0.069	0.4579	2	0.9821	2.476	0.9801	1.139	2	0.9729	1.124	-0.952	0.0562	-0.845	0.1368	0.624	0.7779	-0.371	0.4029	-0.313
LADE	control	0_846	2	11	571	18	18	0.0315236	0.978	13.077	18	0.0315236	0.978	18.493	59	0.103327	8502	18	18	0.9802	13.077	18	0.9802	18.493	9	0.978	NA	NA	nan	0	NA	NA	18	0.978	18	0.978	nan	18	0.9741	4.243	0	1	NA	NA	NA	NA	NA	NA	NA
LADE	control	UMN_1072	4	17	280	34	18.545	0.0662321	0.997	10.312	22.167	0.0791679	0.9986	14.886	26.75	0.0955357	9847	29	15.818	0.9968	10.312	18.833	0.9985	12.71	2.25	0.3558	2.023	0.9611	2.131	0.9891	2.023	0.976	3	0.4321	17.833	0.9869	nan	18.333	0.9941	5.73	1	0.6858	0.188	0.4047	1.05	0.902	2.425	0.9849	2.063
PICE	candidate	0_10267	4	16	400	0	NA	0	NA	NA	NA	0	NA	NA	13	0.0325	NA	0	NA	NA	NA	NA	NA	NA	NA	NA	NA	NA	NA	NA	NA	NA	NA	NA	NA	NA	NA	NA	NA	NA	NA	NA	NA	NA	NA	NA	NA	NA	NA
PICE	candidate	0_10631	2	17	407	0	NA	0	NA	NA	NA	0	NA	NA	23	0.0565111	NA	0	NA	NA	NA	NA	NA	NA	NA	NA	NA	NA	NA	NA	NA	NA	NA	NA	NA	NA	NA	NA	NA	NA	NA	NA	NA	NA	NA	NA	NA	NA	NA
PICE	candidate	0_11270	6	18	406	0	NA	0	NA	NA	NA	0	NA	NA	9	0.0221675	NA	0	NA	NA	NA	NA	NA	NA	NA	NA	NA	NA	NA	NA	NA	NA	NA	NA	NA	NA	NA	NA	NA	NA	NA	NA	NA	NA	NA	NA	NA	NA	NA
PICE	candidate	0_11389	2	17	228	0	NA	0	NA	NA	NA	0	NA	NA	4	0.0175439	NA	0	NA	NA	NA	NA	NA	NA	NA	NA	NA	NA	NA	NA	NA	NA	NA	NA	NA	NA	NA	NA	NA	NA	NA	NA	NA	NA	NA	NA	NA	NA	NA
PICE	candidate	0_11832	2	4	444	0	NA	0	NA	NA	NA	0	NA	NA	42	0.0945946	NA	0	NA	NA	NA	NA	NA	NA	NA	NA	NA	NA	NA	NA	NA	NA	NA	NA	NA	NA	NA	NA	NA	NA	NA	NA	NA	NA	NA	NA	NA	NA	NA
PICE	candidate	0_12021	9	18	317	0	NA	0	NA	NA	NA	0	NA	NA	8	0.0252366	NA	0	NA	NA	NA	NA	NA	NA	NA	NA	NA	NA	NA	NA	NA	NA	NA	NA	NA	NA	NA	NA	NA	NA	NA	NA	NA	NA	NA	NA	NA	NA	NA
PICE	candidate	0_12329_02	5	3	532	0	NA	0	NA	NA	NA	0	NA	NA	4	0.0075188	NA	0	NA	NA	NA	NA	NA	NA	NA	NA	NA	NA	NA	NA	NA	NA	NA	NA	NA	NA	NA	NA	NA	NA	NA	NA	NA	NA	NA	NA	NA	NA	NA
PICE	candidate	0_12588	4	17	541	0	NA	0	NA	NA	NA	0	NA	NA	12	0.0221811	NA	0	NA	NA	NA	NA	NA	NA	NA	NA	NA	NA	NA	NA	NA	NA	NA	NA	NA	NA	NA	NA	NA	NA	NA	NA	NA	NA	NA	NA	NA	NA	NA
PICE	candidate	0_12745	7	12	446	0	NA	0	NA	NA	NA	0	NA	NA	10	0.0224215	NA	0	NA	NA	NA	NA	NA	NA	NA	NA	NA	NA	NA	NA	NA	NA	NA	NA	NA	NA	NA	NA	NA	NA	NA	NA	NA	NA	NA	NA	NA	NA	NA
PICE	candidate	0_15867	7	16	471	0	NA	0	NA	NA	NA	0	NA	NA	8	0.0169851	NA	0	NA	NA	NA	NA	NA	NA	NA	NA	NA	NA	NA	NA	NA	NA	NA	NA	NA	NA	NA	NA	NA	NA	NA	NA	NA	NA	NA	NA	NA	NA	NA
PICE	candidate	0_16889	9	14	306	0	NA	0	NA	NA	NA	0	NA	NA	8	0.0261438	NA	0	NA	NA	NA	NA	NA	NA	NA	NA	NA	NA	NA	NA	NA	NA	NA	NA	NA	NA	NA	NA	NA	NA	NA	NA	NA	NA	NA	NA	NA	NA	NA
PICE	candidate	0_17215	5	12	477	0	NA	0	NA	NA	NA	0	NA	NA	3	0.00628931	NA	0	NA	NA	NA	NA	NA	NA	NA	NA	NA	NA	NA	NA	NA	NA	NA	NA	NA	NA	NA	NA	NA	NA	NA	NA	NA	NA	NA	NA	NA	NA	NA
PICE	candidate	0_17247	10	18	421	0	NA	0	NA	NA	NA	0	NA	NA	13	0.0308789	NA	0	NA	NA	NA	NA	NA	NA	NA	NA	NA	NA	NA	NA	NA	NA	NA	NA	NA	NA	NA	NA	NA	NA	NA	NA	NA	NA	NA	NA	NA	NA	NA
PICE	candidate	0_18439	9	17	250	0	NA	0	NA	NA	NA	0	NA	NA	12	0.048	NA	0	NA	NA	NA	NA	NA	NA	NA	NA	NA	NA	NA	NA	NA	NA	NA	NA	NA	NA	NA	NA	NA	NA	NA	NA	NA	NA	NA	NA	NA	NA	NA
PICE	candidate	0_18809	7	18	440	0	NA	0	NA	NA	NA	0	NA	NA	23	0.0522727	NA	0	NA	NA	NA	NA	NA	NA	NA	NA	NA	NA	NA	NA	NA	NA	NA	NA	NA	NA	NA	NA	NA	NA	NA	NA	NA	NA	NA	NA	NA	NA	NA
PICE	candidate	0_2576	8	14	378	0	NA	0	NA	NA	NA	0	NA	NA	23	0.0608466	NA	0	NA	NA	NA	NA	NA	NA	NA	NA	NA	NA	NA	NA	NA	NA	NA	NA	NA	NA	NA	NA	NA	NA	NA	NA	NA	NA	NA	NA	NA	NA	NA
PICE	candidate	0_3073	4	15	438	0	NA	0	NA	NA	NA	0	NA	NA	15	0.0342466	NA	0	NA	NA	NA	NA	NA	NA	NA	NA	NA	NA	NA	NA	NA	NA	NA	NA	NA	NA	NA	NA	NA	NA	NA	NA	NA	NA	NA	NA	NA	NA	NA
PICE	candidate	0_3128	3	16	459	0	NA	0	NA	NA	NA	0	NA	NA	11	0.0239651	NA	0	NA	NA	NA	NA	NA	NA	NA	NA	NA	NA	NA	NA	NA	NA	NA	NA	NA	NA	NA	NA	NA	NA	NA	NA	NA	NA	NA	NA	NA	NA	NA
PICE	candidate	0_3861	6	18	400	0	NA	0	NA	NA	NA	0	NA	NA	13	0.0325	NA	0	NA	NA	NA	NA	NA	NA	NA	NA	NA	NA	NA	NA	NA	NA	NA	NA	NA	NA	NA	NA	NA	NA	NA	NA	NA	NA	NA	NA	NA	NA	NA
PICE	candidate	0_444	2	8	457	0	NA	0	NA	NA	NA	0	NA	NA	30	0.0656455	NA	0	NA	NA	NA	NA	NA	NA	NA	NA	NA	NA	NA	NA	NA	NA	NA	NA	NA	NA	NA	NA	NA	NA	NA	NA	NA	NA	NA	NA	NA	NA	NA
PICE	candidate	0_4588	8	12	536	0	NA	0	NA	NA	NA	0	NA	NA	4	0.00746269	NA	0	NA	NA	NA	NA	NA	NA	NA	NA	NA	NA	NA	NA	NA	NA	NA	NA	NA	NA	NA	NA	NA	NA	NA	NA	NA	NA	NA	NA	NA	NA	NA
PICE	candidate	0_4756	2	18	430	0	NA	0	NA	NA	NA	0	NA	NA	10	0.0232558	NA	0	NA	NA	NA	NA	NA	NA	NA	NA	NA	NA	NA	NA	NA	NA	NA	NA	NA	NA	NA	NA	NA	NA	NA	NA	NA	NA	NA	NA	NA	NA	NA
PICE	candidate	0_4764	6	1	450	0	NA	0	NA	NA	NA	0	NA	NA	23	0.0511111	NA	0	NA	NA	NA	NA	NA	NA	NA	NA	NA	NA	NA	NA	NA	NA	NA	NA	NA	NA	NA	NA	NA	NA	NA	NA	NA	NA	NA	NA	NA	NA	NA
PICE	candidate	0_6465	5	5	417	0	NA	0	NA	NA	NA	0	NA	NA	14	0.0335731	NA	0	NA	NA	NA	NA	NA	NA	NA	NA	NA	NA	NA	NA	NA	NA	NA	NA	NA	NA	NA	NA	NA	NA	NA	NA	NA	NA	NA	NA	NA	NA	NA
PICE	candidate	0_6878	3	15	435	0	NA	0	NA	NA	NA	0	NA	NA	19	0.0436782	NA	0	NA	NA	NA	NA	NA	NA	NA	NA	NA	NA	NA	NA	NA	NA	NA	NA	NA	NA	NA	NA	NA	NA	NA	NA	NA	NA	NA	NA	NA	NA	NA
PICE	candidate	0_7009	8	3	409	0	NA	0	NA	NA	NA	0	NA	NA	8	0.0195599	NA	0	NA	NA	NA	NA	NA	NA	NA	NA	NA	NA	NA	NA	NA	NA	NA	NA	NA	NA	NA	NA	NA	NA	NA	NA	NA	NA	NA	NA	NA	NA	NA
PICE	candidate	0_7793	2	4	242	0	NA	0	NA	NA	NA	0	NA	NA	3	0.0123967	NA	0	NA	NA	NA	NA	NA	NA	NA	NA	NA	NA	NA	NA	NA	NA	NA	NA	NA	NA	NA	NA	NA	NA	NA	NA	NA	NA	NA	NA	NA	NA	NA
PICE	candidate	0_7808	5	4	389	0	NA	0	NA	NA	NA	0	NA	NA	28	0.0719794	NA	0	NA	NA	NA	NA	NA	NA	NA	NA	NA	NA	NA	NA	NA	NA	NA	NA	NA	NA	NA	NA	NA	NA	NA	NA	NA	NA	NA	NA	NA	NA	NA
PICE	candidate	0_7844	6	14	400	0	NA	0	NA	NA	NA	0	NA	NA	7	0.0175	NA	0	NA	NA	NA	NA	NA	NA	NA	NA	NA	NA	NA	NA	NA	NA	NA	NA	NA	NA	NA	NA	NA	NA	NA	NA	NA	NA	NA	NA	NA	NA	NA
PICE	candidate	0_8187	10	14	320	0	NA	0	NA	NA	NA	0	NA	NA	8	0.025	NA	0	NA	NA	NA	NA	NA	NA	NA	NA	NA	NA	NA	NA	NA	NA	NA	NA	NA	NA	NA	NA	NA	NA	NA	NA	NA	NA	NA	NA	NA	NA	NA
PICE	candidate	0_8479	2	15	598	0	NA	0	NA	NA	NA	0	NA	NA	28	0.0468227	NA	0	NA	NA	NA	NA	NA	NA	NA	NA	NA	NA	NA	NA	NA	NA	NA	NA	NA	NA	NA	NA	NA	NA	NA	NA	NA	NA	NA	NA	NA	NA	NA
PICE	candidate	0_8531	6	16	515	0	NA	0	NA	NA	NA	0	NA	NA	25	0.0485437	NA	0	NA	NA	NA	NA	NA	NA	NA	NA	NA	NA	NA	NA	NA	NA	NA	NA	NA	NA	NA	NA	NA	NA	NA	NA	NA	NA	NA	NA	NA	NA	NA
PICE	candidate	0_9389	6	15	520	0	NA	0	NA	NA	NA	0	NA	NA	23	0.0442308	NA	0	NA	NA	NA	NA	NA	NA	NA	NA	NA	NA	NA	NA	NA	NA	NA	NA	NA	NA	NA	NA	NA	NA	NA	NA	NA	NA	NA	NA	NA	NA	NA
PICE	candidate	2_1160	9	4	416	0	NA	0	NA	NA	NA	0	NA	NA	21	0.0504808	NA	0	NA	NA	NA	NA	NA	NA	NA	NA	NA	NA	NA	NA	NA	NA	NA	NA	NA	NA	NA	NA	NA	NA	NA	NA	NA	NA	NA	NA	NA	NA	NA
PICE	candidate	2_1818	5	10	400	0	NA	0	NA	NA	NA	0	NA	NA	16	0.04	NA	0	NA	NA	NA	NA	NA	NA	NA	NA	NA	NA	NA	NA	NA	NA	NA	NA	NA	NA	NA	NA	NA	NA	NA	NA	NA	NA	NA	NA	NA	NA	NA
PICE	candidate	2_2960	4	18	568	0	NA	0	NA	NA	NA	0	NA	NA	24	0.0422535	NA	0	NA	NA	NA	NA	NA	NA	NA	NA	NA	NA	NA	NA	NA	NA	NA	NA	NA	NA	NA	NA	NA	NA	NA	NA	NA	NA	NA	NA	NA	NA	NA
PICE	candidate	2_3726	7	18	452	0	NA	0	NA	NA	NA	0	NA	NA	30	0.0663717	NA	0	NA	NA	NA	NA	NA	NA	NA	NA	NA	NA	NA	NA	NA	NA	NA	NA	NA	NA	NA	NA	NA	NA	NA	NA	NA	NA	NA	NA	NA	NA	NA
PICE	candidate	2_3852	5	18	465	0	NA	0	NA	NA	NA	0	NA	NA	17	0.0365591	NA	0	NA	NA	NA	NA	NA	NA	NA	NA	NA	NA	NA	NA	NA	NA	NA	NA	NA	NA	NA	NA	NA	NA	NA	NA	NA	NA	NA	NA	NA	NA	NA
PICE	candidate	2_4183	4	18	439	0	NA	0	NA	NA	NA	0	NA	NA	12	0.0273349	NA	0	NA	NA	NA	NA	NA	NA	NA	NA	NA	NA	NA	NA	NA	NA	NA	NA	NA	NA	NA	NA	NA	NA	NA	NA	NA	NA	NA	NA	NA	NA	NA
PICE	candidate	2_4723	2	7	550	0	NA	0	NA	NA	NA	0	NA	NA	17	0.0309091	NA	0	NA	NA	NA	NA	NA	NA	NA	NA	NA	NA	NA	NA	NA	NA	NA	NA	NA	NA	NA	NA	NA	NA	NA	NA	NA	NA	NA	NA	NA	NA	NA
PICE	candidate	2_5636	2	10	465	0	NA	0	NA	NA	NA	0	NA	NA	13	0.027957	NA	0	NA	NA	NA	NA	NA	NA	NA	NA	NA	NA	NA	NA	NA	NA	NA	NA	NA	NA	NA	NA	NA	NA	NA	NA	NA	NA	NA	NA	NA	NA	NA
PICE	candidate	2_6413	4	1	573	0	NA	0	NA	NA	NA	0	NA	NA	24	0.0418848	NA	0	NA	NA	NA	NA	NA	NA	NA	NA	NA	NA	NA	NA	NA	NA	NA	NA	NA	NA	NA	NA	NA	NA	NA	NA	NA	NA	NA	NA	NA	NA	NA
PICE	candidate	2_6635	3	9	403	0	NA	0	NA	NA	NA	0	NA	NA	17	0.0421836	NA	0	NA	NA	NA	NA	NA	NA	NA	NA	NA	NA	NA	NA	NA	NA	NA	NA	NA	NA	NA	NA	NA	NA	NA	NA	NA	NA	NA	NA	NA	NA	NA
PICE	candidate	2_7182	4	18	464	0	NA	0	NA	NA	NA	0	NA	NA	17	0.0366379	NA	0	NA	NA	NA	NA	NA	NA	NA	NA	NA	NA	NA	NA	NA	NA	NA	NA	NA	NA	NA	NA	NA	NA	NA	NA	NA	NA	NA	NA	NA	NA	NA
PICE	candidate	2_7189	8	2	486	0	NA	0	NA	NA	NA	0	NA	NA	36	0.0740741	NA	0	NA	NA	NA	NA	NA	NA	NA	NA	NA	NA	NA	NA	NA	NA	NA	NA	NA	NA	NA	NA	NA	NA	NA	NA	NA	NA	NA	NA	NA	NA	NA
PICE	candidate	2_7961	10	13	519	0	NA	0	NA	NA	NA	0	NA	NA	25	0.0481696	NA	0	NA	NA	NA	NA	NA	NA	NA	NA	NA	NA	NA	NA	NA	NA	NA	NA	NA	NA	NA	NA	NA	NA	NA	NA	NA	NA	NA	NA	NA	NA	NA
PICE	candidate	2_8627	5	16	467	0	NA	0	NA	NA	NA	0	NA	NA	25	0.0535332	NA	0	NA	NA	NA	NA	NA	NA	NA	NA	NA	NA	NA	NA	NA	NA	NA	NA	NA	NA	NA	NA	NA	NA	NA	NA	NA	NA	NA	NA	NA	NA	NA
PICE	candidate	2_89	3	2	411	0	NA	0	NA	NA	NA	0	NA	NA	25	0.0608273	NA	0	NA	NA	NA	NA	NA	NA	NA	NA	NA	NA	NA	NA	NA	NA	NA	NA	NA	NA	NA	NA	NA	NA	NA	NA	NA	NA	NA	NA	NA	NA	NA
PICE	candidate	2_9280	10	13	410	0	NA	0	NA	NA	NA	0	NA	NA	10	0.0243902	NA	0	NA	NA	NA	NA	NA	NA	NA	NA	NA	NA	NA	NA	NA	NA	NA	NA	NA	NA	NA	NA	NA	NA	NA	NA	NA	NA	NA	NA	NA	NA	NA
PICE	candidate	2_9466	9	18	435	0	NA	0	NA	NA	NA	0	NA	NA	39	0.0896552	NA	0	NA	NA	NA	NA	NA	NA	NA	NA	NA	NA	NA	NA	NA	NA	NA	NA	NA	NA	NA	NA	NA	NA	NA	NA	NA	NA	NA	NA	NA	NA	NA
PICE	candidate	2_9480	9	2	442	0	NA	0	NA	NA	NA	0	NA	NA	11	0.0248869	NA	0	NA	NA	NA	NA	NA	NA	NA	NA	NA	NA	NA	NA	NA	NA	NA	NA	NA	NA	NA	NA	NA	NA	NA	NA	NA	NA	NA	NA	NA	NA	NA
PICE	candidate	2_9542	3	3	469	0	NA	0	NA	NA	NA	0	NA	NA	13	0.0277186	NA	0	NA	NA	NA	NA	NA	NA	NA	NA	NA	NA	NA	NA	NA	NA	NA	NA	NA	NA	NA	NA	NA	NA	NA	NA	NA	NA	NA	NA	NA	NA	NA
PICE	candidate	2_974	9	17	430	0	NA	0	NA	NA	NA	0	NA	NA	12	0.027907	NA	0	NA	NA	NA	NA	NA	NA	NA	NA	NA	NA	NA	NA	NA	NA	NA	NA	NA	NA	NA	NA	NA	NA	NA	NA	NA	NA	NA	NA	NA	NA	NA
PICE	candidate	2_9930	3	3	446	0	NA	0	NA	NA	NA	0	NA	NA	14	0.0313901	NA	0	NA	NA	NA	NA	NA	NA	NA	NA	NA	NA	NA	NA	NA	NA	NA	NA	NA	NA	NA	NA	NA	NA	NA	NA	NA	NA	NA	NA	NA	NA	NA
PICE	candidate	CL1061Contig1	4	5	221	0	NA	0	NA	NA	NA	0	NA	NA	12	0.0542986	NA	0	NA	NA	NA	NA	NA	NA	NA	NA	NA	NA	NA	NA	NA	NA	NA	NA	NA	NA	NA	NA	NA	NA	NA	NA	NA	NA	NA	NA	NA	NA	NA
PICE	candidate	CL118Contig1	7	13	213	0	NA	0	NA	NA	NA	0	NA	NA	4	0.0187793	NA	0	NA	NA	NA	NA	NA	NA	NA	NA	NA	NA	NA	NA	NA	NA	NA	NA	NA	NA	NA	NA	NA	NA	NA	NA	NA	NA	NA	NA	NA	NA	NA
PICE	candidate	CL1343Contig1	8	17	224	0	NA	0	NA	NA	NA	0	NA	NA	12	0.0535714	NA	0	NA	NA	NA	NA	NA	NA	NA	NA	NA	NA	NA	NA	NA	NA	NA	NA	NA	NA	NA	NA	NA	NA	NA	NA	NA	NA	NA	NA	NA	NA	NA
PICE	candidate	CL1455Contig1_06	9	13	466	0	NA	0	NA	NA	NA	0	NA	NA	29	0.0622318	NA	0	NA	NA	NA	NA	NA	NA	NA	NA	NA	NA	NA	NA	NA	NA	NA	NA	NA	NA	NA	NA	NA	NA	NA	NA	NA	NA	NA	NA	NA	NA	NA
PICE	candidate	CL1455Contig1_07	3	17	217	0	NA	0	NA	NA	NA	0	NA	NA	11	0.0506912	NA	0	NA	NA	NA	NA	NA	NA	NA	NA	NA	NA	NA	NA	NA	NA	NA	NA	NA	NA	NA	NA	NA	NA	NA	NA	NA	NA	NA	NA	NA	NA	NA
PICE	candidate	CL1692Contig1	4	18	393	0	NA	0	NA	NA	NA	0	NA	NA	19	0.0483461	NA	0	NA	NA	NA	NA	NA	NA	NA	NA	NA	NA	NA	NA	NA	NA	NA	NA	NA	NA	NA	NA	NA	NA	NA	NA	NA	NA	NA	NA	NA	NA	NA
PICE	candidate	CL1760Contig1	2	17	414	0	NA	0	NA	NA	NA	0	NA	NA	22	0.0531401	NA	0	NA	NA	NA	NA	NA	NA	NA	NA	NA	NA	NA	NA	NA	NA	NA	NA	NA	NA	NA	NA	NA	NA	NA	NA	NA	NA	NA	NA	NA	NA	NA
PICE	candidate	CL1905Contig1	6	17	477	0	NA	0	NA	NA	NA	0	NA	NA	23	0.048218	NA	0	NA	NA	NA	NA	NA	NA	NA	NA	NA	NA	NA	NA	NA	NA	NA	NA	NA	NA	NA	NA	NA	NA	NA	NA	NA	NA	NA	NA	NA	NA	NA
PICE	candidate	CL2101Contig1	4	15	200	0	NA	0	NA	NA	NA	0	NA	NA	5	0.025	NA	0	NA	NA	NA	NA	NA	NA	NA	NA	NA	NA	NA	NA	NA	NA	NA	NA	NA	NA	NA	NA	NA	NA	NA	NA	NA	NA	NA	NA	NA	NA	NA
PICE	candidate	CL2123Contig1	6	17	267	0	NA	0	NA	NA	NA	0	NA	NA	11	0.0411985	NA	0	NA	NA	NA	NA	NA	NA	NA	NA	NA	NA	NA	NA	NA	NA	NA	NA	NA	NA	NA	NA	NA	NA	NA	NA	NA	NA	NA	NA	NA	NA	NA
PICE	candidate	CL2272Contig1	8	17	250	0	NA	0	NA	NA	NA	0	NA	NA	7	0.028	NA	0	NA	NA	NA	NA	NA	NA	NA	NA	NA	NA	NA	NA	NA	NA	NA	NA	NA	NA	NA	NA	NA	NA	NA	NA	NA	NA	NA	NA	NA	NA	NA
PICE	candidate	CL2297Contig1	6	18	210	0	NA	0	NA	NA	NA	0	NA	NA	4	0.0190476	NA	0	NA	NA	NA	NA	NA	NA	NA	NA	NA	NA	NA	NA	NA	NA	NA	NA	NA	NA	NA	NA	NA	NA	NA	NA	NA	NA	NA	NA	NA	NA	NA
PICE	candidate	CL2332Contig1	5	12	428	0	NA	0	NA	NA	NA	0	NA	NA	20	0.046729	NA	0	NA	NA	NA	NA	NA	NA	NA	NA	NA	NA	NA	NA	NA	NA	NA	NA	NA	NA	NA	NA	NA	NA	NA	NA	NA	NA	NA	NA	NA	NA	NA
PICE	candidate	CL243Contig1	5	18	208	0	NA	0	NA	NA	NA	0	NA	NA	5	0.0240385	NA	0	NA	NA	NA	NA	NA	NA	NA	NA	NA	NA	NA	NA	NA	NA	NA	NA	NA	NA	NA	NA	NA	NA	NA	NA	NA	NA	NA	NA	NA	NA	NA
PICE	candidate	CL2637Contig1	4	18	238	0	NA	0	NA	NA	NA	0	NA	NA	5	0.0210084	NA	0	NA	NA	NA	NA	NA	NA	NA	NA	NA	NA	NA	NA	NA	NA	NA	NA	NA	NA	NA	NA	NA	NA	NA	NA	NA	NA	NA	NA	NA	NA	NA
PICE	candidate	CL3007Contig1	4	18	411	0	NA	0	NA	NA	NA	0	NA	NA	13	0.0316302	NA	0	NA	NA	NA	NA	NA	NA	NA	NA	NA	NA	NA	NA	NA	NA	NA	NA	NA	NA	NA	NA	NA	NA	NA	NA	NA	NA	NA	NA	NA	NA	NA
PICE	candidate	CL3019Contig1	8	18	372	0	NA	0	NA	NA	NA	0	NA	NA	11	0.0295699	NA	0	NA	NA	NA	NA	NA	NA	NA	NA	NA	NA	NA	NA	NA	NA	NA	NA	NA	NA	NA	NA	NA	NA	NA	NA	NA	NA	NA	NA	NA	NA	NA
PICE	candidate	CL3036Contig1	6	17	268	0	NA	0	NA	NA	NA	0	NA	NA	3	0.011194	NA	0	NA	NA	NA	NA	NA	NA	NA	NA	NA	NA	NA	NA	NA	NA	NA	NA	NA	NA	NA	NA	NA	NA	NA	NA	NA	NA	NA	NA	NA	NA	NA
PICE	candidate	CL3393Contig1	8	17	217	0	NA	0	NA	NA	NA	0	NA	NA	3	0.0138249	NA	0	NA	NA	NA	NA	NA	NA	NA	NA	NA	NA	NA	NA	NA	NA	NA	NA	NA	NA	NA	NA	NA	NA	NA	NA	NA	NA	NA	NA	NA	NA	NA
PICE	candidate	CL3404Contig1	8	18	210	0	NA	0	NA	NA	NA	0	NA	NA	4	0.0190476	NA	0	NA	NA	NA	NA	NA	NA	NA	NA	NA	NA	NA	NA	NA	NA	NA	NA	NA	NA	NA	NA	NA	NA	NA	NA	NA	NA	NA	NA	NA	NA	NA
PICE	candidate	CL3539Contig1	3	15	492	0	NA	0	NA	NA	NA	0	NA	NA	25	0.050813	NA	0	NA	NA	NA	NA	NA	NA	NA	NA	NA	NA	NA	NA	NA	NA	NA	NA	NA	NA	NA	NA	NA	NA	NA	NA	NA	NA	NA	NA	NA	NA	NA
PICE	candidate	CL357Contig1	8	15	312	0	NA	0	NA	NA	NA	0	NA	NA	9	0.0288462	NA	0	NA	NA	NA	NA	NA	NA	NA	NA	NA	NA	NA	NA	NA	NA	NA	NA	NA	NA	NA	NA	NA	NA	NA	NA	NA	NA	NA	NA	NA	NA	NA
PICE	candidate	CL363Contig1	9	12	211	0	NA	0	NA	NA	NA	0	NA	NA	6	0.028436	NA	0	NA	NA	NA	NA	NA	NA	NA	NA	NA	NA	NA	NA	NA	NA	NA	NA	NA	NA	NA	NA	NA	NA	NA	NA	NA	NA	NA	NA	NA	NA	NA
PICE	candidate	CL4023Contig1	7	18	349	0	NA	0	NA	NA	NA	0	NA	NA	11	0.0315186	NA	0	NA	NA	NA	NA	NA	NA	NA	NA	NA	NA	NA	NA	NA	NA	NA	NA	NA	NA	NA	NA	NA	NA	NA	NA	NA	NA	NA	NA	NA	NA	NA
PICE	candidate	CL415Contig1	2	2	513	0	NA	0	NA	NA	NA	0	NA	NA	17	0.0331384	NA	0	NA	NA	NA	NA	NA	NA	NA	NA	NA	NA	NA	NA	NA	NA	NA	NA	NA	NA	NA	NA	NA	NA	NA	NA	NA	NA	NA	NA	NA	NA	NA
PICE	candidate	CL4337Contig1	9	18	243	0	NA	0	NA	NA	NA	0	NA	NA	4	0.0164609	NA	0	NA	NA	NA	NA	NA	NA	NA	NA	NA	NA	NA	NA	NA	NA	NA	NA	NA	NA	NA	NA	NA	NA	NA	NA	NA	NA	NA	NA	NA	NA	NA
PICE	candidate	CL4370Contig1	6	13	261	0	NA	0	NA	NA	NA	0	NA	NA	8	0.0306513	NA	0	NA	NA	NA	NA	NA	NA	NA	NA	NA	NA	NA	NA	NA	NA	NA	NA	NA	NA	NA	NA	NA	NA	NA	NA	NA	NA	NA	NA	NA	NA	NA
PICE	candidate	CL4470Contig1	2	16	595	0	NA	0	NA	NA	NA	0	NA	NA	25	0.0420168	NA	0	NA	NA	NA	NA	NA	NA	NA	NA	NA	NA	NA	NA	NA	NA	NA	NA	NA	NA	NA	NA	NA	NA	NA	NA	NA	NA	NA	NA	NA	NA	NA
PICE	candidate	CL4481Contig1	9	16	288	0	NA	0	NA	NA	NA	0	NA	NA	5	0.0173611	NA	0	NA	NA	NA	NA	NA	NA	NA	NA	NA	NA	NA	NA	NA	NA	NA	NA	NA	NA	NA	NA	NA	NA	NA	NA	NA	NA	NA	NA	NA	NA	NA
PICE	candidate	CL866Contig1	5	17	628	0	NA	0	NA	NA	NA	0	NA	NA	23	0.0366242	NA	0	NA	NA	NA	NA	NA	NA	NA	NA	NA	NA	NA	NA	NA	NA	NA	NA	NA	NA	NA	NA	NA	NA	NA	NA	NA	NA	NA	NA	NA	NA	NA
PICE	candidate	UMN_1142	2	13	351	0	NA	0	NA	NA	NA	0	NA	NA	4	0.011396	NA	0	NA	NA	NA	NA	NA	NA	NA	NA	NA	NA	NA	NA	NA	NA	NA	NA	NA	NA	NA	NA	NA	NA	NA	NA	NA	NA	NA	NA	NA	NA	NA
PICE	candidate	UMN_1337	9	15	182	0	NA	0	NA	NA	NA	0	NA	NA	2	0.010989	NA	0	NA	NA	NA	NA	NA	NA	NA	NA	NA	NA	NA	NA	NA	NA	NA	NA	NA	NA	NA	NA	NA	NA	NA	NA	NA	NA	NA	NA	NA	NA	NA
PICE	candidate	UMN_1742	9	17	399	0	NA	0	NA	NA	NA	0	NA	NA	20	0.0501253	NA	0	NA	NA	NA	NA	NA	NA	NA	NA	NA	NA	NA	NA	NA	NA	NA	NA	NA	NA	NA	NA	NA	NA	NA	NA	NA	NA	NA	NA	NA	NA	NA
PICE	candidate	UMN_2174	2	17	393	0	NA	0	NA	NA	NA	0	NA	NA	21	0.0534351	NA	0	NA	NA	NA	NA	NA	NA	NA	NA	NA	NA	NA	NA	NA	NA	NA	NA	NA	NA	NA	NA	NA	NA	NA	NA	NA	NA	NA	NA	NA	NA	NA
PICE	candidate	UMN_2399	8	18	443	0	NA	0	NA	NA	NA	0	NA	NA	15	0.03386	NA	0	NA	NA	NA	NA	NA	NA	NA	NA	NA	NA	NA	NA	NA	NA	NA	NA	NA	NA	NA	NA	NA	NA	NA	NA	NA	NA	NA	NA	NA	NA	NA
PICE	candidate	UMN_3408	10	10	433	0	NA	0	NA	NA	NA	0	NA	NA	21	0.0484988	NA	0	NA	NA	NA	NA	NA	NA	NA	NA	NA	NA	NA	NA	NA	NA	NA	NA	NA	NA	NA	NA	NA	NA	NA	NA	NA	NA	NA	NA	NA	NA	NA
PICE	candidate	UMN_4091	4	10	501	0	NA	0	NA	NA	NA	0	NA	NA	20	0.0399202	NA	0	NA	NA	NA	NA	NA	NA	NA	NA	NA	NA	NA	NA	NA	NA	NA	NA	NA	NA	NA	NA	NA	NA	NA	NA	NA	NA	NA	NA	NA	NA	NA
PICE	candidate	UMN_501	9	2	200	0	NA	0	NA	NA	NA	0	NA	NA	2	0.01	NA	0	NA	NA	NA	NA	NA	NA	NA	NA	NA	NA	NA	NA	NA	NA	NA	NA	NA	NA	NA	NA	NA	NA	NA	NA	NA	NA	NA	NA	NA	NA	NA
PICE	candidate	UMN_5867	5	10	406	0	NA	0	NA	NA	NA	0	NA	NA	14	0.0344828	NA	0	NA	NA	NA	NA	NA	NA	NA	NA	NA	NA	NA	NA	NA	NA	NA	NA	NA	NA	NA	NA	NA	NA	NA	NA	NA	NA	NA	NA	NA	NA	NA
PICE	candidate	UMN_915	7	12	274	0	NA	0	NA	NA	NA	0	NA	NA	10	0.0364963	NA	0	NA	NA	NA	NA	NA	NA	NA	NA	NA	NA	NA	NA	NA	NA	NA	NA	NA	NA	NA	NA	NA	NA	NA	NA	NA	NA	NA	NA	NA	NA	NA
PICE	candidate	0_11324	8	5	279	1	0.386	0.00138351	0.7865	0.386	0.429	0.00153763	0.6795	0.488	8.25	0.0295699	5273	1	0.386	0.7899	0.386	0.429	0.6891	0.488	0	0.7538	0.334	0.3233	0.825	0.6298	0.888	0.8339	0	0.7797	0.143	0.6601	0.621	0.286	0.3486	0.469	0.286	0.9058	0.609	0.908	-0.373	0.4424	0.803	0.6213	0.792
PICE	candidate	0_13237	8	18	425	1	0.386	0.000908235	0.7901	0.386	0.25	0.000588235	0.5953	0.355	11.125	0.0261765	5340	1	0.386	0.7883	0.386	0.25	0.6001	0.355	0.875	0.9451	-1.055	0.1689	-1.204	0.3163	-1.126	0.3163	1	0.9631	0.036	0.5748	0.621	0.143	0.2037	0.469	0.214	0.8409	0.456	0.7257	-0.907	0.2493	-1.406	0.2438	-1.262
PICE	candidate	0_13957	6	16	452	1	0.438	0.000969027	0.7791	0.438	0.6	0.00132743	0.7791	0.632	17	0.0376106	5271	0	NA	NA	NA	NA	NA	NA	0	0.7007	1.445	0.5104	1.158	0.8611	1.052	0.8606	NA	NA	NA	NA	NA	NA	NA	NA	NA	NA	NA	NA	NA	NA	NA	NA	NA
PICE	candidate	0_15075	9	18	407	1	0.368	0.000904177	0.7848	0.368	0.389	0.000955774	0.667	0.453	8.222	0.0202015	5354	1	0.368	0.7895	0.368	0.389	0.6644	0.453	0	0.7589	0.156	0.292	0.748	0.5958	0.84	0.8164	0	0.7839	0.111	0.651	0.607	0.25	0.3424	0.455	0.278	0.896	0.6	0.8793	-0.441	0.4382	0.729	0.5883	0.763
PICE	candidate	0_15991	9	16	317	1	0.368	0.00116088	0.7948	0.368	0.556	0.00175394	0.8201	0.566	12.444	0.0392555	5289	1	0.368	0.7894	0.368	0.556	0.8174	0.566	0	0.7642	1.401	0.5026	1.069	0.8665	0.84	0.8234	0	0.7863	0.444	0.7776	0.607	0.5	0.5572	0.455	0.111	0.677	0.24	0.3978	0.494	0.7009	1.041	0.8567	0.763
PICE	candidate	0_16197	6	15	496	1	0.438	0.000883065	0.7843	0.438	0.333	0.000671371	0.626	0.439	21.167	0.0426754	5292	1	0.438	0.7835	0.438	0.333	0.63	0.439	0.833	0.9157	-0.933	0.2214	-0.965	0.4184	-0.95	0.4184	1	0.9463	0.067	0.5964	0.662	0.2	0.2373	0.513	0.267	0.8998	0.552	0.8519	-0.893	0.305	-1.257	0.2982	-1.133
PICE	candidate	0_17197	2	17	549	1	1	0.00182149	0.7886	1	1	0.00182149	0.7886	1.414	19.5	0.0355191	4393	1	1	0.7847	1	1	0.7847	1.414	0.5	0.7886	NA	NA	0.707	0.5188	NA	NA	1	0.7886	1	0.7886	1	1	0.5188	1	0	1	NA	NA	NA	NA	NA	NA	NA
PICE	candidate	0_18267	4	1	446	1	0.545	0.00122197	0.7751	0.545	0.5	0.00112108	0.6873	0.62	17.25	0.0386771	5153	1	0.545	0.784	0.545	0.5	0.7009	0.62	0.75	0.852	-0.612	0.3298	-0.479	0.64	-0.612	0.64	1	0.9097	0.167	0.6358	0.739	0.333	0.2932	0.603	0.333	0.9041	0.677	0.8772	-0.825	0.3976	-0.976	0.3939	-0.913
PICE	candidate	0_6448	2	16	595	1	1	0.00168067	0.7876	1	1	0.00168067	0.7876	1.414	13.5	0.0226891	4392	1	1	0.7797	1	1	0.7797	1.414	0.5	0.7876	NA	NA	0.707	0.5164	NA	NA	1	0.7876	1	0.7876	1	1	0.5164	1	0	1	NA	NA	NA	NA	NA	NA	NA
PICE	candidate	0_8844	4	17	540	1	0.545	0.00100926	0.7844	0.545	0.667	0.00123518	0.7844	0.748	14.5	0.0268519	5047	1	0.545	0.7791	0.545	0.667	0.7791	0.748	0	0.6081	1.633	0.4724	1.277	0.9342	1.633	0.936	0	0.6815	0.667	0.776	0.739	0.667	0.537	0.603	0	0.7498	0	0.5043	0.471	0.6915	1.301	0.9211	1.095
PICE	candidate	2_3265	3	10	546	1	0.667	0.00122161	0.7756	0.667	0.667	0.00122161	0.7756	0.831	24.333	0.0445659	4921	1	0.667	0.773	0.667	0.667	0.773	0.831	0.667	0.7756	NA	NA	0	0.9779	NA	NA	1	0.8752	0.333	0.6806	0.816	0.5	0.3509	0.707	0.333	0.9117	0.707	0.8417	-0.707	0.5092	-0.707	0.5092	-0.707
PICE	candidate	2_3742	6	16	169	1	0.438	0.00259172	0.7746	0.438	0.533	0.00315385	0.7262	0.586	8	0.0473373	5276	0	NA	NA	NA	NA	NA	NA	0	0.7004	0.851	0.3985	1.029	0.7636	1.052	0.8558	NA	NA	NA	NA	NA	NA	NA	NA	NA	NA	NA	NA	NA	NA	NA	NA	NA
PICE	candidate	2_684	8	11	488	1	0.386	0.000790984	0.7833	0.386	0.536	0.00109836	0.7844	0.561	32.375	0.0663422	5395	1	0.386	0.7894	0.386	0.536	0.7836	0.561	0	0.7366	1.166	0.4629	1.032	0.7802	0.888	0.8411	0	0.7617	0.321	0.7334	0.621	0.429	0.481	0.469	0.214	0.8342	0.456	0.7179	0.16	0.5894	1.004	0.7776	0.792
PICE	candidate	2_8011	3	11	501	1	0.667	0.00133134	0.7768	0.667	0.667	0.00133134	0.7768	0.831	19.333	0.0385888	4997	1	0.667	0.7815	0.667	0.667	0.7815	0.831	0.667	0.7768	NA	NA	0	0.9766	NA	NA	1	0.8691	0.333	0.6832	0.816	0.5	0.366	0.707	0.333	0.9068	0.707	0.8397	-0.707	0.5263	-0.707	0.5263	-0.707
PICE	candidate	2_8852	10	18	408	1	0.353	0.000865196	0.7857	0.353	0.2	0.000490196	0.5735	0.304	22.1	0.0541667	5401	1	0.353	0.7945	0.353	0.2	0.5923	0.304	0.9	0.9561	-1.112	0.1458	-1.347	0.2692	-1.243	0.2692	1	0.9683	0.022	0.5617	0.595	0.111	0.1885	0.443	0.178	0.7942	0.388	0.6451	-0.907	0.2525	-1.501	0.2237	-1.352
PICE	candidate	CL1019Contig1	4	17	263	1	0.545	0.00207224	0.7782	0.545	0.5	0.00190114	0.6877	0.62	10.75	0.0408745	5191	1	0.545	0.7766	0.545	0.5	0.6891	0.62	0.75	0.851	-0.612	0.3377	-0.479	0.6505	-0.612	0.6505	0	0.6745	1.5	0.8899	0.739	1	0.7122	0.603	-1	0.0823	-2.031	0.1308	1.768	0.9694	0.976	0.7162	1.095
PICE	candidate	CL1064Contig1	2	17	265	1	1	0.00377358	0.7807	1	1	0.00377358	0.7807	1.414	5.5	0.0207547	4445	1	1	0.7842	1	1	0.7842	1.414	0.5	0.7807	NA	NA	0.707	0.5066	NA	NA	1	0.7807	1	0.7807	1	1	0.5066	1	0	1	NA	NA	NA	NA	NA	NA	NA
PICE	candidate	CL149Contig3	7	15	312	1	0.408	0.00130769	0.7903	0.408	0.476	0.00152564	0.702	0.531	16	0.0512821	5226	0	NA	NA	NA	NA	NA	NA	0	0.7349	0.559	0.3466	0.918	0.6766	0.953	0.8467	NA	NA	NA	NA	NA	NA	NA	NA	NA	NA	NA	NA	NA	NA	NA	NA	NA
PICE	candidate	CL2472Contig1	9	17	337	1	0.368	0.00109199	0.7854	0.368	0.222	0.000658754	0.5792	0.327	6.111	0.0181335	5417	1	0.368	0.7897	0.368	0.222	0.5867	0.327	0.889	0.9448	-1.088	0.16	-1.283	0.2948	-1.19	0.2948	1	0.9622	0.028	0.563	0.607	0.125	0.1933	0.455	0.194	0.7864	0.42	0.6249	-0.908	0.264	-1.458	0.2344	-1.311
PICE	candidate	CL305Contig1	2	17	302	1	1	0.00331126	0.7827	1	1	0.00331126	0.7827	1.414	5.5	0.0182119	4389	1	1	0.7768	1	1	0.7768	1.414	0.5	0.7827	NA	NA	0.707	0.5049	NA	NA	1	0.7827	1	0.7827	1	1	0.5049	1	0	1	NA	NA	NA	NA	NA	NA	NA
PICE	candidate	CL3507Contig1	7	18	208	1	0.408	0.00196154	0.7865	0.408	0.286	0.001375	0.6102	0.39	8.143	0.039149	5294	1	0.408	0.7897	0.408	0.286	0.6095	0.39	0.857	0.9329	-1.006	0.1903	-1.101	0.3581	-1.049	0.3581	1	0.9537	0.048	0.5873	0.639	0.167	0.2204	0.488	0.238	0.8322	0.5	0.7144	-0.903	0.2752	-1.341	0.2703	-1.204
PICE	candidate	CL3832Contig1	3	17	211	1	0.667	0.00316114	0.7822	0.667	0.667	0.00316114	0.7822	0.831	8.333	0.0394929	4881	1	0.667	0.7703	0.667	0.667	0.7703	0.831	0.667	0.7822	NA	NA	0	0.9779	NA	NA	1	0.8742	0.333	0.6833	0.816	0.5	0.3512	0.707	0.333	0.9122	0.707	0.8394	-0.707	0.5118	-0.707	0.5118	-0.707
PICE	candidate	CL4138Contig1	4	12	326	1	0.545	0.00167178	0.7826	0.545	0.5	0.00153374	0.6972	0.62	27.25	0.083589	5143	1	0.545	0.7761	0.545	0.5	0.6894	0.62	0.75	0.8571	-0.612	0.3349	-0.479	0.6514	-0.612	0.6512	1	0.9134	0.167	0.6439	0.739	0.333	0.3076	0.603	0.333	0.911	0.677	0.8837	-0.825	0.4085	-0.976	0.405	-0.913
PICE	candidate	CL4417Contig1	2	16	213	1	1	0.00469484	0.7783	1	1	0.00469484	0.7783	1.414	6.5	0.0305164	4518	1	1	0.7825	1	1	0.7825	1.414	0.5	0.7783	NA	NA	0.707	0.5093	NA	NA	1	0.7783	1	0.7783	1	1	0.5093	1	0	1	NA	NA	NA	NA	NA	NA	NA
PICE	candidate	CL4432Contig1	4	14	398	1	0.545	0.00136935	0.7793	0.545	0.5	0.00125628	0.7011	0.62	32.25	0.0810302	5166	1	0.545	0.7797	0.545	0.5	0.6963	0.62	0.75	0.8551	-0.612	0.3439	-0.479	0.6657	-0.612	0.6657	1	0.9109	0.167	0.6429	0.739	0.333	0.3087	0.603	0.333	0.9086	0.677	0.8798	-0.825	0.4125	-0.976	0.41	-0.913
PICE	candidate	CL4478Contig1	7	17	223	1	0.408	0.0018296	0.7862	0.408	0.286	0.00128251	0.6119	0.39	14.143	0.0634215	5300	1	0.408	0.781	0.408	0.286	0.6049	0.39	0.857	0.9301	-1.006	0.1955	-1.101	0.3679	-1.049	0.3679	1	0.9519	0.048	0.5901	0.639	0.167	0.2266	0.488	0.238	0.8361	0.5	0.7198	-0.903	0.2883	-1.341	0.2826	-1.204
PICE	candidate	CL905Contig2	5	17	326	1	0.48	0.00147239	0.7792	0.48	0.4	0.00122699	0.6518	0.509	14	0.0429448	5229	0	NA	NA	NA	NA	NA	NA	0.8	0.8902	-0.816	0.264	-0.772	0.5051	-0.816	0.5049	NA	NA	NA	NA	NA	NA	NA	NA	NA	NA	NA	NA	NA	NA	NA	NA	NA
PICE	candidate	UMN_6393	8	13	461	1	0.386	0.00083731	0.7838	0.386	0.536	0.00116269	0.7821	0.561	22.375	0.0485358	5370	1	0.386	0.7832	0.386	0.536	0.7832	0.561	0	0.7439	1.166	0.46	1.032	0.7696	0.888	0.8339	0	0.7702	0.321	0.7337	0.621	0.429	0.4788	0.469	0.214	0.8331	0.456	0.7128	0.16	0.5877	1.004	0.7672	0.792
PICE	candidate	UMN_7021	8	13	450	1	0.386	0.000857778	0.7867	0.386	0.571	0.00126889	0.8167	0.585	12.5	0.0277778	5308	1	0.386	0.7859	0.386	0.571	0.816	0.585	0	0.7431	1.444	0.4914	1.1	0.8719	0.888	0.8361	0	0.7701	0.571	0.7926	0.621	0.571	0.5848	0.469	0	0.6623	0	0.3638	0.694	0.7421	1.071	0.8709	0.792
PICE	candidate	UMN_CL35Contig1	7	18	200	1	0.408	0.00204	0.7797	0.408	0.286	0.00143	0.6008	0.39	10.857	0.054285	5291	1	0.408	0.7875	0.408	0.286	0.6116	0.39	0.857	0.9269	-1.006	0.1843	-1.101	0.3474	-1.049	0.3474	0	0.7606	1.714	0.9463	0.639	1	0.8031	0.488	-1.429	0.0387	-3	0.0516	2.213	0.9892	0.536	0.4863	0.83
PICE	candidate	0_11504	7	1	400	2	0.816	0.00204	0.741	0.632	0.952	0.00238	0.7179	0.84	14	0.035	7500	2	0.816	0.7487	0.632	0.952	0.7321	0.84	0	0.5602	0.687	0.5257	1.145	0.8351	1.178	0.9028	0	0.5924	1.381	0.7886	0.872	1.167	0.7229	0.727	-0.429	0.178	-0.598	0.2247	0.896	0.782	1.178	0.8317	1.099
PICE	candidate	0_13680	8	17	378	2	0.771	0.00203968	0.7443	0.593	0.5	0.00132275	0.4897	0.537	16	0.042328	7484	2	0.771	0.7437	0.593	0.5	0.4827	0.537	1.75	0.9389	-1.31	0.0867	-1.514	0.1156	-1.41	0.1156	1	0.8743	1.786	0.8742	0.866	1.143	0.7306	0.7	-1.286	0.0765	-1.818	0.0971	0.949	0.8107	-0.62	0.2842	-0.312
PICE	candidate	0_2775	7	18	454	2	0.816	0.00179736	0.7425	0.632	0.571	0.00125771	0.5988	0.597	21	0.0462555	7460	2	0.816	0.7388	0.632	0.571	0.5905	0.597	1.714	0.9266	-1.237	0.1007	-1.374	0.135	-1.296	0.1347	1	0.8616	1.762	0.8645	0.872	1.167	0.7213	0.727	-1.19	0.0857	-1.661	0.0968	0.896	0.7776	-0.53	0.3169	-0.247
PICE	candidate	0_3969	5	18	200	2	0.96	0.0048	0.7442	0.758	1.2	0.006	0.7842	1.062	6	0.03	7319	2	0.96	0.7391	0.758	1.2	0.7792	1.062	0	0.4945	1.459	0.6788	1.432	0.9261	1.459	0.9274	0	0.5425	1.3	0.7371	0.852	1.25	0.6896	0.809	-0.1	0.2704	-0.136	0.3608	0.751	0.7612	1.494	0.9209	1.261
PICE	candidate	0_4032	7	17	390	2	0.816	0.00209231	0.7417	0.632	0.952	0.00244103	0.719	0.84	21.429	0.0549462	7367	2	0.816	0.7471	0.632	0.952	0.7291	0.84	0	0.5659	0.687	0.5139	1.145	0.8363	1.178	0.9042	0	0.5957	2.381	0.9211	0.872	1.667	0.8402	0.727	-1.429	0.0425	-1.993	0.066	2.174	0.9591	1.178	0.8326	1.099
PICE	candidate	0_771	8	16	443	2	0.771	0.00174041	0.7434	0.593	0.857	0.00193454	0.703	0.766	17.25	0.0389391	7441	1	0.386	0.7903	0.593	0.429	0.6854	0.488	0	0.5857	0.414	0.4727	1.038	0.7674	1.111	0.8915	0	0.6155	0.143	0.4558	0.621	0.286	0.2539	0.469	0.286	0.7866	0.609	0.848	-0.373	0.4111	0.803	0.6288	0.792
PICE	candidate	2_1023	6	7	517	2	0.876	0.00169439	0.7411	0.684	0.667	0.00129013	0.6053	0.678	15.333	0.0296576	7416	2	0.876	0.747	0.684	0.667	0.6143	0.678	1.667	0.9075	-1.132	0.1253	-1.195	0.1692	-1.155	0.1691	2	0.9474	0.133	0.4234	0.872	0.4	0.3	0.761	0.533	0.8919	0.734	0.925	-1.221	0.0852	-1.649	0.0804	-1.492
PICE	candidate	2_10352	2	10	455	2	2	0.0043956	0.7421	1.732	2	0.0043956	0.7421	2.449	10	0.021978	5920	2	2	0.7423	1.732	2	0.7423	2.449	1	0.7421	NA	NA	2	0.5644	NA	NA	2	0.7421	2	0.7421	nan	2	0.5644	1.414	0	1	NA	NA	NA	NA	NA	NA	NA
PICE	candidate	2_3307	5	16	453	2	0.96	0.0021192	0.7318	0.758	1.2	0.00264901	0.7728	1.062	14.2	0.0313466	7273	2	0.96	0.7366	0.758	1.2	0.7797	1.062	0	0.4917	1.459	0.6743	1.432	0.9252	1.459	0.9271	0	0.5404	1.8	0.8484	0.852	1.5	0.7529	0.809	-0.6	0.1615	-0.817	0.1726	1.399	0.8992	1.494	0.9218	1.261
PICE	candidate	2_6351	9	18	475	2	0.736	0.00154947	0.7453	0.563	0.611	0.00128632	0.6045	0.602	13.333	0.0280695	7553	2	0.736	0.7447	0.563	0.611	0.6083	0.602	0.889	0.8576	-0.583	0.2423	-0.339	0.346	-0.221	0.4235	1	0.8861	0.139	0.4571	0.858	0.375	0.3272	0.68	0.472	0.8743	0.677	0.8785	-0.922	0.1145	-0.484	0.3052	-0.365
PICE	candidate	CL1224Contig1	5	2	643	2	0.96	0.001493	0.7326	0.758	1	0.00155521	0.6802	0.931	23.8	0.037014	7365	2	0.96	0.7364	0.758	1	0.6834	0.931	0.8	0.7448	0.243	0.4503	0.239	0.6114	0.243	0.6114	1	0.8134	1	0.6791	0.852	1	0.5758	0.809	0	0.5719	0	0.4187	0.104	0.5635	0	0.5157	-0.053
PICE	candidate	CL3162Contig1	7	17	264	2	0.816	0.00309091	0.7335	0.632	0.571	0.00216288	0.5809	0.597	2.286	0.00865909	7501	2	0.816	0.743	0.632	0.571	0.5983	0.597	1.714	0.9243	-1.237	0.1001	-1.374	0.1336	-1.296	0.1332	2	0.9546	0.095	0.3943	0.872	0.333	0.272	0.727	0.476	0.8687	0.664	0.8552	-1.235	0.0749	-1.767	0.0708	-1.593
PICE	candidate	CL4354Contig1	6	18	451	2	0.876	0.00194235	0.7349	0.684	1.133	0.0025122	0.7506	0.978	17.833	0.039541	7448	2	0.876	0.7416	0.684	1.133	0.7545	0.978	0	0.5256	1.393	0.6625	1.354	0.8908	1.28	0.9118	0	0.5692	0.867	0.6455	0.872	1	0.6059	0.761	0.267	0.6051	0.367	0.5209	0.318	0.6114	1.402	0.8884	1.163
PICE	candidate	CL544Contig1	4	18	305	2	1.091	0.00357705	0.7436	0.876	1.333	0.00437049	0.7436	1.224	13	0.042623	7126	2	1.091	0.7342	0.876	1.333	0.7342	1.224	0	0.4275	1.893	0.68	1.611	0.9509	1.893	0.9543	0	0.5027	1.333	0.6894	0.766	1.333	0.6763	0.884	0	0.6459	0	0.5031	0.644	0.7724	1.705	0.9484	1.441
PICE	candidate	UMN_5798	10	18	400	2	0.707	0.0017675	0.7545	0.539	0.711	0.0017775	0.66	0.656	12.6	0.0315	7504	2	0.707	0.7542	0.539	0.711	0.6596	0.656	0	0.6302	0.019	0.3629	0.873	0.5946	1.026	0.8794	0	0.6504	2.844	0.9556	0.849	1.778	0.8962	0.663	-2.133	0.0245	-3.094	0.0329	2.74	0.9901	0.889	0.6622	0.989
PICE	candidate	UMN_5833	8	18	464	2	0.771	0.00166164	0.7486	0.593	0.857	0.00184698	0.7087	0.766	12.5	0.0269397	7438	2	0.771	0.7463	0.593	0.857	0.7038	0.766	0	0.5866	0.414	0.4722	1.038	0.7709	1.111	0.895	0	0.6147	0.286	0.4979	0.866	0.571	0.4341	0.7	0.571	0.9206	0.808	0.9621	-0.511	0.3305	1.063	0.7675	1.053
PICE	candidate	0_8111	7	1	437	3	1.224	0.00280092	0.722	0.836	0.857	0.0019611	0.5223	0.781	43.857	0.100359	8478	3	1.224	0.7337	0.836	0.857	0.5292	0.781	2.571	0.9297	-1.358	0.068	-1.522	0.0799	-1.427	0.0797	1	0.7687	3.476	0.9217	1.028	2.167	0.8307	0.933	-2.619	0.031	-2.822	0.0385	1.905	0.9489	-0.136	0.4354	0.233
PICE	candidate	2_1528	10	15	464	3	1.06	0.00228448	0.7332	0.704	0.6	0.0012931	0.4443	0.587	13.1	0.0282328	8593	3	1.06	0.7376	0.704	0.6	0.4461	0.587	2.7	0.9606	-1.562	0.0363	-1.934	0.0415	-1.784	0.0417	2	0.9403	1.844	0.816	1.05	1.222	0.6601	0.854	-1.244	0.0988	-1.393	0.1075	0.327	0.5902	-1.355	0.1664	-1.021
PICE	candidate	2_6731	10	14	430	3	1.06	0.00246512	0.7426	0.704	0.6	0.00139535	0.4529	0.587	12.9	0.03	8559	3	1.06	0.7352	0.704	0.6	0.4454	0.587	2.7	0.9634	-1.562	0.0356	-1.934	0.041	-1.784	0.041	1	0.832	3.622	0.9519	1.05	2.111	0.8753	0.854	-3.022	0.0187	-3.384	0.022	2.127	0.9634	-0.387	0.3149	0.066
PICE	candidate	CL1661Contig1	10	18	212	3	1.06	0.005	0.7414	0.704	0.6	0.00283019	0.4552	0.587	12.1	0.0570755	8585	3	1.06	0.7433	0.704	0.6	0.445	0.587	2.7	0.9614	-1.562	0.0372	-1.934	0.0425	-1.784	0.0425	2	0.9431	1.844	0.8182	1.05	1.222	0.6698	0.854	-1.244	0.0983	-1.393	0.1082	0.327	0.5911	-1.355	0.1706	-1.021
PICE	candidate	CL3672Contig1	5	15	331	3	1.44	0.00435045	0.7201	1.016	1.2	0.00362538	0.6245	1.062	11.2	0.0338369	8277	3	1.44	0.7139	1.016	1.2	0.6211	1.062	2.4	0.8823	-1.048	0.1214	-1.052	0.1467	-1.048	0.1467	2	0.8629	1.8	0.7416	0.86	1.5	0.6285	1.032	-0.6	0.2066	-0.633	0.227	0.123	0.574	-0.76	0.3037	-0.563
PICE	candidate	CL4628Contig1	6	13	201	3	1.314	0.00653731	0.7261	0.91	1.733	0.00862189	0.7838	1.346	3.333	0.0165821	8356	3	1.314	0.7201	0.91	1.733	0.7768	1.346	0	0.4241	1.648	0.7943	1.523	0.9406	1.396	0.9349	0	0.4614	1.467	0.6675	0.982	1.6	0.691	0.974	0.267	0.7492	0.284	0.5096	0.58	0.6522	1.64	0.924	1.338
PICE	candidate	CL697Contig1	8	14	508	3	1.157	0.00227756	0.7306	0.781	1.286	0.0025315	0.7071	1.021	15.75	0.0310039	8518	3	1.157	0.7335	0.781	1.286	0.7121	1.021	0	0.4843	0.458	0.5459	1.156	0.8015	1.234	0.9163	0	0.5063	2.714	0.8865	1.045	2	0.8189	0.901	-1.429	0.0834	-1.56	0.1115	1.703	0.9223	1.228	0.8162	1.219
PICE	candidate	0_13913	5	3	390	4	1.92	0.00492308	0.7107	1.267	2.4	0.00615385	0.7738	1.82	7	0.0179487	8821	4	1.92	0.7179	1.267	2.4	0.7812	1.82	0	0.3084	1.641	0.8459	1.67	0.9576	1.641	0.959	0	0.3453	2.6	0.7555	0.72	2.5	0.7393	1.237	-0.2	0.3169	-0.174	0.3488	0.998	0.8049	1.86	0.9557	1.579
PICE	candidate	0_18588	3	2	486	4	2.667	0.00548765	0.7041	1.919	2.667	0.00548765	0.7041	2.393	19.333	0.0397798	8185	4	2.667	0.7093	1.919	2.667	0.7093	2.393	2.667	0.7041	NA	NA	0	0.8287	0	0.7857	4	0.8533	1.333	0.4753	nan	2	0.5119	1.512	1.333	0.9487	1.283	0.9641	-1.283	0.0643	-1.283	0.0643	-1.283
PICE	candidate	0_3415	2	18	581	4	4	0.00688468	0.7104	3.162	4	0.00688468	0.7104	4.472	29.5	0.0507745	7186	3	3	0.7267	3.162	3	0.7267	3.464	2	0.7104	NA	NA	nan	0	NA	NA	3	0.643	3	0.643	nan	3	0.5032	1.732	0	1	NA	NA	NA	NA	NA	NA	NA
PICE	candidate	2_4029	8	16	441	4	1.543	0.00349887	0.7274	0.961	2.071	0.00469614	0.7924	1.471	18.5	0.0419501	9023	4	1.543	0.7243	0.961	2.071	0.7891	1.471	0	0.3955	1.495	0.8274	1.489	0.9444	1.313	0.9409	0	0.4157	1.357	0.5924	1.189	1.714	0.6726	1.087	0.714	0.8752	0.642	0.7881	0.291	0.6023	1.626	0.9348	1.339
PICE	candidate	2_5668	3	1	710	4	2.667	0.00375634	0.7096	1.919	2.667	0.00375634	0.7096	2.393	19	0.0267606	8186	3	2	0.7222	1.919	2	0.7222	1.886	2.667	0.7096	NA	NA	0	0.8247	0	0.7796	2	0.6522	3.333	0.7536	nan	3	0.6766	1.282	-1.333	0.1159	-2.291	0.0172	2.291	0.9919	0	0.5551	0
PICE	candidate	2_6906	4	14	497	4	2.182	0.00439034	0.6983	1.49	2.5	0.00503018	0.721	2.013	11.75	0.0236419	8666	4	2.182	0.7149	1.49	2.5	0.7371	2.013	0.75	0.4707	1.365	0.7057	1.261	0.8106	1.365	0.8143	1	0.5664	2.167	0.6616	nan	2.333	0.6395	1.336	0.333	0.751	0.294	0.5652	0.267	0.5478	1.198	0.781	0.979
PICE	candidate	CL139Contig2	2	15	251	4	4	0.0159363	0.7136	3.162	4	0.0159363	0.7136	4.472	14	0.0557769	7238	4	4	0.7123	3.162	4	0.7123	4.472	2	0.7136	NA	NA	nan	0	NA	NA	4	0.7136	4	0.7136	nan	4	0.6043	2	0	1	NA	NA	NA	NA	NA	NA	NA
PICE	candidate	CL1659Contig1	6	11	433	4	1.752	0.00404619	0.716	1.128	1.333	0.00307852	0.5478	1.102	14	0.0323326	8908	4	1.752	0.7193	1.128	1.333	0.5458	1.102	3.333	0.9091	-1.295	0.07	-1.396	0.0789	-1.325	0.0786	2	0.8211	3.467	0.8645	1.027	2.4	0.7643	1.172	-2.133	0.0637	-1.872	0.0715	1.105	0.8441	-0.516	0.3266	-0.207
PICE	candidate	CL3795Contig1	2	18	565	4	4	0.00707965	0.715	3.162	4	0.00707965	0.715	4.472	25	0.0442478	7239	4	4	0.7035	3.162	4	0.7035	4.472	2	0.715	NA	NA	nan	0	NA	NA	4	0.715	4	0.715	nan	4	0.6063	2	0	1	NA	NA	NA	NA	NA	NA	NA
PICE	candidate	0_8359	4	14	427	5	2.727	0.00638642	0.698	1.79	2.5	0.0058548	0.636	2.013	19.75	0.0462529	8953	5	2.727	0.696	1.79	2.5	0.6361	2.013	3.75	0.8171	-0.797	0.1529	-0.753	0.1709	-0.797	0.1708	2	0.6584	4.833	0.8448	nan	3.667	0.7547	1.539	-2.333	0.0804	-1.771	0.1093	1.441	0.8855	0.339	0.6322	0.513
PICE	candidate	2_10059	8	18	377	5	1.928	0.00511406	0.7176	1.136	2.857	0.00757825	0.8367	1.912	15.5	0.0411141	9351	5	1.928	0.7152	1.136	2.857	0.8375	1.912	0	0.3303	2.184	0.9306	1.715	0.9872	1.368	0.9517	0	0.3456	2.857	0.7804	1.31	2.857	0.7983	1.265	0	0.4343	0	0.395	1.372	0.8833	1.913	0.9795	1.431
PICE	candidate	CL3321Contig1	3	17	301	5	3.333	0.0110731	0.6938	2.323	3.333	0.0110731	0.6938	2.897	11	0.0365448	8549	4	2.667	0.7042	2.323	2.667	0.7042	2.393	3.333	0.6938	NA	NA	0	0.8884	0	0.9063	2	0.5682	3.333	0.6743	nan	3	0.5843	1.512	-0.667	0.2811	-0.642	0.3109	0.642	0.7186	0.642	0.7186	0.642
PICE	candidate	CL463Contig2	8	18	258	5	1.928	0.00747287	0.7112	1.136	1.25	0.00484496	0.4447	1	15.375	0.059593	9399	5	1.928	0.7179	1.136	1.25	0.4475	1	4.375	0.9436	-1.595	0.0306	-1.876	0.0323	-1.735	0.0323	4	0.9498	1.893	0.6451	1.31	1.571	0.5374	1.265	-0.643	0.2228	-0.494	0.2451	-0.527	0.2776	-1.841	0.0628	-1.537
PICE	candidate	0_1116	9	1	667	6	2.208	0.00331035	0.7137	1.228	3.333	0.004997	0.8511	2.14	26.333	0.0394798	9596	5	1.84	0.7314	1.228	2.778	0.8504	1.836	0	0.2923	2.225	0.9527	1.756	0.9885	1.372	0.9513	0	0.3064	2.472	0.6775	1.357	2.625	0.715	1.231	0.306	0.5803	0.238	0.4924	1.161	0.8349	1.88	0.9706	1.393
PICE	candidate	0_18619	9	8	404	6	2.208	0.00546535	0.7159	1.228	1.333	0.0032995	0.4254	1.032	25	0.0618812	9602	4	1.472	0.7269	1.228	0.889	0.4417	0.773	5.333	0.9595	-1.728	0.0178	-2.107	0.0185	-1.943	0.0184	2	0.7764	3.611	0.8167	1.213	2.25	0.6499	1.057	-2.722	0.063	-2.479	0.039	1.323	0.8737	-0.88	0.2197	-0.467
PICE	candidate	0_14221	5	11	610	7	3.36	0.0055082	0.6947	2.001	4.2	0.00688525	0.7727	2.927	17.4	0.0285246	9520	7	3.36	0.7	2.001	4.2	0.7798	2.927	0	0.192	1.743	0.9252	1.816	0.9709	1.743	0.9718	0	0.21	4.3	0.7429	nan	4.25	0.7462	1.805	-0.1	0.3889	-0.059	0.4036	1.068	0.8299	2.128	0.9687	1.815
PICE	candidate	CL1154Contig1	6	17	251	7	3.066	0.0122151	0.6989	1.763	2.6	0.0103586	0.5733	1.862	11.5	0.0458167	9606	7	3.066	0.6985	1.763	2.6	0.5734	1.862	5	0.8833	-0.884	0.2593	-1.042	0.2113	-0.995	0.21	0	0.223	10.6	0.9759	0.79	6.6	0.931	1.723	-8	0.0085	-4.69	0.0006	4.203	0.9996	1.32	0.8172	1.688
PICE	candidate	CL814Contig1	2	18	476	7	7	0.0147059	0.6971	5.292	7	0.0147059	0.6971	7.483	23.5	0.0493697	8081	7	7	0.702	5.292	7	0.702	7.483	3.5	0.6971	NA	NA	nan	0	NA	NA	7	0.6971	7	0.6971	nan	7	0.6252	2.646	0	1	NA	NA	NA	NA	NA	NA	NA
PICE	candidate	2_3083	10	15	402	11	3.888	0.00967164	0.7176	1.895	2.2	0.00547264	0.3548	1.499	22.9	0.0569652	9926	11	3.888	0.7071	1.895	2.2	0.3473	1.499	9.9	0.9697	-1.944	0.0063	-2.468	0.0062	-2.276	0.0062	10	0.985	2.022	0.3831	2.16	2.111	0.345	2.172	0.178	0.4606	0.076	0.4235	-1.541	0.022	-2.932	0.0009	-2.614
PICE	candidate	CL2492Contig1	2	3	222	12	12	0.0540541	0.6924	8.832	12	0.0540541	0.6924	12.49	9.5	0.0427928	8620	11	11	0.6893	8.832	11	0.6893	11.489	6	0.6924	NA	NA	nan	0	NA	NA	11	0.6653	11	0.6653	nan	11	0.6117	3.317	0	1	NA	NA	NA	NA	NA	NA	NA
PICE	candidate	CL4147Contig1	7	11	645	16	6.531	0.0101256	0.6985	3.259	5.524	0.00856434	0.5798	3.461	38.429	0.0595798	9952	15	6.122	0.6999	3.259	5.238	0.5847	3.3	10.286	0.8857	-0.855	0.2308	-0.999	0.2232	-0.923	0.2218	1	0.2118	19.095	0.9638	0.495	12.167	0.9097	3.002	-13.857	0.0128	-4.439	0.0007	4.144	0.9998	1.163	0.7401	1.554
PICE	candidate	CL730Contig1	4	3	320	19	10.364	0.0323875	0.6876	5.915	9.833	0.0307281	0.6513	6.83	8.5	0.0265625	9855	18	9.818	0.6765	5.915	9.333	0.6377	6.503	12.75	0.7883	-0.524	0.4465	-0.542	0.4278	-0.524	0.4531	13	0.8132	8	0.5511	nan	8.667	0.5811	3.866	1.333	0.7336	0.379	0.6084	-0.71	0.2422	-0.866	0.2016	-0.788
PICE	candidate	0_10167	3	16	455	23	15.333	0.0336989	0.6669	9.515	15.333	0.0336989	0.6669	11.868	20.667	0.045422	9753	22	14.667	0.6801	9.515	14.667	0.6801	11.37	15.333	0.6669	NA	NA	0	0.8058	0	0.7096	15	0.6767	14.333	0.6259	nan	14.5	0.6248	4.69	0.333	0.642	0.095	0.5795	-0.095	0.4222	-0.095	0.4222	-0.095
PICE	candidate	UMN_CL6Contig1	3	1	475	31	20.667	0.0435095	0.6634	12.704	20.667	0.0435095	0.6634	15.845	12.667	0.0266674	9858	5	3.333	0.7005	12.704	3.333	0.7005	2.897	20.667	0.6634	NA	NA	0	0.9126	0	0.8839	2	0.0981	4.667	0.1907	nan	4	0.1463	1.725	-1.333	0.3888	-1.116	0.1801	1.116	0.824	1.116	0.8247	1.116
PICE	control	0_17017	10	13	407	0	NA	0	NA	NA	NA	0	NA	NA	3	0.00737101	NA	0	NA	NA	NA	NA	NA	NA	NA	NA	NA	NA	NA	NA	NA	NA	NA	NA	NA	NA	NA	NA	NA	NA	NA	NA	NA	NA	NA	NA	NA	NA	NA
PICE	control	0_10112	3	12	225	0	NA	0	NA	NA	NA	0	NA	NA	14	0.0622222	NA	0	NA	NA	NA	NA	NA	NA	NA	NA	NA	NA	NA	NA	NA	NA	NA	NA	NA	NA	NA	NA	NA	NA	NA	NA	NA	NA	NA	NA	NA	NA	NA
PICE	control	0_10706_01	6	18	440	0	NA	0	NA	NA	NA	0	NA	NA	12	0.0272727	NA	0	NA	NA	NA	NA	NA	NA	NA	NA	NA	NA	NA	NA	NA	NA	NA	NA	NA	NA	NA	NA	NA	NA	NA	NA	NA	NA	NA	NA	NA	NA	NA
PICE	control	0_12683	2	18	528	0	NA	0	NA	NA	NA	0	NA	NA	15	0.0284091	NA	0	NA	NA	NA	NA	NA	NA	NA	NA	NA	NA	NA	NA	NA	NA	NA	NA	NA	NA	NA	NA	NA	NA	NA	NA	NA	NA	NA	NA	NA	NA	NA
PICE	control	0_1347	7	18	402	0	NA	0	NA	NA	NA	0	NA	NA	12	0.0298507	NA	0	NA	NA	NA	NA	NA	NA	NA	NA	NA	NA	NA	NA	NA	NA	NA	NA	NA	NA	NA	NA	NA	NA	NA	NA	NA	NA	NA	NA	NA	NA	NA
PICE	control	0_14122	5	18	371	0	NA	0	NA	NA	NA	0	NA	NA	10	0.0269542	NA	0	NA	NA	NA	NA	NA	NA	NA	NA	NA	NA	NA	NA	NA	NA	NA	NA	NA	NA	NA	NA	NA	NA	NA	NA	NA	NA	NA	NA	NA	NA	NA
PICE	control	0_14694	6	17	419	0	NA	0	NA	NA	NA	0	NA	NA	19	0.0453461	NA	0	NA	NA	NA	NA	NA	NA	NA	NA	NA	NA	NA	NA	NA	NA	NA	NA	NA	NA	NA	NA	NA	NA	NA	NA	NA	NA	NA	NA	NA	NA	NA
PICE	control	0_14837	4	13	442	0	NA	0	NA	NA	NA	0	NA	NA	21	0.0475113	NA	0	NA	NA	NA	NA	NA	NA	NA	NA	NA	NA	NA	NA	NA	NA	NA	NA	NA	NA	NA	NA	NA	NA	NA	NA	NA	NA	NA	NA	NA	NA	NA
PICE	control	0_14976	6	17	481	0	NA	0	NA	NA	NA	0	NA	NA	16	0.033264	NA	0	NA	NA	NA	NA	NA	NA	NA	NA	NA	NA	NA	NA	NA	NA	NA	NA	NA	NA	NA	NA	NA	NA	NA	NA	NA	NA	NA	NA	NA	NA	NA
PICE	control	0_15032	7	12	416	0	NA	0	NA	NA	NA	0	NA	NA	20	0.0480769	NA	0	NA	NA	NA	NA	NA	NA	NA	NA	NA	NA	NA	NA	NA	NA	NA	NA	NA	NA	NA	NA	NA	NA	NA	NA	NA	NA	NA	NA	NA	NA	NA
PICE	control	0_15187	2	17	454	0	NA	0	NA	NA	NA	0	NA	NA	8	0.0176211	NA	0	NA	NA	NA	NA	NA	NA	NA	NA	NA	NA	NA	NA	NA	NA	NA	NA	NA	NA	NA	NA	NA	NA	NA	NA	NA	NA	NA	NA	NA	NA	NA
PICE	control	0_15329	10	13	453	0	NA	0	NA	NA	NA	0	NA	NA	9	0.0198676	NA	0	NA	NA	NA	NA	NA	NA	NA	NA	NA	NA	NA	NA	NA	NA	NA	NA	NA	NA	NA	NA	NA	NA	NA	NA	NA	NA	NA	NA	NA	NA	NA
PICE	control	0_15762	9	12	360	0	NA	0	NA	NA	NA	0	NA	NA	14	0.0388889	NA	0	NA	NA	NA	NA	NA	NA	NA	NA	NA	NA	NA	NA	NA	NA	NA	NA	NA	NA	NA	NA	NA	NA	NA	NA	NA	NA	NA	NA	NA	NA	NA
PICE	control	0_17086	5	18	280	0	NA	0	NA	NA	NA	0	NA	NA	5	0.0178571	NA	0	NA	NA	NA	NA	NA	NA	NA	NA	NA	NA	NA	NA	NA	NA	NA	NA	NA	NA	NA	NA	NA	NA	NA	NA	NA	NA	NA	NA	NA	NA	NA
PICE	control	0_17206	6	17	421	0	NA	0	NA	NA	NA	0	NA	NA	16	0.0380048	NA	0	NA	NA	NA	NA	NA	NA	NA	NA	NA	NA	NA	NA	NA	NA	NA	NA	NA	NA	NA	NA	NA	NA	NA	NA	NA	NA	NA	NA	NA	NA	NA
PICE	control	0_17368	2	17	274	0	NA	0	NA	NA	NA	0	NA	NA	5	0.0182482	NA	0	NA	NA	NA	NA	NA	NA	NA	NA	NA	NA	NA	NA	NA	NA	NA	NA	NA	NA	NA	NA	NA	NA	NA	NA	NA	NA	NA	NA	NA	NA	NA
PICE	control	0_17419	9	18	220	0	NA	0	NA	NA	NA	0	NA	NA	5	0.0227273	NA	0	NA	NA	NA	NA	NA	NA	NA	NA	NA	NA	NA	NA	NA	NA	NA	NA	NA	NA	NA	NA	NA	NA	NA	NA	NA	NA	NA	NA	NA	NA	NA
PICE	control	0_18470	9	11	482	0	NA	0	NA	NA	NA	0	NA	NA	23	0.0477178	NA	0	NA	NA	NA	NA	NA	NA	NA	NA	NA	NA	NA	NA	NA	NA	NA	NA	NA	NA	NA	NA	NA	NA	NA	NA	NA	NA	NA	NA	NA	NA	NA
PICE	control	0_4105	4	14	459	0	NA	0	NA	NA	NA	0	NA	NA	12	0.0261438	NA	0	NA	NA	NA	NA	NA	NA	NA	NA	NA	NA	NA	NA	NA	NA	NA	NA	NA	NA	NA	NA	NA	NA	NA	NA	NA	NA	NA	NA	NA	NA	NA
PICE	control	0_4282	9	18	453	0	NA	0	NA	NA	NA	0	NA	NA	5	0.0110375	NA	0	NA	NA	NA	NA	NA	NA	NA	NA	NA	NA	NA	NA	NA	NA	NA	NA	NA	NA	NA	NA	NA	NA	NA	NA	NA	NA	NA	NA	NA	NA	NA
PICE	control	0_4394	3	8	438	0	NA	0	NA	NA	NA	0	NA	NA	15	0.0342466	NA	0	NA	NA	NA	NA	NA	NA	NA	NA	NA	NA	NA	NA	NA	NA	NA	NA	NA	NA	NA	NA	NA	NA	NA	NA	NA	NA	NA	NA	NA	NA	NA
PICE	control	0_5601	7	17	364	0	NA	0	NA	NA	NA	0	NA	NA	12	0.032967	NA	0	NA	NA	NA	NA	NA	NA	NA	NA	NA	NA	NA	NA	NA	NA	NA	NA	NA	NA	NA	NA	NA	NA	NA	NA	NA	NA	NA	NA	NA	NA	NA
PICE	control	0_6047	8	18	263	0	NA	0	NA	NA	NA	0	NA	NA	13	0.0494297	NA	0	NA	NA	NA	NA	NA	NA	NA	NA	NA	NA	NA	NA	NA	NA	NA	NA	NA	NA	NA	NA	NA	NA	NA	NA	NA	NA	NA	NA	NA	NA	NA
PICE	control	0_7171	4	17	418	0	NA	0	NA	NA	NA	0	NA	NA	13	0.0311005	NA	0	NA	NA	NA	NA	NA	NA	NA	NA	NA	NA	NA	NA	NA	NA	NA	NA	NA	NA	NA	NA	NA	NA	NA	NA	NA	NA	NA	NA	NA	NA	NA
PICE	control	1_3086	10	18	283	0	NA	0	NA	NA	NA	0	NA	NA	7	0.024735	NA	0	NA	NA	NA	NA	NA	NA	NA	NA	NA	NA	NA	NA	NA	NA	NA	NA	NA	NA	NA	NA	NA	NA	NA	NA	NA	NA	NA	NA	NA	NA	NA
PICE	control	2_1359	10	15	409	0	NA	0	NA	NA	NA	0	NA	NA	14	0.0342298	NA	0	NA	NA	NA	NA	NA	NA	NA	NA	NA	NA	NA	NA	NA	NA	NA	NA	NA	NA	NA	NA	NA	NA	NA	NA	NA	NA	NA	NA	NA	NA	NA
PICE	control	2_1501	3	16	420	0	NA	0	NA	NA	NA	0	NA	NA	23	0.0547619	NA	0	NA	NA	NA	NA	NA	NA	NA	NA	NA	NA	NA	NA	NA	NA	NA	NA	NA	NA	NA	NA	NA	NA	NA	NA	NA	NA	NA	NA	NA	NA	NA
PICE	control	2_2240	10	18	417	0	NA	0	NA	NA	NA	0	NA	NA	24	0.057554	NA	0	NA	NA	NA	NA	NA	NA	NA	NA	NA	NA	NA	NA	NA	NA	NA	NA	NA	NA	NA	NA	NA	NA	NA	NA	NA	NA	NA	NA	NA	NA	NA
PICE	control	2_2769	4	18	143	0	NA	0	NA	NA	NA	0	NA	NA	5	0.034965	NA	0	NA	NA	NA	NA	NA	NA	NA	NA	NA	NA	NA	NA	NA	NA	NA	NA	NA	NA	NA	NA	NA	NA	NA	NA	NA	NA	NA	NA	NA	NA	NA
PICE	control	2_2799	2	5	457	0	NA	0	NA	NA	NA	0	NA	NA	25	0.0547046	NA	0	NA	NA	NA	NA	NA	NA	NA	NA	NA	NA	NA	NA	NA	NA	NA	NA	NA	NA	NA	NA	NA	NA	NA	NA	NA	NA	NA	NA	NA	NA	NA
PICE	control	2_3720	9	9	445	0	NA	0	NA	NA	NA	0	NA	NA	19	0.0426966	NA	0	NA	NA	NA	NA	NA	NA	NA	NA	NA	NA	NA	NA	NA	NA	NA	NA	NA	NA	NA	NA	NA	NA	NA	NA	NA	NA	NA	NA	NA	NA	NA
PICE	control	2_4235	2	7	400	0	NA	0	NA	NA	NA	0	NA	NA	9	0.0225	NA	0	NA	NA	NA	NA	NA	NA	NA	NA	NA	NA	NA	NA	NA	NA	NA	NA	NA	NA	NA	NA	NA	NA	NA	NA	NA	NA	NA	NA	NA	NA	NA
PICE	control	2_5930	4	15	418	0	NA	0	NA	NA	NA	0	NA	NA	13	0.0311005	NA	0	NA	NA	NA	NA	NA	NA	NA	NA	NA	NA	NA	NA	NA	NA	NA	NA	NA	NA	NA	NA	NA	NA	NA	NA	NA	NA	NA	NA	NA	NA	NA
PICE	control	2_6457	7	2	492	0	NA	0	NA	NA	NA	0	NA	NA	14	0.0284553	NA	0	NA	NA	NA	NA	NA	NA	NA	NA	NA	NA	NA	NA	NA	NA	NA	NA	NA	NA	NA	NA	NA	NA	NA	NA	NA	NA	NA	NA	NA	NA	NA
PICE	control	2_6541	2	2	419	0	NA	0	NA	NA	NA	0	NA	NA	48	0.114558	NA	0	NA	NA	NA	NA	NA	NA	NA	NA	NA	NA	NA	NA	NA	NA	NA	NA	NA	NA	NA	NA	NA	NA	NA	NA	NA	NA	NA	NA	NA	NA	NA
PICE	control	2_7213	9	7	349	0	NA	0	NA	NA	NA	0	NA	NA	16	0.0458453	NA	0	NA	NA	NA	NA	NA	NA	NA	NA	NA	NA	NA	NA	NA	NA	NA	NA	NA	NA	NA	NA	NA	NA	NA	NA	NA	NA	NA	NA	NA	NA	NA
PICE	control	2_8214	7	18	362	0	NA	0	NA	NA	NA	0	NA	NA	14	0.038674	NA	0	NA	NA	NA	NA	NA	NA	NA	NA	NA	NA	NA	NA	NA	NA	NA	NA	NA	NA	NA	NA	NA	NA	NA	NA	NA	NA	NA	NA	NA	NA	NA
PICE	control	2_9465	2	10	551	0	NA	0	NA	NA	NA	0	NA	NA	18	0.0326679	NA	0	NA	NA	NA	NA	NA	NA	NA	NA	NA	NA	NA	NA	NA	NA	NA	NA	NA	NA	NA	NA	NA	NA	NA	NA	NA	NA	NA	NA	NA	NA	NA
PICE	control	2_9603	10	15	404	0	NA	0	NA	NA	NA	0	NA	NA	15	0.0371287	NA	0	NA	NA	NA	NA	NA	NA	NA	NA	NA	NA	NA	NA	NA	NA	NA	NA	NA	NA	NA	NA	NA	NA	NA	NA	NA	NA	NA	NA	NA	NA	NA
PICE	control	CL1308Contig1	8	14	221	0	NA	0	NA	NA	NA	0	NA	NA	6	0.0271493	NA	0	NA	NA	NA	NA	NA	NA	NA	NA	NA	NA	NA	NA	NA	NA	NA	NA	NA	NA	NA	NA	NA	NA	NA	NA	NA	NA	NA	NA	NA	NA	NA
PICE	control	CL1588Contig1	3	17	223	0	NA	0	NA	NA	NA	0	NA	NA	3	0.0134529	NA	0	NA	NA	NA	NA	NA	NA	NA	NA	NA	NA	NA	NA	NA	NA	NA	NA	NA	NA	NA	NA	NA	NA	NA	NA	NA	NA	NA	NA	NA	NA	NA
PICE	control	CL1698Contig1	7	16	393	0	NA	0	NA	NA	NA	0	NA	NA	36	0.0916031	NA	0	NA	NA	NA	NA	NA	NA	NA	NA	NA	NA	NA	NA	NA	NA	NA	NA	NA	NA	NA	NA	NA	NA	NA	NA	NA	NA	NA	NA	NA	NA	NA
PICE	control	CL2565Contig1	10	18	261	0	NA	0	NA	NA	NA	0	NA	NA	10	0.0383142	NA	0	NA	NA	NA	NA	NA	NA	NA	NA	NA	NA	NA	NA	NA	NA	NA	NA	NA	NA	NA	NA	NA	NA	NA	NA	NA	NA	NA	NA	NA	NA	NA
PICE	control	CL3421Contig1	5	17	207	0	NA	0	NA	NA	NA	0	NA	NA	5	0.0241546	NA	0	NA	NA	NA	NA	NA	NA	NA	NA	NA	NA	NA	NA	NA	NA	NA	NA	NA	NA	NA	NA	NA	NA	NA	NA	NA	NA	NA	NA	NA	NA	NA
PICE	control	CL3770Contig1	8	16	284	0	NA	0	NA	NA	NA	0	NA	NA	12	0.0422535	NA	0	NA	NA	NA	NA	NA	NA	NA	NA	NA	NA	NA	NA	NA	NA	NA	NA	NA	NA	NA	NA	NA	NA	NA	NA	NA	NA	NA	NA	NA	NA	NA
PICE	control	CL4284Contig1	4	18	243	0	NA	0	NA	NA	NA	0	NA	NA	7	0.0288066	NA	0	NA	NA	NA	NA	NA	NA	NA	NA	NA	NA	NA	NA	NA	NA	NA	NA	NA	NA	NA	NA	NA	NA	NA	NA	NA	NA	NA	NA	NA	NA	NA
PICE	control	CL923Contig1	6	18	250	0	NA	0	NA	NA	NA	0	NA	NA	1	0.004	NA	0	NA	NA	NA	NA	NA	NA	NA	NA	NA	NA	NA	NA	NA	NA	NA	NA	NA	NA	NA	NA	NA	NA	NA	NA	NA	NA	NA	NA	NA	NA	NA
PICE	control	UMN_1089	5	14	279	0	NA	0	NA	NA	NA	0	NA	NA	6	0.0215054	NA	0	NA	NA	NA	NA	NA	NA	NA	NA	NA	NA	NA	NA	NA	NA	NA	NA	NA	NA	NA	NA	NA	NA	NA	NA	NA	NA	NA	NA	NA	NA	NA
PICE	control	UMN_1178	5	5	202	0	NA	0	NA	NA	NA	0	NA	NA	8	0.039604	NA	0	NA	NA	NA	NA	NA	NA	NA	NA	NA	NA	NA	NA	NA	NA	NA	NA	NA	NA	NA	NA	NA	NA	NA	NA	NA	NA	NA	NA	NA	NA	NA
PICE	control	UMN_1263	3	17	288	0	NA	0	NA	NA	NA	0	NA	NA	40	0.138889	NA	0	NA	NA	NA	NA	NA	NA	NA	NA	NA	NA	NA	NA	NA	NA	NA	NA	NA	NA	NA	NA	NA	NA	NA	NA	NA	NA	NA	NA	NA	NA	NA
PICE	control	UMN_2616	8	17	226	0	NA	0	NA	NA	NA	0	NA	NA	0	0	NA	0	NA	NA	NA	NA	NA	NA	NA	NA	NA	NA	NA	NA	NA	NA	NA	NA	NA	NA	NA	NA	NA	NA	NA	NA	NA	NA	NA	NA	NA	NA	NA
PICE	control	UMN_2809	2	11	290	0	NA	0	NA	NA	NA	0	NA	NA	12	0.0413793	NA	0	NA	NA	NA	NA	NA	NA	NA	NA	NA	NA	NA	NA	NA	NA	NA	NA	NA	NA	NA	NA	NA	NA	NA	NA	NA	NA	NA	NA	NA	NA	NA
PICE	control	UMN_3444	3	18	324	0	NA	0	NA	NA	NA	0	NA	NA	19	0.058642	NA	0	NA	NA	NA	NA	NA	NA	NA	NA	NA	NA	NA	NA	NA	NA	NA	NA	NA	NA	NA	NA	NA	NA	NA	NA	NA	NA	NA	NA	NA	NA	NA
PICE	control	UMN_3847	7	17	324	0	NA	0	NA	NA	NA	0	NA	NA	18	0.0555556	NA	0	NA	NA	NA	NA	NA	NA	NA	NA	NA	NA	NA	NA	NA	NA	NA	NA	NA	NA	NA	NA	NA	NA	NA	NA	NA	NA	NA	NA	NA	NA	NA
PICE	control	UMN_4345	5	18	228	0	NA	0	NA	NA	NA	0	NA	NA	13	0.0570175	NA	0	NA	NA	NA	NA	NA	NA	NA	NA	NA	NA	NA	NA	NA	NA	NA	NA	NA	NA	NA	NA	NA	NA	NA	NA	NA	NA	NA	NA	NA	NA	NA
PICE	control	UMN_5051	10	18	267	0	NA	0	NA	NA	NA	0	NA	NA	3	0.011236	NA	0	NA	NA	NA	NA	NA	NA	NA	NA	NA	NA	NA	NA	NA	NA	NA	NA	NA	NA	NA	NA	NA	NA	NA	NA	NA	NA	NA	NA	NA	NA	NA
PICE	control	UMN_5075	2	13	483	0	NA	0	NA	NA	NA	0	NA	NA	0	0	NA	0	NA	NA	NA	NA	NA	NA	NA	NA	NA	NA	NA	NA	NA	NA	NA	NA	NA	NA	NA	NA	NA	NA	NA	NA	NA	NA	NA	NA	NA	NA	NA
PICE	control	UMN_5384	10	18	221	0	NA	0	NA	NA	NA	0	NA	NA	8	0.0361991	NA	0	NA	NA	NA	NA	NA	NA	NA	NA	NA	NA	NA	NA	NA	NA	NA	NA	NA	NA	NA	NA	NA	NA	NA	NA	NA	NA	NA	NA	NA	NA	NA
PICE	control	UMN_6093	3	7	351	0	NA	0	NA	NA	NA	0	NA	NA	5	0.014245	NA	0	NA	NA	NA	NA	NA	NA	NA	NA	NA	NA	NA	NA	NA	NA	NA	NA	NA	NA	NA	NA	NA	NA	NA	NA	NA	NA	NA	NA	NA	NA	NA
PICE	control	UMN_6685	9	14	426	0	NA	0	NA	NA	NA	0	NA	NA	7	0.0164319	NA	0	NA	NA	NA	NA	NA	NA	NA	NA	NA	NA	NA	NA	NA	NA	NA	NA	NA	NA	NA	NA	NA	NA	NA	NA	NA	NA	NA	NA	NA	NA	NA
PICE	control	UMN_CL309Contig1	9	18	219	0	NA	0	NA	NA	NA	0	NA	NA	8	0.0365297	NA	0	NA	NA	NA	NA	NA	NA	NA	NA	NA	NA	NA	NA	NA	NA	NA	NA	NA	NA	NA	NA	NA	NA	NA	NA	NA	NA	NA	NA	NA	NA	NA
PICE	control	UMN_CL336Contig1	5	18	210	0	NA	0	NA	NA	NA	0	NA	NA	6	0.0285714	NA	0	NA	NA	NA	NA	NA	NA	NA	NA	NA	NA	NA	NA	NA	NA	NA	NA	NA	NA	NA	NA	NA	NA	NA	NA	NA	NA	NA	NA	NA	NA	NA
PICE	control	0_17419	3	18	429	1	0.667	0.00155478	0.7814	0.667	0.667	0.00155478	0.7814	0.831	33.333	0.0776993	4882	1	0.667	0.7828	0.667	0.667	0.7828	0.831	0.667	0.7814	NA	NA	0	0.9769	NA	NA	1	0.8757	0.333	0.6855	0.816	0.5	0.3558	0.707	0.333	0.9128	0.707	0.8431	-0.707	0.5127	-0.707	0.5127	-0.707
PICE	control	0_7033	5	16	286	1	0.48	0.00167832	0.7819	0.48	0.6	0.0020979	0.7819	0.657	16.4	0.0573427	5171	1	0.48	0.77	0.48	0.6	0.77	0.657	0	0.6687	1.225	0.4571	1.157	0.884	1.225	0.884	0	0.7175	0.4	0.7326	0.693	0.5	0.4668	0.548	0.2	0.7627	0.408	0.5548	0.076	0.5633	1.142	0.8716	0.961
PICE	control	0_7471	2	11	499	1	1	0.00200401	0.7879	1	1	0.00200401	0.7879	1.414	16.5	0.0330661	4421	1	1	0.7813	1	1	0.7813	1.414	0.5	0.7879	NA	NA	0.707	0.5202	NA	NA	1	0.7879	1	0.7879	1	1	0.5202	1	0	1	NA	NA	NA	NA	NA	NA	NA
PICE	control	0_8549	3	5	300	1	0.667	0.00222333	0.7803	0.667	0.667	0.00222333	0.7803	0.831	48.667	0.162223	4998	1	0.667	0.7731	0.667	0.667	0.7731	0.831	0.667	0.7803	NA	NA	0	0.9758	NA	NA	0	0.6198	1.333	0.8523	0.816	1	0.6687	0.707	-0.667	0.1434	-1.414	0.2501	1.414	0.94	1.414	0.94	1.414
PICE	control	0_9577	5	2	400	1	0.48	0.0012	0.7808	0.48	0.6	0.0015	0.7808	0.657	13.6	0.034	5251	1	0.48	0.7815	0.48	0.6	0.7815	0.657	0	0.6587	1.225	0.4689	1.157	0.893	1.225	0.893	0	0.7108	0.9	0.8274	0.693	0.75	0.622	0.548	-0.3	0.1655	-0.612	0.2971	1.023	0.8555	1.142	0.8804	0.961
PICE	control	0_9750	6	18	363	1	0.438	0.00120661	0.7792	0.438	0.533	0.00146832	0.7345	0.586	9.333	0.0257107	5268	1	0.438	0.7899	0.438	0.533	0.7424	0.586	0	0.7003	0.851	0.4012	1.029	0.7696	1.052	0.8548	0	0.7384	0.267	0.7015	0.662	0.4	0.4227	0.513	0.267	0.9014	0.552	0.8546	-0.142	0.5535	1.005	0.7595	0.883
PICE	control	1_6493	10	18	435	1	0.353	0.000811494	0.7866	0.353	0.533	0.00122529	0.7866	0.545	10.4	0.023908	5290	1	0.353	0.7877	0.353	0.533	0.7835	0.545	0	0.774	1.303	0.4675	1.026	0.8164	0.804	0.8146	0	0.794	0.356	0.7548	0.595	0.444	0.517	0.443	0.178	0.6994	0.388	0.6346	0.34	0.6474	1	0.7934	0.739
PICE	control	2_7532	7	16	432	1	0.408	0.000944444	0.7803	0.408	0.286	0.000662037	0.6077	0.39	18.143	0.0419977	5297	1	0.408	0.7875	0.408	0.286	0.6162	0.39	0.857	0.9326	-1.006	0.1896	-1.101	0.357	-1.049	0.357	1	0.9545	0.048	0.5863	0.639	0.167	0.219	0.488	0.238	0.8274	0.5	0.7057	-0.903	0.2762	-1.341	0.27	-1.204
PICE	control	2_7803	3	17	416	1	0.667	0.00160337	0.7747	0.667	0.667	0.00160337	0.7747	0.831	7.667	0.0184303	4928	1	0.667	0.7736	0.667	0.667	0.7736	0.831	0.667	0.7747	NA	NA	0	0.9775	NA	NA	0	0.6233	1.333	0.8515	0.816	1	0.6589	0.707	-0.667	0.1401	-1.414	0.2484	1.414	0.9373	1.414	0.9373	1.414
PICE	control	2_7974	8	6	492	1	0.386	0.000784553	0.7836	0.386	0.25	0.00050813	0.5956	0.355	12.875	0.0261687	5355	1	0.386	0.7868	0.386	0.25	0.5965	0.355	0.875	0.9395	-1.055	0.1745	-1.204	0.3259	-1.126	0.3255	0	0.7711	1.75	0.9457	0.621	1	0.8052	0.469	-1.5	0.0343	-3.195	0.0439	2.295	0.9817	0.469	0.4538	0.792
PICE	control	CL2475Contig1	4	16	250	1	0.545	0.00218	0.7797	0.545	0.667	0.002668	0.7797	0.748	6.5	0.026	5146	1	0.545	0.7818	0.545	0.667	0.7818	0.748	0	0.6056	1.633	0.4784	1.277	0.9271	1.633	0.9297	0	0.6796	0.667	0.7764	0.739	0.667	0.5439	0.603	0	0.7434	0	0.5014	0.471	0.6941	1.301	0.9159	1.095
PICE	control	UMN_689	5	16	275	1	0.48	0.00174545	0.7782	0.48	0.4	0.00145455	0.6496	0.509	10.2	0.0370909	5249	1	0.48	0.7769	0.48	0.4	0.6504	0.509	0.8	0.8935	-0.816	0.2598	-0.772	0.4951	-0.816	0.495	1	0.9329	0.1	0.6105	0.693	0.25	0.258	0.548	0.3	0.9079	0.612	0.8632	-0.872	0.3391	-1.142	0.3313	-1.041
PICE	control	UMN_801	10	10	415	1	0.353	0.000850602	0.7964	0.353	0.2	0.000481928	0.5805	0.304	7	0.0168675	5334	0	NA	NA	NA	NA	NA	NA	0.9	0.9554	-1.112	0.1464	-1.347	0.2737	-1.243	0.2737	NA	NA	NA	NA	NA	NA	NA	NA	NA	NA	NA	NA	NA	NA	NA	NA	NA
PICE	control	UMN_853	7	13	453	1	0.408	0.000900662	0.7774	0.408	0.286	0.000631347	0.604	0.39	25.143	0.0555033	5431	1	0.408	0.7761	0.408	0.286	0.5996	0.39	0.857	0.9329	-1.006	0.1969	-1.101	0.3618	-1.049	0.3618	1	0.9535	0.048	0.5786	0.639	0.167	0.2241	0.488	0.238	0.8304	0.5	0.7174	-0.903	0.2808	-1.341	0.2758	-1.204
PICE	control	0_10910_02	4	1	397	2	1.091	0.00274811	0.7279	0.876	1	0.00251889	0.653	0.991	20.5	0.0516373	7186	2	1.091	0.738	0.876	1	0.665	0.991	1.5	0.8268	-0.71	0.249	-0.604	0.3465	-0.71	0.3465	0	0.4923	3	0.9094	0.766	2	0.81	0.884	-2	0.0399	-2.729	0.0298	2.415	0.9862	1.279	0.7794	1.441
PICE	control	0_12190_01	10	17	466	2	0.707	0.00151717	0.7579	0.539	0.933	0.00200215	0.7652	0.789	8	0.0171674	7454	2	0.707	0.7513	0.539	0.933	0.7634	0.789	0	0.6288	1.033	0.5665	1.146	0.8515	1.026	0.8806	0	0.649	1.289	0.8003	0.849	1.111	0.7556	0.663	-0.356	0.1712	-0.516	0.2384	1.034	0.8261	1.166	0.8446	0.989
PICE	control	0_18587	4	14	657	2	1.091	0.00166058	0.737	0.876	1	0.00152207	0.6645	0.991	19	0.0289193	7105	2	1.091	0.7393	0.876	1	0.6682	0.991	1.5	0.8365	-0.71	0.2469	-0.604	0.3476	-0.71	0.3475	1	0.7775	1.667	0.8022	0.766	1.333	0.6743	0.884	-0.667	0.1756	-0.91	0.2294	0.644	0.7778	0	0.536	0.12
PICE	control	2_5724	5	16	452	2	0.96	0.00212389	0.7335	0.758	0.8	0.00176991	0.6195	0.797	15	0.0331858	7350	2	0.96	0.7346	0.758	0.8	0.6262	0.797	1.6	0.8816	-0.973	0.1631	-0.954	0.2222	-0.973	0.2219	1	0.822	1.7	0.8156	0.852	1.25	0.6767	0.809	-0.9	0.1354	-1.226	0.1578	0.751	0.7522	-0.249	0.4103	-0.053
PICE	control	2_6596	8	18	415	2	0.771	0.00185783	0.7415	0.593	0.5	0.00120482	0.4888	0.537	18.25	0.0439759	7522	2	0.771	0.749	0.593	0.5	0.4841	0.537	1.75	0.9382	-1.31	0.084	-1.514	0.1115	-1.41	0.1115	2	0.9647	0.071	0.3828	0.866	0.286	0.2529	0.7	0.429	0.869	0.606	0.7829	-1.24	0.057	-1.86	0.0542	-1.677
PICE	control	2_7121	4	18	457	2	1.091	0.00238731	0.7394	0.876	1.333	0.00291685	0.7394	1.224	13	0.0284464	7162	2	1.091	0.7322	0.876	1.333	0.7322	1.224	0	0.4283	1.893	0.6797	1.611	0.9472	1.893	0.949	0	0.5019	1.333	0.6843	0.766	1.333	0.6702	0.884	0	0.6441	0	0.5031	0.644	0.771	1.705	0.9451	1.441
PICE	control	2_7852	8	14	605	2	0.771	0.00127438	0.7505	0.593	0.5	0.000826446	0.4965	0.537	37.75	0.0623967	7488	2	0.771	0.7567	0.593	0.5	0.493	0.537	1.75	0.9437	-1.31	0.0808	-1.514	0.1079	-1.41	0.1079	0	0.6208	3.5	0.9716	0.866	2	0.9149	0.7	-3	0.0111	-4.242	0.0065	3.138	0.9975	0.62	0.5045	1.053
PICE	control	UMN_2989	5	2	312	2	0.96	0.00307692	0.7404	0.758	1.2	0.00384615	0.7808	1.062	13.2	0.0423077	7215	2	0.96	0.7419	0.758	1.2	0.7842	1.062	0	0.4911	1.459	0.6716	1.432	0.9295	1.459	0.9308	0	0.5425	1.8	0.8497	0.852	1.5	0.75	0.809	-0.6	0.1637	-0.817	0.1835	1.399	0.8937	1.494	0.9261	1.261
PICE	control	2_3465	7	11	409	3	1.224	0.00299266	0.7337	0.836	0.857	0.00209536	0.5323	0.781	6.143	0.0150196	8458	3	1.224	0.7221	0.836	0.857	0.525	0.781	2.571	0.9283	-1.358	0.0693	-1.522	0.0817	-1.427	0.0815	2	0.9074	1.81	0.7761	1.028	1.333	0.6438	0.933	-0.952	0.1402	-1.026	0.168	0.22	0.5599	-1.085	0.2243	-0.803
PICE	control	CL3097Contig1	4	18	359	3	1.636	0.0045571	0.7107	1.186	1.5	0.00417827	0.6497	1.339	16.75	0.0466574	8160	3	1.636	0.7101	1.186	1.5	0.6484	1.339	2.25	0.8216	-0.754	0.2043	-0.675	0.2504	-0.754	0.2504	3	0.9066	0.5	0.3871	0.35	1	0.4094	1.121	1	0.9548	1.064	0.9712	-1.337	0.0592	-1.466	0.0572	-1.38
PICE	control	CL4257Contig1	6	18	644	4	1.752	0.0027205	0.7125	1.128	2.133	0.00331211	0.7544	1.585	21.333	0.0331258	8954	4	1.752	0.7124	1.128	2.133	0.754	1.585	0	0.3418	1.181	0.7569	1.489	0.9208	1.467	0.9505	0	0.3698	3.467	0.8592	1.027	2.8	0.8164	1.172	-1.333	0.1198	-1.17	0.1405	1.787	0.9235	1.65	0.9242	1.462
PICE	control	0_6116	2	17	491	5	5	0.0101833	0.702	3.873	5	0.0101833	0.702	5.477	20	0.0407332	7527	4	4	0.7181	3.873	4	0.7181	4.472	2.5	0.702	NA	NA	nan	0	NA	NA	4	0.6422	4	0.6422	nan	4	0.5246	2	0	1	NA	NA	NA	NA	NA	NA	NA
PICE	control	0_16068	7	16	373	6	2.449	0.00656568	0.7043	1.412	1.714	0.00459517	0.5001	1.296	17.571	0.0471072	9539	6	2.449	0.7036	1.412	1.714	0.5057	1.296	5.143	0.9295	-1.524	0.0353	-1.732	0.037	-1.609	0.0367	5	0.9474	1.952	0.5665	1.269	1.833	0.5029	1.485	-0.238	0.3061	-0.158	0.3363	-0.809	0.1843	-1.899	0.0369	-1.619
PICE	control	UMN_3148	6	17	455	6	2.628	0.00577582	0.6942	1.553	3.2	0.00703297	0.7563	2.215	2.333	0.00512747	9467	6	2.628	0.6993	1.553	3.2	0.7571	2.215	0.833	0.4636	1.246	0.8245	1.175	0.7998	1.059	0.795	1	0.5042	2.4	0.6154	0.94	2.8	0.663	1.543	0.8	0.8413	0.526	0.6425	0.227	0.5624	1.259	0.7888	1.009
PICE	control	UMN_3450	9	13	478	6	2.208	0.00461925	0.7214	1.228	2.5	0.00523013	0.7366	1.684	61.889	0.129475	9616	6	2.208	0.7169	1.228	2.5	0.7319	1.684	0.889	0.5686	0.578	0.6272	0.849	0.6606	0.82	0.6658	1	0.5957	1.75	0.5419	1.486	2.125	0.6204	1.401	0.75	0.8098	0.511	0.6586	-0.109	0.426	0.889	0.6563	0.802
PICE	control	0_177	2	16	232	14	14	0.0603448	0.6841	10.247	14	0.0603448	0.6841	14.491	10	0.0431034	8768	14	14	0.6966	10.247	14	0.6966	14.491	7	0.6841	NA	NA	nan	0	NA	NA	14	0.6841	14	0.6841	nan	14	0.6397	3.742	0	1	NA	NA	NA	NA	NA	NA	NA
PICE	control	0_10754	9	8	471	0	NA	0	NA	NA	NA	0	NA	NA	15	0.0318471	NA	0	NA	NA	NA	NA	NA	NA	NA	NA	NA	NA	NA	NA	NA	NA	NA	NA	NA	NA	NA	NA	NA	NA	NA	NA	NA	NA	NA	NA	NA	NA	NA
PICE	control	0_11649_03	7	18	344	0	NA	0	NA	NA	NA	0	NA	NA	5	0.0145349	NA	0	NA	NA	NA	NA	NA	NA	NA	NA	NA	NA	NA	NA	NA	NA	NA	NA	NA	NA	NA	NA	NA	NA	NA	NA	NA	NA	NA	NA	NA	NA	NA
PICE	control	0_14986	9	18	271	0	NA	0	NA	NA	NA	0	NA	NA	0	0	NA	0	NA	NA	NA	NA	NA	NA	NA	NA	NA	NA	NA	NA	NA	NA	NA	NA	NA	NA	NA	NA	NA	NA	NA	NA	NA	NA	NA	NA	NA	NA	NA
PICE	control	0_5038	2	17	264	0	NA	0	NA	NA	NA	0	NA	NA	7	0.0265152	NA	0	NA	NA	NA	NA	NA	NA	NA	NA	NA	NA	NA	NA	NA	NA	NA	NA	NA	NA	NA	NA	NA	NA	NA	NA	NA	NA	NA	NA	NA	NA	NA
PICE	control	0_7001	7	11	416	0	NA	0	NA	NA	NA	0	NA	NA	8	0.0192308	NA	0	NA	NA	NA	NA	NA	NA	NA	NA	NA	NA	NA	NA	NA	NA	NA	NA	NA	NA	NA	NA	NA	NA	NA	NA	NA	NA	NA	NA	NA	NA	NA
PICE	control	0_9383	6	17	481	0	NA	0	NA	NA	NA	0	NA	NA	11	0.022869	NA	0	NA	NA	NA	NA	NA	NA	NA	NA	NA	NA	NA	NA	NA	NA	NA	NA	NA	NA	NA	NA	NA	NA	NA	NA	NA	NA	NA	NA	NA	NA	NA
PICE	control	0_9749	7	16	440	0	NA	0	NA	NA	NA	0	NA	NA	19	0.0431818	NA	0	NA	NA	NA	NA	NA	NA	NA	NA	NA	NA	NA	NA	NA	NA	NA	NA	NA	NA	NA	NA	NA	NA	NA	NA	NA	NA	NA	NA	NA	NA	NA
PICE	control	CL1806Contig1	3	15	316	0	NA	0	NA	NA	NA	0	NA	NA	11	0.0348101	NA	0	NA	NA	NA	NA	NA	NA	NA	NA	NA	NA	NA	NA	NA	NA	NA	NA	NA	NA	NA	NA	NA	NA	NA	NA	NA	NA	NA	NA	NA	NA	NA
PICE	control	CL2350Contig1	8	17	289	0	NA	0	NA	NA	NA	0	NA	NA	9	0.0311419	NA	0	NA	NA	NA	NA	NA	NA	NA	NA	NA	NA	NA	NA	NA	NA	NA	NA	NA	NA	NA	NA	NA	NA	NA	NA	NA	NA	NA	NA	NA	NA	NA
PICE	control	UMN_1072	7	17	280	0	NA	0	NA	NA	NA	0	NA	NA	15	0.0535714	NA	0	NA	NA	NA	NA	NA	NA	NA	NA	NA	NA	NA	NA	NA	NA	NA	NA	NA	NA	NA	NA	NA	NA	NA	NA	NA	NA	NA	NA	NA	NA	NA
PICE	control	0_11649_01	7	18	572	1	0.408	0.000713287	0.781	0.408	0.286	0.0005	0.599	0.39	21.857	0.0382115	5372	1	0.408	0.7883	0.408	0.286	0.605	0.39	0.857	0.924	-1.006	0.1948	-1.101	0.3621	-1.049	0.3621	0	0.7547	1.714	0.9444	0.639	1	0.8105	0.488	-1.429	0.0399	-3	0.0542	2.213	0.9857	0.536	0.4909	0.83
PICE	control	0_15361	9	5	249	1	0.368	0.00147791	0.7908	0.368	0.5	0.00200803	0.7589	0.529	9.667	0.0388233	5386	1	0.368	0.7882	0.368	0.5	0.75	0.529	0	0.7608	0.986	0.4267	0.962	0.7501	0.84	0.8281	0	0.7823	1	0.8653	0.607	0.75	0.705	0.455	-0.5	0.1104	-1.079	0.1756	1.428	0.8966	0.937	0.7126	0.763
PICE	control	0_846	6	11	571	1	0.438	0.000767075	0.7719	0.438	0.6	0.00105079	0.7719	0.632	14.5	0.025394	5308	1	0.438	0.7797	0.438	0.6	0.7797	0.632	0	0.6961	1.445	0.5105	1.158	0.8604	1.052	0.8598	0	0.7349	0.6	0.7828	0.662	0.6	0.5492	0.513	0	0.6919	0	0.4026	0.608	0.7325	1.131	0.8538	0.883
PICE	control	0_9408	5	14	455	1	0.48	0.00105495	0.7763	0.48	0.6	0.00131868	0.7763	0.657	11.6	0.0254945	5286	1	0.48	0.7873	0.48	0.6	0.7873	0.657	0	0.6658	1.225	0.4627	1.157	0.8753	1.225	0.8753	0	0.7184	0.9	0.8202	0.693	0.75	0.6086	0.548	-0.3	0.167	-0.612	0.2928	1.023	0.8538	1.142	0.8628	0.961
PICE	control	2_6052	5	6	428	1	0.48	0.00112149	0.7776	0.48	0.4	0.000934579	0.6534	0.509	17.8	0.0415888	5191	1	0.48	0.7877	0.48	0.4	0.6601	0.509	0.8	0.892	-0.816	0.2616	-0.772	0.5043	-0.816	0.5039	0	0.7138	1.6	0.9063	0.693	1	0.7501	0.548	-1.2	0.0604	-2.449	0.0888	1.971	0.9775	0.761	0.6097	0.961
PICE	control	UMN_2001	7	14	525	3	1.224	0.00233143	0.7233	0.836	1.429	0.00272191	0.7372	1.128	12.286	0.0234019	8473	3	1.224	0.7277	0.836	1.429	0.7389	1.128	0	0.4505	0.755	0.6186	1.269	0.859	1.298	0.9275	0	0.4792	1.571	0.7068	1.028	1.5	0.6926	0.933	-0.143	0.2848	-0.154	0.3292	0.557	0.6918	1.356	0.8557	1.269
PICE	control	0_13552	9	17	471	5	1.84	0.00390658	0.7225	1.068	1.944	0.00412739	0.6902	1.377	22.222	0.0471805	9455	5	1.84	0.7163	1.068	1.944	0.6887	1.377	0	0.336	0.241	0.5379	1.189	0.8053	1.329	0.9479	0	0.3526	3.056	0.8178	1.357	2.5	0.7702	1.231	-1.111	0.1456	-0.864	0.1776	0.976	0.7818	1.316	0.8279	1.393
PIMG	candidate	0_10054	3	15	434	0	NA	0	NA	NA	NA	0	NA	NA	1	0.00230415	NA	0	NA	NA	NA	NA	NA	NA	NA	NA	NA	NA	NA	NA	NA	NA	NA	NA	NA	NA	NA	NA	NA	NA	NA	NA	NA	NA	NA	NA	NA	NA	NA
PIMG	candidate	0_10267	2	16	400	0	NA	0	NA	NA	NA	0	NA	NA	5	0.0125	NA	0	NA	NA	NA	NA	NA	NA	NA	NA	NA	NA	NA	NA	NA	NA	NA	NA	NA	NA	NA	NA	NA	NA	NA	NA	NA	NA	NA	NA	NA	NA	NA
PIMG	candidate	0_1116	3	1	666	0	NA	0	NA	NA	NA	0	NA	NA	5	0.00750751	NA	0	NA	NA	NA	NA	NA	NA	NA	NA	NA	NA	NA	NA	NA	NA	NA	NA	NA	NA	NA	NA	NA	NA	NA	NA	NA	NA	NA	NA	NA	NA	NA
PIMG	candidate	0_11270	6	18	405	0	NA	0	NA	NA	NA	0	NA	NA	3	0.00740741	NA	0	NA	NA	NA	NA	NA	NA	NA	NA	NA	NA	NA	NA	NA	NA	NA	NA	NA	NA	NA	NA	NA	NA	NA	NA	NA	NA	NA	NA	NA	NA	NA
PIMG	candidate	0_11980	2	14	623	0	NA	0	NA	NA	NA	0	NA	NA	7	0.011236	NA	0	NA	NA	NA	NA	NA	NA	NA	NA	NA	NA	NA	NA	NA	NA	NA	NA	NA	NA	NA	NA	NA	NA	NA	NA	NA	NA	NA	NA	NA	NA	NA
PIMG	candidate	0_12021	10	18	317	0	NA	0	NA	NA	NA	0	NA	NA	4	0.0126183	NA	0	NA	NA	NA	NA	NA	NA	NA	NA	NA	NA	NA	NA	NA	NA	NA	NA	NA	NA	NA	NA	NA	NA	NA	NA	NA	NA	NA	NA	NA	NA	NA
PIMG	candidate	0_15867	2	16	471	0	NA	0	NA	NA	NA	0	NA	NA	3	0.00636943	NA	0	NA	NA	NA	NA	NA	NA	NA	NA	NA	NA	NA	NA	NA	NA	NA	NA	NA	NA	NA	NA	NA	NA	NA	NA	NA	NA	NA	NA	NA	NA	NA
PIMG	candidate	0_17247	9	18	421	0	NA	0	NA	NA	NA	0	NA	NA	5	0.0118765	NA	0	NA	NA	NA	NA	NA	NA	NA	NA	NA	NA	NA	NA	NA	NA	NA	NA	NA	NA	NA	NA	NA	NA	NA	NA	NA	NA	NA	NA	NA	NA	NA
PIMG	candidate	0_2775	2	18	454	0	NA	0	NA	NA	NA	0	NA	NA	10	0.0220264	NA	0	NA	NA	NA	NA	NA	NA	NA	NA	NA	NA	NA	NA	NA	NA	NA	NA	NA	NA	NA	NA	NA	NA	NA	NA	NA	NA	NA	NA	NA	NA	NA
PIMG	candidate	0_3415	2	18	579	0	NA	0	NA	NA	NA	0	NA	NA	7	0.0120898	NA	0	NA	NA	NA	NA	NA	NA	NA	NA	NA	NA	NA	NA	NA	NA	NA	NA	NA	NA	NA	NA	NA	NA	NA	NA	NA	NA	NA	NA	NA	NA	NA
PIMG	candidate	0_4588	4	12	534	0	NA	0	NA	NA	NA	0	NA	NA	8	0.0149813	NA	0	NA	NA	NA	NA	NA	NA	NA	NA	NA	NA	NA	NA	NA	NA	NA	NA	NA	NA	NA	NA	NA	NA	NA	NA	NA	NA	NA	NA	NA	NA	NA
PIMG	candidate	0_6448	3	16	594	0	NA	0	NA	NA	NA	0	NA	NA	3	0.00505051	NA	0	NA	NA	NA	NA	NA	NA	NA	NA	NA	NA	NA	NA	NA	NA	NA	NA	NA	NA	NA	NA	NA	NA	NA	NA	NA	NA	NA	NA	NA	NA	NA
PIMG	candidate	0_6878	2	15	435	0	NA	0	NA	NA	NA	0	NA	NA	3	0.00689655	NA	0	NA	NA	NA	NA	NA	NA	NA	NA	NA	NA	NA	NA	NA	NA	NA	NA	NA	NA	NA	NA	NA	NA	NA	NA	NA	NA	NA	NA	NA	NA	NA
PIMG	candidate	0_7793	2	4	242	0	NA	0	NA	NA	NA	0	NA	NA	1	0.00413223	NA	0	NA	NA	NA	NA	NA	NA	NA	NA	NA	NA	NA	NA	NA	NA	NA	NA	NA	NA	NA	NA	NA	NA	NA	NA	NA	NA	NA	NA	NA	NA	NA
PIMG	candidate	2_10352	7	10	455	0	NA	0	NA	NA	NA	0	NA	NA	3	0.00659341	NA	0	NA	NA	NA	NA	NA	NA	NA	NA	NA	NA	NA	NA	NA	NA	NA	NA	NA	NA	NA	NA	NA	NA	NA	NA	NA	NA	NA	NA	NA	NA	NA
PIMG	candidate	2_2931	3	16	456	0	NA	0	NA	NA	NA	0	NA	NA	1	0.00219298	NA	0	NA	NA	NA	NA	NA	NA	NA	NA	NA	NA	NA	NA	NA	NA	NA	NA	NA	NA	NA	NA	NA	NA	NA	NA	NA	NA	NA	NA	NA	NA	NA
PIMG	candidate	2_3742	4	16	169	0	NA	0	NA	NA	NA	0	NA	NA	1	0.00591716	NA	0	NA	NA	NA	NA	NA	NA	NA	NA	NA	NA	NA	NA	NA	NA	NA	NA	NA	NA	NA	NA	NA	NA	NA	NA	NA	NA	NA	NA	NA	NA	NA
PIMG	candidate	2_6351	4	18	475	0	NA	0	NA	NA	NA	0	NA	NA	1	0.00210526	NA	0	NA	NA	NA	NA	NA	NA	NA	NA	NA	NA	NA	NA	NA	NA	NA	NA	NA	NA	NA	NA	NA	NA	NA	NA	NA	NA	NA	NA	NA	NA	NA
PIMG	candidate	2_7182	5	18	464	0	NA	0	NA	NA	NA	0	NA	NA	7	0.0150862	NA	0	NA	NA	NA	NA	NA	NA	NA	NA	NA	NA	NA	NA	NA	NA	NA	NA	NA	NA	NA	NA	NA	NA	NA	NA	NA	NA	NA	NA	NA	NA	NA
PIMG	candidate	2_7961	8	13	506	0	NA	0	NA	NA	NA	0	NA	NA	7	0.013834	NA	0	NA	NA	NA	NA	NA	NA	NA	NA	NA	NA	NA	NA	NA	NA	NA	NA	NA	NA	NA	NA	NA	NA	NA	NA	NA	NA	NA	NA	NA	NA	NA
PIMG	candidate	2_9466	9	18	428	0	NA	0	NA	NA	NA	0	NA	NA	16	0.0373832	NA	0	NA	NA	NA	NA	NA	NA	NA	NA	NA	NA	NA	NA	NA	NA	NA	NA	NA	NA	NA	NA	NA	NA	NA	NA	NA	NA	NA	NA	NA	NA	NA
PIMG	candidate	2_9930	3	3	446	0	NA	0	NA	NA	NA	0	NA	NA	5	0.0112108	NA	0	NA	NA	NA	NA	NA	NA	NA	NA	NA	NA	NA	NA	NA	NA	NA	NA	NA	NA	NA	NA	NA	NA	NA	NA	NA	NA	NA	NA	NA	NA	NA
PIMG	candidate	CL1052Contig1	2	17	208	0	NA	0	NA	NA	NA	0	NA	NA	3	0.0144231	NA	0	NA	NA	NA	NA	NA	NA	NA	NA	NA	NA	NA	NA	NA	NA	NA	NA	NA	NA	NA	NA	NA	NA	NA	NA	NA	NA	NA	NA	NA	NA	NA
PIMG	candidate	CL1064Contig1	3	17	265	0	NA	0	NA	NA	NA	0	NA	NA	2	0.00754717	NA	0	NA	NA	NA	NA	NA	NA	NA	NA	NA	NA	NA	NA	NA	NA	NA	NA	NA	NA	NA	NA	NA	NA	NA	NA	NA	NA	NA	NA	NA	NA	NA
PIMG	candidate	CL1067Contig1	2	2	200	0	NA	0	NA	NA	NA	0	NA	NA	1	0.005	NA	0	NA	NA	NA	NA	NA	NA	NA	NA	NA	NA	NA	NA	NA	NA	NA	NA	NA	NA	NA	NA	NA	NA	NA	NA	NA	NA	NA	NA	NA	NA	NA
PIMG	candidate	CL1136Contig1	3	1	211	0	NA	0	NA	NA	NA	0	NA	NA	2	0.00947867	NA	0	NA	NA	NA	NA	NA	NA	NA	NA	NA	NA	NA	NA	NA	NA	NA	NA	NA	NA	NA	NA	NA	NA	NA	NA	NA	NA	NA	NA	NA	NA	NA
PIMG	candidate	CL118Contig1	4	13	213	0	NA	0	NA	NA	NA	0	NA	NA	2	0.00938967	NA	0	NA	NA	NA	NA	NA	NA	NA	NA	NA	NA	NA	NA	NA	NA	NA	NA	NA	NA	NA	NA	NA	NA	NA	NA	NA	NA	NA	NA	NA	NA	NA
PIMG	candidate	CL1213Contig1	2	5	292	0	NA	0	NA	NA	NA	0	NA	NA	2	0.00684931	NA	0	NA	NA	NA	NA	NA	NA	NA	NA	NA	NA	NA	NA	NA	NA	NA	NA	NA	NA	NA	NA	NA	NA	NA	NA	NA	NA	NA	NA	NA	NA	NA
PIMG	candidate	CL1374Contig1	2	7	200	0	NA	0	NA	NA	NA	0	NA	NA	0	0	NA	0	NA	NA	NA	NA	NA	NA	NA	NA	NA	NA	NA	NA	NA	NA	NA	NA	NA	NA	NA	NA	NA	NA	NA	NA	NA	NA	NA	NA	NA	NA	NA
PIMG	candidate	CL1659Contig1	3	11	432	0	NA	0	NA	NA	NA	0	NA	NA	5	0.0115741	NA	0	NA	NA	NA	NA	NA	NA	NA	NA	NA	NA	NA	NA	NA	NA	NA	NA	NA	NA	NA	NA	NA	NA	NA	NA	NA	NA	NA	NA	NA	NA	NA
PIMG	candidate	CL2123Contig1	2	17	267	0	NA	0	NA	NA	NA	0	NA	NA	9	0.0337079	NA	0	NA	NA	NA	NA	NA	NA	NA	NA	NA	NA	NA	NA	NA	NA	NA	NA	NA	NA	NA	NA	NA	NA	NA	NA	NA	NA	NA	NA	NA	NA	NA
PIMG	candidate	CL2272Contig1	4	17	250	0	NA	0	NA	NA	NA	0	NA	NA	2	0.008	NA	0	NA	NA	NA	NA	NA	NA	NA	NA	NA	NA	NA	NA	NA	NA	NA	NA	NA	NA	NA	NA	NA	NA	NA	NA	NA	NA	NA	NA	NA	NA	NA
PIMG	candidate	CL2332Contig1	4	12	428	0	NA	0	NA	NA	NA	0	NA	NA	5	0.0116822	NA	0	NA	NA	NA	NA	NA	NA	NA	NA	NA	NA	NA	NA	NA	NA	NA	NA	NA	NA	NA	NA	NA	NA	NA	NA	NA	NA	NA	NA	NA	NA	NA
PIMG	candidate	CL240Contig1	2	18	318	0	NA	0	NA	NA	NA	0	NA	NA	1	0.00314465	NA	0	NA	NA	NA	NA	NA	NA	NA	NA	NA	NA	NA	NA	NA	NA	NA	NA	NA	NA	NA	NA	NA	NA	NA	NA	NA	NA	NA	NA	NA	NA	NA
PIMG	candidate	CL243Contig1	2	18	207	0	NA	0	NA	NA	NA	0	NA	NA	2	0.00966184	NA	0	NA	NA	NA	NA	NA	NA	NA	NA	NA	NA	NA	NA	NA	NA	NA	NA	NA	NA	NA	NA	NA	NA	NA	NA	NA	NA	NA	NA	NA	NA	NA
PIMG	candidate	CL2637Contig1	4	18	238	0	NA	0	NA	NA	NA	0	NA	NA	1	0.00420168	NA	0	NA	NA	NA	NA	NA	NA	NA	NA	NA	NA	NA	NA	NA	NA	NA	NA	NA	NA	NA	NA	NA	NA	NA	NA	NA	NA	NA	NA	NA	NA	NA
PIMG	candidate	CL3036Contig1	4	17	268	0	NA	0	NA	NA	NA	0	NA	NA	0	0	NA	0	NA	NA	NA	NA	NA	NA	NA	NA	NA	NA	NA	NA	NA	NA	NA	NA	NA	NA	NA	NA	NA	NA	NA	NA	NA	NA	NA	NA	NA	NA	NA
PIMG	candidate	CL305Contig1	7	17	302	0	NA	0	NA	NA	NA	0	NA	NA	3	0.00993378	NA	0	NA	NA	NA	NA	NA	NA	NA	NA	NA	NA	NA	NA	NA	NA	NA	NA	NA	NA	NA	NA	NA	NA	NA	NA	NA	NA	NA	NA	NA	NA	NA
PIMG	candidate	CL3363Contig1	3	17	221	0	NA	0	NA	NA	NA	0	NA	NA	1	0.00452489	NA	0	NA	NA	NA	NA	NA	NA	NA	NA	NA	NA	NA	NA	NA	NA	NA	NA	NA	NA	NA	NA	NA	NA	NA	NA	NA	NA	NA	NA	NA	NA	NA
PIMG	candidate	CL3393Contig1	2	17	217	0	NA	0	NA	NA	NA	0	NA	NA	4	0.0184332	NA	0	NA	NA	NA	NA	NA	NA	NA	NA	NA	NA	NA	NA	NA	NA	NA	NA	NA	NA	NA	NA	NA	NA	NA	NA	NA	NA	NA	NA	NA	NA	NA
PIMG	candidate	CL3404Contig1	4	18	210	0	NA	0	NA	NA	NA	0	NA	NA	0	0	NA	0	NA	NA	NA	NA	NA	NA	NA	NA	NA	NA	NA	NA	NA	NA	NA	NA	NA	NA	NA	NA	NA	NA	NA	NA	NA	NA	NA	NA	NA	NA	NA
PIMG	candidate	CL3507Contig1	8	18	208	0	NA	0	NA	NA	NA	0	NA	NA	3	0.0144231	NA	0	NA	NA	NA	NA	NA	NA	NA	NA	NA	NA	NA	NA	NA	NA	NA	NA	NA	NA	NA	NA	NA	NA	NA	NA	NA	NA	NA	NA	NA	NA	NA
PIMG	candidate	CL363Contig1	8	12	211	0	NA	0	NA	NA	NA	0	NA	NA	3	0.014218	NA	0	NA	NA	NA	NA	NA	NA	NA	NA	NA	NA	NA	NA	NA	NA	NA	NA	NA	NA	NA	NA	NA	NA	NA	NA	NA	NA	NA	NA	NA	NA	NA
PIMG	candidate	CL3758Contig1	2	18	534	0	NA	0	NA	NA	NA	0	NA	NA	9	0.0168539	NA	0	NA	NA	NA	NA	NA	NA	NA	NA	NA	NA	NA	NA	NA	NA	NA	NA	NA	NA	NA	NA	NA	NA	NA	NA	NA	NA	NA	NA	NA	NA	NA
PIMG	candidate	CL4478Contig1	2	17	223	0	NA	0	NA	NA	NA	0	NA	NA	2	0.00896861	NA	0	NA	NA	NA	NA	NA	NA	NA	NA	NA	NA	NA	NA	NA	NA	NA	NA	NA	NA	NA	NA	NA	NA	NA	NA	NA	NA	NA	NA	NA	NA	NA
PIMG	candidate	CL4481Contig1	4	16	288	0	NA	0	NA	NA	NA	0	NA	NA	0	0	NA	0	NA	NA	NA	NA	NA	NA	NA	NA	NA	NA	NA	NA	NA	NA	NA	NA	NA	NA	NA	NA	NA	NA	NA	NA	NA	NA	NA	NA	NA	NA	NA
PIMG	candidate	CL4628Contig1	2	13	201	0	NA	0	NA	NA	NA	0	NA	NA	2	0.00995025	NA	0	NA	NA	NA	NA	NA	NA	NA	NA	NA	NA	NA	NA	NA	NA	NA	NA	NA	NA	NA	NA	NA	NA	NA	NA	NA	NA	NA	NA	NA	NA	NA
PIMG	candidate	UMN_2399	8	18	437	0	NA	0	NA	NA	NA	0	NA	NA	4	0.00915332	NA	0	NA	NA	NA	NA	NA	NA	NA	NA	NA	NA	NA	NA	NA	NA	NA	NA	NA	NA	NA	NA	NA	NA	NA	NA	NA	NA	NA	NA	NA	NA	NA
PIMG	candidate	UMN_495	3	4	598	0	NA	0	NA	NA	NA	0	NA	NA	10	0.0167224	NA	0	NA	NA	NA	NA	NA	NA	NA	NA	NA	NA	NA	NA	NA	NA	NA	NA	NA	NA	NA	NA	NA	NA	NA	NA	NA	NA	NA	NA	NA	NA	NA
PIMG	candidate	UMN_CL132Contig1	2	11	319	0	NA	0	NA	NA	NA	0	NA	NA	3	0.00940439	NA	0	NA	NA	NA	NA	NA	NA	NA	NA	NA	NA	NA	NA	NA	NA	NA	NA	NA	NA	NA	NA	NA	NA	NA	NA	NA	NA	NA	NA	NA	NA	NA
PIMG	candidate	UMN_CL35Contig1	6	18	200	0	NA	0	NA	NA	NA	0	NA	NA	4	0.02	NA	0	NA	NA	NA	NA	NA	NA	NA	NA	NA	NA	NA	NA	NA	NA	NA	NA	NA	NA	NA	NA	NA	NA	NA	NA	NA	NA	NA	NA	NA	NA	NA
PIMG	candidate	0_12588	7	17	400	1	0.408	0.00102	0.7776	0.408	0.286	0.000715	0.5982	0.39	3.857	0.0096425	5385	1	0.408	0.7777	0.408	0.286	0.6008	0.39	0.857	0.9312	-1.006	0.1868	-1.101	0.3463	-1.049	0.3463	0	0.7599	1.714	0.9472	0.639	1	0.8058	0.488	-1.429	0.0408	-3	0.0522	2.213	0.9887	0.536	0.4797	0.83
PIMG	candidate	0_13240	5	17	459	1	0.48	0.00104575	0.7673	0.48	0.6	0.00130719	0.7673	0.657	5.6	0.0122004	5391	1	0.48	0.7708	0.48	0.6	0.7708	0.657	0	0.6524	1.225	0.4799	1.157	0.8902	1.225	0.8902	0	0.7012	0.9	0.8226	0.693	0.75	0.6208	0.548	-0.3	0.1676	-0.612	0.2888	1.023	0.8633	1.142	0.8765	0.961
PIMG	candidate	0_13383	6	2	413	1	0.438	0.00106053	0.77	0.438	0.333	0.000806295	0.6109	0.439	2.833	0.00685956	5363	1	0.438	0.7829	0.438	0.333	0.6306	0.439	0.833	0.9114	-0.933	0.2166	-0.965	0.4044	-0.95	0.4039	0	0.7336	1.667	0.9299	0.662	1	0.7716	0.513	-1.333	0.0451	-2.759	0.0651	2.11	0.9808	0.628	0.5365	0.883
PIMG	candidate	0_15252	3	18	400	1	0.667	0.0016675	0.773	0.667	0.667	0.0016675	0.773	0.831	5.667	0.0141675	5083	1	0.667	0.7689	0.667	0.667	0.7689	0.831	0.667	0.773	NA	NA	0	0.9795	NA	NA	0	0.6094	1.333	0.8482	0.816	1	0.6555	0.707	-0.667	0.1417	-1.414	0.2414	1.414	0.9396	1.414	0.9396	1.414
PIMG	candidate	0_15991	6	16	317	1	0.438	0.0013817	0.7769	0.438	0.333	0.00105047	0.6172	0.439	4.167	0.0131451	5386	1	0.438	0.7658	0.438	0.333	0.6035	0.439	0.833	0.917	-0.933	0.2181	-0.965	0.4049	-0.95	0.4049	1	0.9466	0.067	0.59	0.662	0.2	0.2388	0.513	0.267	0.8932	0.552	0.8444	-0.893	0.3047	-1.257	0.298	-1.133
PIMG	candidate	0_16889	5	14	306	1	0.48	0.00156863	0.7748	0.48	0.4	0.00130719	0.6443	0.509	3.2	0.0104575	5336	1	0.48	0.7794	0.48	0.4	0.65	0.509	0.8	0.8916	-0.816	0.2649	-0.772	0.4966	-0.816	0.4964	1	0.9264	0.1	0.605	0.693	0.25	0.2597	0.548	0.3	0.8969	0.612	0.8461	-0.872	0.3497	-1.142	0.3394	-1.041
PIMG	candidate	0_4756	4	18	430	1	0.545	0.00126744	0.77	0.545	0.5	0.00116279	0.6846	0.62	2.25	0.00523256	5253	1	0.545	0.7706	0.545	0.5	0.6831	0.62	0.75	0.8482	-0.612	0.3402	-0.479	0.6476	-0.612	0.6476	1	0.9052	0.167	0.627	0.739	0.333	0.2899	0.603	0.333	0.9001	0.677	0.8776	-0.825	0.3946	-0.976	0.3922	-0.913
PIMG	candidate	0_768	2	18	481	1	1	0.002079	0.7771	1	1	0.002079	0.7771	1.414	4.5	0.00935551	4554	1	1	0.774	1	1	0.774	1.414	0.5	0.7771	NA	NA	0.707	0.5105	NA	NA	1	0.7771	1	0.7771	1	1	0.5105	1	0	1	NA	NA	NA	NA	NA	NA	NA
PIMG	candidate	0_771	8	16	434	1	0.386	0.000889401	0.7812	0.386	0.25	0.000576037	0.5812	0.355	9.125	0.0210253	5409	1	0.386	0.7843	0.386	0.25	0.5927	0.355	0.875	0.9363	-1.055	0.1677	-1.204	0.31	-1.126	0.3089	1	0.9557	0.036	0.5648	0.621	0.143	0.1954	0.469	0.214	0.8253	0.456	0.6983	-0.907	0.2503	-1.406	0.2451	-1.262
PIMG	candidate	0_7844	4	14	400	1	0.545	0.0013625	0.7608	0.545	0.667	0.0016675	0.7608	0.748	3.5	0.00875	5239	1	0.545	0.7708	0.545	0.667	0.7708	0.748	0	0.5993	1.633	0.4811	1.277	0.9158	1.633	0.9183	0	0.6701	0.667	0.7615	0.739	0.667	0.5196	0.603	0	0.7406	0	0.5049	0.471	0.6831	1.301	0.9006	1.095
PIMG	candidate	2_10059	6	18	334	1	0.438	0.00131138	0.7759	0.438	0.6	0.00179641	0.7759	0.632	7.5	0.0224551	5423	1	0.438	0.7792	0.438	0.6	0.7792	0.632	0	0.6915	1.445	0.5229	1.158	0.8682	1.052	0.8678	0	0.7293	0.6	0.7793	0.662	0.6	0.5573	0.513	0	0.6856	0	0.4057	0.608	0.7304	1.131	0.8624	0.883
PIMG	candidate	2_1014	4	12	431	1	0.545	0.0012645	0.7679	0.545	0.5	0.00116009	0.6802	0.62	7.25	0.0168213	5321	1	0.545	0.7755	0.545	0.5	0.6918	0.62	0.75	0.8491	-0.612	0.342	-0.479	0.6427	-0.612	0.6427	1	0.9062	0.167	0.6267	0.739	0.333	0.2984	0.603	0.333	0.8979	0.677	0.8769	-0.825	0.4063	-0.976	0.4046	-0.913
PIMG	candidate	2_10438	4	18	406	1	0.545	0.00134237	0.7746	0.545	0.5	0.00123153	0.6862	0.62	1.75	0.00431035	5278	1	0.545	0.7701	0.545	0.5	0.6846	0.62	0.75	0.8523	-0.612	0.3425	-0.479	0.6489	-0.612	0.6489	0	0.6705	1.5	0.8975	0.739	1	0.7203	0.603	-1	0.0863	-2.031	0.1355	1.768	0.9712	0.976	0.7209	1.095
PIMG	candidate	2_2937	7	11	444	1	0.408	0.000918919	0.7803	0.408	0.286	0.000644144	0.6045	0.39	7.143	0.0160878	5353	1	0.408	0.7759	0.408	0.286	0.6034	0.39	0.857	0.9285	-1.006	0.1946	-1.101	0.3628	-1.049	0.3628	1	0.9514	0.048	0.5818	0.639	0.167	0.2188	0.488	0.238	0.825	0.5	0.7004	-0.903	0.2776	-1.341	0.2741	-1.204
PIMG	candidate	2_3141	2	4	451	1	1	0.0022173	0.7734	1	1	0.0022173	0.7734	1.414	3.5	0.00776053	4497	1	1	0.7765	1	1	0.7765	1.414	0.5	0.7734	NA	NA	0.707	0.4961	NA	NA	1	0.7734	1	0.7734	1	1	0.4961	1	0	1	NA	NA	NA	NA	NA	NA	NA
PIMG	candidate	2_4029	6	16	441	1	0.438	0.000993197	0.7723	0.438	0.333	0.000755102	0.6178	0.439	7.167	0.0162517	5385	1	0.438	0.7797	0.438	0.333	0.6303	0.439	0.833	0.9125	-0.933	0.224	-0.965	0.416	-0.95	0.416	1	0.9424	0.067	0.59	0.662	0.2	0.2386	0.513	0.267	0.8931	0.552	0.8396	-0.893	0.3114	-1.257	0.3053	-1.133
PIMG	candidate	2_4183	2	18	439	1	1	0.0022779	0.7762	1	1	0.0022779	0.7762	1.414	6	0.0136674	4590	0	NA	NA	NA	NA	NA	NA	0.5	0.7762	NA	NA	0.707	0.5124	NA	NA	NA	NA	NA	NA	NA	NA	NA	NA	NA	NA	NA	NA	NA	NA	NA	NA	NA
PIMG	candidate	2_5636	3	10	465	1	0.667	0.00143441	0.7618	0.667	0.667	0.00143441	0.7618	0.831	4.333	0.00931828	5119	1	0.667	0.7749	0.667	0.667	0.7749	0.831	0.667	0.7618	NA	NA	0	0.9783	NA	NA	1	0.8669	0.333	0.6711	0.816	0.5	0.3575	0.707	0.333	0.9077	0.707	0.8384	-0.707	0.519	-0.707	0.519	-0.707
PIMG	candidate	2_684	7	11	488	1	0.408	0.000836066	0.7709	0.408	0.476	0.00097541	0.6859	0.531	6.714	0.0137582	5420	1	0.408	0.7719	0.408	0.476	0.6883	0.531	0	0.7185	0.559	0.3635	0.918	0.6865	0.953	0.8452	0	0.7538	1.19	0.8756	0.639	0.833	0.7033	0.488	-0.714	0.0964	-1.5	0.1546	1.59	0.9216	0.894	0.6729	0.83
PIMG	candidate	2_9480	7	2	442	1	0.408	0.000923077	0.7802	0.408	0.476	0.00107692	0.6979	0.531	6.286	0.0142217	5386	1	0.408	0.7721	0.408	0.476	0.688	0.531	0	0.7192	0.559	0.3686	0.918	0.6964	0.953	0.8504	0	0.7482	0.19	0.6771	0.639	0.333	0.3919	0.488	0.286	0.8963	0.6	0.8572	-0.28	0.5147	0.894	0.686	0.83
PIMG	candidate	2_974	3	17	430	1	0.667	0.00155116	0.7763	0.667	0.667	0.00155116	0.7763	0.831	9.333	0.0217047	5049	1	0.667	0.7682	0.667	0.667	0.7682	0.831	0.667	0.7763	NA	NA	0	0.9743	NA	NA	1	0.87	0.333	0.6797	0.816	0.5	0.3656	0.707	0.333	0.9109	0.707	0.8453	-0.707	0.5203	-0.707	0.5203	-0.707
PIMG	candidate	CL1225Contig1	5	18	213	1	0.48	0.00225352	0.7742	0.48	0.4	0.00187793	0.6442	0.509	3.2	0.0150235	5359	1	0.48	0.7758	0.48	0.4	0.6429	0.509	0.8	0.8894	-0.816	0.2691	-0.772	0.5023	-0.816	0.5021	1	0.9271	0.1	0.6053	0.693	0.25	0.2635	0.548	0.3	0.9001	0.612	0.85	-0.872	0.3534	-1.142	0.3435	-1.041
PIMG	candidate	CL1343Contig1	2	17	224	1	1	0.00446429	0.7765	1	1	0.00446429	0.7765	1.414	2.5	0.0111607	4528	1	1	0.7762	1	1	0.7762	1.414	0.5	0.7765	NA	NA	0.707	0.5064	NA	NA	1	0.7765	1	0.7765	1	1	0.5064	1	0	1	NA	NA	NA	NA	NA	NA	NA
PIMG	candidate	CL1437Contig1	5	18	213	1	0.48	0.00225352	0.7745	0.48	0.6	0.0028169	0.7745	0.657	2.6	0.0122066	5360	1	0.48	0.774	0.48	0.6	0.774	0.657	0	0.658	1.225	0.4753	1.157	0.8868	1.225	0.8868	0	0.708	0.9	0.8254	0.693	0.75	0.6207	0.548	-0.3	0.1684	-0.612	0.2912	1.023	0.861	1.142	0.8746	0.961
PIMG	candidate	CL1455Contig1_07	2	17	217	1	1	0.0046083	0.7757	1	1	0.0046083	0.7757	1.414	6.5	0.0299539	4548	1	1	0.771	1	1	0.771	1.414	0.5	0.7757	NA	NA	0.707	0.5068	NA	NA	1	0.7757	1	0.7757	1	1	0.5068	1	0	1	NA	NA	NA	NA	NA	NA	NA
PIMG	candidate	CL1661Contig1	8	18	213	1	0.386	0.00181221	0.7703	0.386	0.536	0.00251643	0.7729	0.561	6.375	0.0299296	5477	1	0.386	0.7815	0.386	0.536	0.7847	0.561	0	0.7329	1.166	0.476	1.032	0.7756	0.888	0.83	0	0.7612	0.321	0.7294	0.621	0.429	0.4738	0.469	0.214	0.8237	0.456	0.7013	0.16	0.5996	1.004	0.7727	0.792
PIMG	candidate	CL1692Contig1	2	18	393	1	1	0.00254453	0.7772	1	1	0.00254453	0.7772	1.414	7.5	0.019084	4482	1	1	0.7697	1	1	0.7697	1.414	0.5	0.7772	NA	NA	0.707	0.5029	NA	NA	1	0.7772	1	0.7772	1	1	0.5029	1	0	1	NA	NA	NA	NA	NA	NA	NA
PIMG	candidate	CL2101Contig1	4	15	200	1	0.545	0.002725	0.7715	0.545	0.5	0.0025	0.6863	0.62	4.25	0.02125	5255	1	0.545	0.7669	0.545	0.5	0.6807	0.62	0.75	0.8531	-0.612	0.3403	-0.479	0.6476	-0.612	0.6476	1	0.9105	0.167	0.6292	0.739	0.333	0.2944	0.603	0.333	0.899	0.677	0.8776	-0.825	0.4038	-0.976	0.4019	-0.913
PIMG	candidate	CL2297Contig1	5	18	210	1	0.48	0.00228571	0.77	0.48	0.4	0.00190476	0.6387	0.509	1.2	0.00571429	5357	1	0.48	0.7781	0.48	0.4	0.6469	0.509	0.8	0.8866	-0.816	0.2658	-0.772	0.4965	-0.816	0.4962	1	0.9237	0.1	0.6	0.693	0.25	0.2533	0.548	0.3	0.8945	0.612	0.8423	-0.872	0.3504	-1.142	0.3399	-1.041
PIMG	candidate	CL2472Contig1	4	17	337	1	0.545	0.00161721	0.7692	0.545	0.5	0.00148368	0.681	0.62	3.25	0.00964392	5242	1	0.545	0.7749	0.545	0.5	0.6875	0.62	0.75	0.8479	-0.612	0.3365	-0.479	0.6421	-0.612	0.6419	1	0.9067	0.167	0.6292	0.739	0.333	0.2926	0.603	0.333	0.9011	0.677	0.8771	-0.825	0.4006	-0.976	0.3981	-0.913
PIMG	candidate	CL3019Contig1	8	18	369	1	0.386	0.00104607	0.7772	0.386	0.429	0.0011626	0.6726	0.488	4.25	0.0115176	5423	1	0.386	0.7757	0.386	0.429	0.6669	0.488	0	0.7366	0.334	0.3373	0.825	0.6404	0.888	0.8346	0	0.7639	0.143	0.6578	0.621	0.286	0.3631	0.469	0.286	0.8985	0.609	0.9124	-0.373	0.4614	0.803	0.6319	0.792
PIMG	candidate	CL3832Contig1	2	17	211	1	1	0.00473934	0.7756	1	1	0.00473934	0.7756	1.414	5.5	0.0260664	4480	1	1	0.7769	1	1	0.7769	1.414	0.5	0.7756	NA	NA	0.707	0.4991	NA	NA	1	0.7756	1	0.7756	1	1	0.4991	1	0	1	NA	NA	NA	NA	NA	NA	NA
PIMG	candidate	CL4354Contig1	2	18	449	1	1	0.00222717	0.7724	1	1	0.00222717	0.7724	1.414	9.5	0.0211581	4497	1	1	0.7749	1	1	0.7749	1.414	0.5	0.7724	NA	NA	0.707	0.4939	NA	NA	1	0.7724	1	0.7724	1	1	0.4939	1	0	1	NA	NA	NA	NA	NA	NA	NA
PIMG	candidate	CL4513Contig1	3	12	234	1	0.667	0.00285043	0.7676	0.667	0.667	0.00285043	0.7676	0.831	2.667	0.0113974	5048	1	0.667	0.7717	0.667	0.667	0.7717	0.831	0.667	0.7676	NA	NA	0	0.9744	NA	NA	0	0.6144	1.333	0.8466	0.816	1	0.6567	0.707	-0.667	0.1429	-1.414	0.2468	1.414	0.9402	1.414	0.9402	1.414
PIMG	candidate	CL594Contig1	5	14	257	1	0.48	0.0018677	0.7681	0.48	0.6	0.00233463	0.7681	0.657	0.6	0.00233463	5407	1	0.48	0.7742	0.48	0.6	0.7742	0.657	0	0.6496	1.225	0.4793	1.157	0.8864	1.225	0.8864	0	0.7017	0.9	0.8235	0.693	0.75	0.6185	0.548	-0.3	0.1659	-0.612	0.2815	1.023	0.86	1.142	0.8728	0.961
PIMG	candidate	CL59Contig1	4	6	208	1	0.545	0.00262019	0.7786	0.545	0.5	0.00240385	0.6922	0.62	2.25	0.0108173	5231	1	0.545	0.7682	0.545	0.5	0.6824	0.62	0.75	0.8582	-0.612	0.3367	-0.479	0.6437	-0.612	0.6437	1	0.9116	0.167	0.6364	0.739	0.333	0.3049	0.603	0.333	0.9052	0.677	0.8809	-0.825	0.407	-0.976	0.4036	-0.913
PIMG	candidate	CL91Contig1	2	18	349	1	1	0.00286533	0.7797	1	1	0.00286533	0.7797	1.414	0.5	0.00143267	4502	1	1	0.7759	1	1	0.7759	1.414	0.5	0.7797	NA	NA	0.707	0.5107	NA	NA	1	0.7797	1	0.7797	1	1	0.5107	1	0	1	NA	NA	NA	NA	NA	NA	NA
PIMG	candidate	UMN_5798	6	18	400	1	0.438	0.001095	0.7729	0.438	0.533	0.0013325	0.7201	0.586	3.333	0.0083325	5473	1	0.438	0.7765	0.438	0.533	0.7273	0.586	0	0.6915	0.851	0.4183	1.029	0.7696	1.052	0.8661	0	0.7291	0.267	0.6899	0.662	0.4	0.4197	0.513	0.267	0.893	0.552	0.8418	-0.142	0.5608	1.005	0.7606	0.883
PIMG	candidate	UMN_915	7	12	274	1	0.408	0.00148905	0.7864	0.408	0.286	0.0010438	0.5971	0.39	4.143	0.0151204	5405	1	0.408	0.7787	0.408	0.286	0.5999	0.39	0.857	0.9316	-1.006	0.1881	-1.101	0.3467	-1.049	0.3467	1	0.9531	0.048	0.5756	0.639	0.167	0.2148	0.488	0.238	0.8204	0.5	0.6968	-0.903	0.2701	-1.341	0.2646	-1.204
PIMG	candidate	0_11832	6	4	444	2	0.876	0.00197297	0.7356	0.684	1.067	0.00240315	0.7389	0.937	10.333	0.0232725	7477	2	0.876	0.7319	0.684	1.067	0.7362	0.937	0	0.5229	1.032	0.6078	1.275	0.8782	1.28	0.9167	0	0.5631	2.133	0.8959	0.872	1.6	0.8112	0.761	-1.067	0.1063	-1.468	0.1194	1.858	0.9436	1.319	0.8735	1.163
PIMG	candidate	0_13237	2	18	425	2	2	0.00470588	0.7396	1.732	2	0.00470588	0.7396	2.449	10	0.0235294	6024	2	2	0.7279	1.732	2	0.7279	2.449	1	0.7396	NA	NA	2	0.5677	NA	NA	2	0.7396	2	0.7396	nan	2	0.5677	1.414	0	1	NA	NA	NA	NA	NA	NA	NA
PIMG	candidate	0_18619	4	8	400	2	1.091	0.0027275	0.7287	0.876	1.167	0.0029175	0.6963	1.108	8.75	0.021875	7241	2	1.091	0.7266	0.876	1.167	0.6899	1.108	0.75	0.6841	0.592	0.5368	0.504	0.7413	0.592	0.7413	1	0.7707	0.833	0.626	0.766	1	0.5296	0.884	0.333	0.858	0.455	0.6104	-0.242	0.4632	0.213	0.5949	0.12
PIMG	candidate	0_18809	3	18	440	2	1.333	0.00302954	0.7234	1.098	1.333	0.00302954	0.7234	1.37	2.667	0.00606136	6969	2	1.333	0.7262	1.098	1.333	0.7262	1.37	1.333	0.7234	NA	NA	0	0.9198	0	0.8762	2	0.8531	0.667	0.5454	nan	1	0.4655	1.024	0.667	0.9205	0.966	0.9151	-0.966	0.1985	-0.966	0.1985	-0.966
PIMG	candidate	0_2576	3	14	354	2	1.333	0.00376554	0.7211	1.098	1.333	0.00376554	0.7211	1.37	13	0.0367232	6944	2	1.333	0.7234	1.098	1.333	0.7234	1.37	1.333	0.7211	NA	NA	0	0.9159	0	0.87	1	0.697	1.667	0.7563	nan	1.5	0.6162	1.024	-0.333	0.2826	-0.483	0.3993	0.483	0.7032	0.483	0.7032	0.483
PIMG	candidate	0_3128	5	16	457	2	0.96	0.00210066	0.7326	0.758	1.2	0.00262582	0.7757	1.062	4.8	0.0105033	7445	2	0.96	0.7284	0.758	1.2	0.7676	1.062	0	0.4689	1.459	0.6953	1.432	0.932	1.459	0.9339	0	0.5211	0.8	0.5996	0.852	1	0.5887	0.809	0.4	0.8145	0.545	0.6062	0.104	0.586	1.494	0.9279	1.261
PIMG	candidate	0_4032	3	17	390	2	1.333	0.00341795	0.7235	1.098	1.333	0.00341795	0.7235	1.37	4.333	0.0111103	6920	2	1.333	0.7188	1.098	1.333	0.7188	1.37	1.333	0.7235	NA	NA	0	0.9223	0	0.8808	0	0.4169	2.667	0.857	nan	2	0.7319	1.024	-1.333	0.0586	-1.932	0.0532	1.932	0.9802	1.932	0.9802	1.932
PIMG	candidate	2_5668	4	1	710	2	1.091	0.00153662	0.7248	0.876	1	0.00140845	0.6505	0.991	14.5	0.0204225	7297	2	1.091	0.731	0.876	1	0.6551	0.991	1.5	0.8233	-0.71	0.2538	-0.604	0.3478	-0.71	0.3478	2	0.8969	0.333	0.4754	0.766	0.667	0.3839	0.884	0.667	0.932	0.91	0.9437	-1.127	0.1387	-1.279	0.1377	-1.201
PIMG	candidate	2_6413	4	1	551	2	1.091	0.00198004	0.7244	0.876	1.333	0.00241924	0.7244	1.224	4	0.00725953	7254	2	1.091	0.7283	0.876	1.333	0.7283	1.224	0	0.4116	1.893	0.6928	1.611	0.9524	1.893	0.9551	0	0.4816	1.333	0.6753	0.766	1.333	0.6618	0.884	0	0.6345	0	0.4961	0.644	0.7825	1.705	0.9505	1.441
PIMG	candidate	2_8443	2	17	444	2	2	0.0045045	0.7383	1.732	2	0.0045045	0.7383	2.449	5.5	0.0123874	5990	1	1	0.7776	1.732	1	0.7776	1.414	1	0.7383	NA	NA	2	0.5631	NA	NA	1	0.6099	1	0.6099	1	1	0.3487	1	0	1	NA	NA	NA	NA	NA	NA	NA
PIMG	candidate	2_9280	9	13	410	2	0.736	0.00179512	0.7456	0.563	0.722	0.00176098	0.636	0.671	4.444	0.010839	7649	2	0.736	0.7354	0.563	0.722	0.6357	0.671	0.889	0.8611	-0.064	0.3004	-0.203	0.3731	-0.221	0.4096	1	0.8878	0.278	0.5257	0.858	0.5	0.4075	0.68	0.444	0.8502	0.637	0.8371	-0.603	0.2926	-0.346	0.3349	-0.365
PIMG	candidate	CL1045Contig1_03	2	9	244	2	2	0.00819672	0.7296	1.732	2	0.00819672	0.7296	2.449	3	0.0122951	6130	2	2	0.7328	1.732	2	0.7328	2.449	1	0.7296	NA	NA	2	0.5589	NA	NA	2	0.7296	2	0.7296	nan	2	0.5589	1.414	0	1	NA	NA	NA	NA	NA	NA	NA
PIMG	candidate	CL357Contig1	4	15	312	2	1.091	0.0034968	0.7293	0.876	1	0.00320513	0.6545	0.991	4.5	0.0144231	7220	2	1.091	0.7289	0.876	1	0.6546	0.991	1.5	0.8288	-0.71	0.2494	-0.604	0.3456	-0.71	0.3454	2	0.9014	0.333	0.4834	0.766	0.667	0.3848	0.884	0.667	0.9315	0.91	0.9422	-1.127	0.1377	-1.279	0.1366	-1.201
PIMG	candidate	CL3672Contig1	3	15	330	2	1.333	0.00403939	0.7254	1.098	1.333	0.00403939	0.7254	1.37	2	0.00606061	6938	2	1.333	0.7225	1.098	1.333	0.7225	1.37	1.333	0.7254	NA	NA	0	0.9147	0	0.8672	1	0.6985	1.667	0.7532	nan	1.5	0.6163	1.024	-0.333	0.2804	-0.483	0.3994	0.483	0.7025	0.483	0.7025	0.483
PIMG	candidate	CL4337Contig1	6	18	243	2	0.876	0.00360494	0.727	0.684	0.933	0.00383951	0.6549	0.852	1.667	0.00686008	7534	2	0.876	0.7328	0.684	0.933	0.6634	0.852	0.833	0.7928	0.311	0.4019	0.12	0.5295	0.062	0.5169	1	0.8421	0.667	0.6186	0.872	0.8	0.5089	0.761	0.267	0.7976	0.367	0.5151	-0.195	0.4247	-0.082	0.4493	-0.165
PIMG	candidate	CL544Contig1	3	18	305	2	1.333	0.00437049	0.7225	1.098	1.333	0.00437049	0.7225	1.37	6.333	0.0207639	6817	2	1.333	0.7175	1.098	1.333	0.7175	1.37	1.333	0.7225	NA	NA	0	0.9149	0	0.8684	0	0.4262	2.667	0.8538	nan	2	0.7225	1.024	-1.333	0.0635	-1.932	0.0574	1.932	0.9767	1.932	0.9767	1.932
PIMG	candidate	CL814Contig1	2	18	476	2	2	0.00420168	0.7313	1.732	2	0.00420168	0.7313	2.449	6	0.012605	6080	2	2	0.7308	1.732	2	0.7308	2.449	1	0.7313	NA	NA	2	0.5581	NA	NA	2	0.7313	2	0.7313	nan	2	0.5581	1.414	0	1	NA	NA	NA	NA	NA	NA	NA
PIMG	candidate	CL866Contig1	4	17	628	2	1.091	0.00173726	0.7293	0.876	1	0.00159236	0.6578	0.991	13	0.0207006	7183	2	1.091	0.7227	0.876	1	0.6466	0.991	1.5	0.8284	-0.71	0.2505	-0.604	0.3489	-0.71	0.3487	1	0.7678	1.667	0.7969	0.766	1.333	0.6677	0.884	-0.667	0.1735	-0.91	0.2257	0.644	0.7813	0	0.5417	0.12
PIMG	candidate	CL905Contig2	3	17	323	2	1.333	0.00412693	0.7295	1.098	1.333	0.00412693	0.7295	1.37	7.667	0.0237368	6973	2	1.333	0.7216	1.098	1.333	0.7216	1.37	1.333	0.7295	NA	NA	0	0.9197	0	0.8732	2	0.8554	0.667	0.5429	nan	1	0.4741	1.024	0.667	0.9272	0.966	0.9233	-0.966	0.1844	-0.966	0.1844	-0.966
PIMG	candidate	UMN_1023	3	18	411	2	1.333	0.00324331	0.7212	1.098	1.333	0.00324331	0.7212	1.37	5.667	0.0137883	6891	2	1.333	0.7272	1.098	1.333	0.7272	1.37	1.333	0.7212	NA	NA	0	0.9155	0	0.8689	2	0.8466	0.667	0.5455	nan	1	0.461	1.024	0.667	0.9194	0.966	0.9132	-0.966	0.1918	-0.966	0.1918	-0.966
PIMG	candidate	UMN_501	4	2	200	2	1.091	0.005455	0.732	0.876	1	0.005	0.6546	0.991	2.5	0.0125	7224	2	1.091	0.7364	0.876	1	0.6623	0.991	1.5	0.8274	-0.71	0.2463	-0.604	0.3411	-0.71	0.3409	0	0.4922	3	0.9084	0.766	2	0.8101	0.884	-2	0.0407	-2.729	0.0291	2.415	0.9895	1.279	0.7748	1.441
PIMG	candidate	0_10631	3	17	407	3	2	0.004914	0.7051	1.512	2	0.004914	0.7051	1.886	10.667	0.0262088	7825	2	1.333	0.7259	1.512	1.333	0.7259	1.37	2	0.7051	NA	NA	0	0.8663	0	0.8214	2	0.7365	0.667	0.4275	nan	1	0.3528	1.024	0.667	0.8708	0.966	0.8888	-0.966	0.2127	-0.966	0.2127	-0.966
PIMG	candidate	0_3073	6	15	438	3	1.314	0.003	0.714	0.91	1.2	0.00273973	0.6224	1.02	3.667	0.00837215	8519	3	1.314	0.7144	0.91	1.2	0.6239	1.02	1.667	0.8251	-0.447	0.3412	-0.41	0.4026	-0.375	0.4184	2	0.8774	0.4	0.3904	0.982	0.8	0.3894	0.974	0.8	0.899	0.851	0.9505	-1.043	0.1128	-0.757	0.2842	-0.699
PIMG	candidate	0_3861	5	18	400	3	1.44	0.0036	0.706	1.016	1.2	0.003	0.6136	1.062	5.6	0.014	8420	3	1.44	0.7085	1.016	1.2	0.6095	1.062	2.4	0.8732	-1.048	0.1253	-1.052	0.1492	-1.048	0.1488	3	0.9315	0.3	0.3285	0.86	0.75	0.3454	1.032	0.9	0.9297	0.95	0.9589	-1.413	0.0436	-1.71	0.0417	-1.569
PIMG	candidate	0_5204	5	16	427	3	1.44	0.00337236	0.7153	1.016	1.2	0.0028103	0.615	1.062	2.2	0.00515222	8364	3	1.44	0.71	1.016	1.2	0.6126	1.062	2.4	0.8772	-1.048	0.1228	-1.052	0.1474	-1.048	0.1468	2	0.8521	1.8	0.7352	0.86	1.5	0.6267	1.032	-0.6	0.205	-0.633	0.2211	0.123	0.5875	-0.76	0.3063	-0.563
PIMG	candidate	0_7009	4	3	409	3	1.636	0.004	0.7078	1.186	1.667	0.0040758	0.6692	1.452	3	0.00733496	8222	3	1.636	0.7079	1.186	1.667	0.6729	1.452	1.5	0.7084	0.168	0.5536	0.15	0.6733	0.168	0.6733	2	0.8065	1	0.5185	0.35	1.333	0.5289	1.121	0.667	0.8768	0.709	0.8172	-0.637	0.3489	-0.326	0.4436	-0.368
PIMG	candidate	2_3307	2	16	452	3	3	0.00663717	0.7124	2.449	3	0.00663717	0.7124	3.464	5.5	0.0121681	6805	3	3	0.7165	2.449	3	0.7165	3.464	1.5	0.7124	NA	NA	nan	0	NA	NA	3	0.7124	3	0.7124	nan	3	0.5774	1.732	0	1	NA	NA	NA	NA	NA	NA	NA
PIMG	candidate	2_3867	2	17	681	3	3	0.00440529	0.715	2.449	3	0.00440529	0.715	3.464	5.5	0.00807636	6795	3	3	0.7132	2.449	3	0.7132	3.464	1.5	0.715	NA	NA	nan	0	NA	NA	3	0.715	3	0.715	nan	3	0.5806	1.732	0	1	NA	NA	NA	NA	NA	NA	NA
PIMG	candidate	2_5996	8	17	462	3	1.157	0.00250433	0.7132	0.781	1.107	0.0023961	0.6304	0.916	9.375	0.0202922	8690	2	0.771	0.7469	0.781	0.679	0.6151	0.654	0.875	0.7474	-0.177	0.3416	0.209	0.4666	0.301	0.5136	1	0.7815	0.179	0.3328	0.866	0.429	0.2631	0.7	0.5	0.8204	0.707	0.8666	-0.875	0.2422	-0.399	0.3251	-0.312
PIMG	candidate	2_7725	4	8	667	3	1.636	0.00245277	0.7044	1.186	1.833	0.00274813	0.6872	1.565	12.25	0.0183658	8155	3	1.636	0.7078	1.186	1.833	0.6893	1.565	0.75	0.5475	1.09	0.6435	0.975	0.7877	1.09	0.7891	1	0.6414	1.5	0.6178	0.35	1.667	0.6011	1.121	0.333	0.6121	0.355	0.5723	0.064	0.5147	0.815	0.6979	0.644
PIMG	candidate	CL1455Contig1_06	9	13	466	3	1.104	0.0023691	0.7203	0.738	0.667	0.00143133	0.438	0.637	3.889	0.00834549	8653	3	1.104	0.718	0.738	0.667	0.4302	0.637	2.667	0.9504	-1.513	0.0403	-1.82	0.0467	-1.683	0.0467	1	0.8086	3.583	0.9451	1.051	2.125	0.8574	0.875	-2.917	0.0232	-3.226	0.0243	2.064	0.9635	-0.32	0.3422	0.111
PIMG	candidate	CL1530Contig1	6	18	248	3	1.314	0.00529839	0.7064	0.91	1.533	0.00618145	0.7039	1.224	1	0.00403226	8505	2	0.876	0.729	0.91	1.2	0.7804	1.02	0.833	0.6809	0.862	0.631	0.615	0.6179	0.511	0.6138	0	0.4408	1.2	0.6063	0.872	1.2	0.5652	0.761	0	0.5204	0	0.3444	0.831	0.7925	1.484	0.8814	1.163
PIMG	candidate	CL730Contig1	3	3	320	3	2	0.00625	0.6985	1.512	2	0.00625	0.6985	1.886	1.333	0.00416563	7853	3	2	0.7047	1.512	2	0.7047	1.886	2	0.6985	NA	NA	0	0.8579	0	0.8114	2	0.7308	2	0.6806	nan	2	0.5975	1.282	0	0.6212	0	0.5176	0	0.5654	0	0.5654	0
PIMG	candidate	UMN_5272	5	10	444	3	1.44	0.00324324	0.7002	1.016	1.8	0.00405405	0.7545	1.445	3.4	0.00765766	8429	3	1.44	0.7018	1.016	1.8	0.759	1.445	0	0.3618	1.573	0.7971	1.578	0.9447	1.573	0.9457	0	0.4037	1.7	0.6939	0.86	1.75	0.6792	1.032	0.1	0.5312	0.106	0.4448	0.635	0.7035	1.71	0.9408	1.448
PIMG	candidate	0_12329_02	2	3	532	4	4	0.0075188	0.7091	3.162	4	0.0075188	0.7091	4.472	0	0	7246	0	NA	NA	NA	NA	NA	NA	2	0.7091	NA	NA	nan	0	NA	NA	NA	NA	NA	NA	NA	NA	NA	NA	NA	NA	NA	NA	NA	NA	NA	NA	NA
PIMG	candidate	0_13913	5	3	390	4	1.92	0.00492308	0.6946	1.267	1.6	0.00410256	0.5811	1.319	5	0.0128205	8942	4	1.92	0.6912	1.267	1.6	0.5781	1.319	3.2	0.8757	-1.094	0.0987	-1.113	0.1108	-1.094	0.1104	2	0.7743	3.4	0.8312	0.72	2.5	0.7344	1.237	-1.8	0.0866	-1.57	0.0966	0.998	0.813	-0.31	0.3817	-0.066
PIMG	candidate	0_16015	8	18	353	4	1.543	0.00437111	0.7042	0.961	1	0.00283286	0.4422	0.852	0.5	0.00141643	9133	4	1.543	0.7087	0.961	1	0.4434	0.852	3.5	0.9445	-1.535	0.0359	-1.797	0.0391	-1.665	0.0389	4	0.971	0.143	0.2226	1.189	0.571	0.2539	1.087	0.857	0.9032	0.771	0.8713	-1.65	0.0106	-2.354	0.0086	-2.133
PIMG	candidate	2_10052	5	5	430	4	1.92	0.00446512	0.6959	1.267	2	0.00465116	0.6809	1.571	8.2	0.0190698	8977	4	1.92	0.6944	1.267	2	0.6818	1.571	1.6	0.6915	0.273	0.5554	0.278	0.6187	0.273	0.6187	2	0.7687	1	0.4449	0.72	1.5	0.5179	1.237	1	0.922	0.872	0.9165	-0.723	0.2726	0	0.5366	-0.066
PIMG	candidate	2_3083	5	15	402	4	1.92	0.00477612	0.6962	1.267	2.2	0.00547264	0.7168	1.695	3	0.00746269	8933	4	1.92	0.6958	1.267	2.2	0.7183	1.695	0.8	0.5375	0.957	0.6502	0.974	0.7278	0.957	0.7279	0	0.3359	2.8	0.7705	0.72	2.5	0.732	1.237	-0.6	0.23	-0.523	0.2645	0.998	0.8078	1.705	0.8954	1.579
PIMG	candidate	2_3726	7	18	452	4	1.633	0.00361283	0.7045	1.032	1.143	0.00252876	0.5063	0.957	7.286	0.0161195	9103	4	1.633	0.7076	1.032	1.143	0.5089	0.957	3.429	0.9275	-1.434	0.0481	-1.617	0.0529	-1.51	0.0528	3	0.9226	1.857	0.6927	1.139	1.5	0.585	1.124	-0.714	0.1949	-0.634	0.2145	-0.225	0.4369	-1.445	0.0915	-1.164
PIMG	candidate	2_9542	3	3	469	4	2.667	0.00568657	0.6942	1.919	2.667	0.00568657	0.6942	2.393	11	0.0234542	8347	4	2.667	0.6856	1.919	2.667	0.6856	2.393	2.667	0.6942	NA	NA	0	0.8248	0	0.7833	2	0.6401	3.333	0.7432	nan	3	0.6648	1.512	-0.667	0.2646	-0.642	0.3035	0.642	0.7292	0.642	0.7292	0.642
PIMG	candidate	CL3054Contig1	3	15	406	4	2.667	0.00656897	0.6963	1.919	2.667	0.00656897	0.6963	2.393	1.333	0.00328325	8357	4	2.667	0.7036	1.919	2.667	0.7036	2.393	2.667	0.6963	NA	NA	0	0.8254	0	0.7836	4	0.844	1.333	0.4562	nan	2	0.5025	1.512	1.333	0.9453	1.283	0.9622	-1.283	0.067	-1.283	0.067	-1.283
PIMG	candidate	CL3162Contig1	4	17	264	4	2.182	0.00826515	0.6993	1.49	2	0.00757576	0.6406	1.678	2.5	0.0094697	8678	4	2.182	0.6885	1.49	2	0.6338	1.678	3	0.8178	-0.78	0.168	-0.721	0.1939	-0.78	0.1936	1	0.553	4.667	0.8865	nan	3.333	0.7971	1.336	-2.667	0.0488	-2.354	0.0383	2.032	0.9647	0.799	0.6974	0.979
PIMG	candidate	UMN_1037	7	12	404	4	1.633	0.00404208	0.7139	1.032	2.095	0.00518564	0.7689	1.517	12.429	0.0307649	9014	4	1.633	0.7111	1.032	2.095	0.7707	1.517	0	0.3676	1.354	0.8074	1.483	0.9278	1.373	0.9422	0	0.3922	1.238	0.541	1.139	1.667	0.6308	1.124	0.857	0.902	0.761	0.8632	0.058	0.5182	1.631	0.9333	1.39
PIMG	candidate	UMN_1742	6	17	400	4	1.752	0.00438	0.6974	1.128	2.4	0.006	0.7863	1.744	6	0.015	9029	4	1.752	0.6991	1.128	2.4	0.7838	1.744	0	0.3268	2.006	0.8945	1.675	0.9815	1.467	0.9513	0	0.3548	2.4	0.7577	1.027	2.4	0.7558	1.172	0	0.4825	0	0.3331	1.105	0.8565	1.857	0.9694	1.462
PIMG	candidate	UMN_CL98Contig1	5	13	252	4	1.92	0.00761905	0.7007	1.267	1.8	0.00714286	0.6368	1.445	9	0.0357143	8975	4	1.92	0.6955	1.267	1.8	0.6393	1.445	2.4	0.8053	-0.41	0.4037	-0.418	0.4498	-0.41	0.4498	3	0.8801	0.7	0.3571	0.72	1.25	0.4389	1.237	1.1	0.9339	0.96	0.9564	-1.153	0.1187	-0.93	0.2516	-0.888
PIMG	candidate	0_13957	7	16	452	5	2.041	0.00451549	0.7064	1.223	2	0.00442478	0.6569	1.462	13	0.0287611	9418	5	2.041	0.7012	1.223	2	0.6521	1.462	1.714	0.7361	-0.099	0.3994	0.168	0.486	0.228	0.5065	2	0.7813	2.667	0.7463	1.217	2.333	0.6978	1.307	-0.667	0.215	-0.506	0.2401	0.432	0.6381	0	0.4429	0.03
PIMG	candidate	0_18439	5	17	250	5	2.4	0.0096	0.7016	1.513	3	0.012	0.7746	2.191	3.2	0.0128	9296	5	2.4	0.6904	1.513	3	0.7615	2.191	0	0.2478	1.686	0.8971	1.734	0.9637	1.686	0.965	0	0.2744	2.5	0.6659	0.255	2.75	0.6997	1.432	0.5	0.7081	0.374	0.557	0.524	0.662	1.972	0.9612	1.677
PIMG	candidate	0_8642	8	7	424	5	1.928	0.00454717	0.6997	1.136	1.964	0.00463208	0.6518	1.411	2.125	0.00501179	9428	5	1.928	0.7103	1.136	1.964	0.6649	1.411	0.875	0.5961	0.084	0.4406	0.654	0.5876	0.747	0.6383	1	0.6272	0.607	0.3241	1.31	1.286	0.4436	1.265	1.357	0.9621	1.042	0.9899	-0.949	0.1184	0.645	0.5797	0.689
PIMG	candidate	2_2960	3	18	568	5	3.333	0.00586796	0.6907	2.323	3.333	0.00586796	0.6907	2.897	7	0.0123239	8718	5	3.333	0.6766	2.323	3.333	0.6766	2.897	3.333	0.6907	NA	NA	0	0.8861	0	0.9028	4	0.7795	2.667	0.5922	nan	3	0.5875	1.725	0.667	0.8271	0.558	0.6345	-0.558	0.3897	-0.558	0.3897	-0.558
PIMG	candidate	2_6731	9	14	430	5	1.84	0.00427907	0.709	1.068	1.278	0.00297209	0.4673	1.001	1.667	0.00387674	9472	5	1.84	0.7159	1.068	1.278	0.4676	1.001	3.556	0.925	-1.294	0.1024	-1.393	0.1177	-1.239	0.1255	4	0.9571	0.222	0.2009	1.357	0.75	0.2722	1.231	1.056	0.918	0.821	0.9088	-1.611	0.0139	-1.842	0.0596	-1.636
PIMG	candidate	CL1104Contig1	9	12	574	5	1.84	0.00320558	0.712	1.068	1.111	0.00193554	0.4111	0.904	18	0.0313589	9488	5	1.84	0.7073	1.068	1.111	0.4008	0.904	4.444	0.9588	-1.678	0.0191	-2.039	0.0198	-1.881	0.0196	2	0.8264	32.694	1	1.357	19.125	1	1.231	-31.583	0	-28.029	0	25.551	1	-0.601	0.2537	-0.121
PIMG	candidate	CL1148Contig1_08	2	4	282	5	5	0.0177305	0.6939	3.873	5	0.0177305	0.6939	5.477	7.5	0.0265957	7629	5	5	0.6894	3.873	5	0.6894	5.477	2.5	0.6939	NA	NA	nan	0	NA	NA	5	0.6939	5	0.6939	nan	5	0.5988	2.236	0	1	NA	NA	NA	NA	NA	NA	NA
PIMG	candidate	CL516Contig1	6	17	423	5	2.19	0.00517731	0.6938	1.342	1.667	0.0039409	0.5242	1.305	3.833	0.00906147	9354	5	2.19	0.6936	1.342	1.667	0.5182	1.305	4.167	0.9048	-1.337	0.0552	-1.45	0.0594	-1.368	0.0592	5	0.9558	0.333	0.2286	1.013	1	0.304	1.361	1.333	0.958	1.001	0.9767	-1.764	0.0087	-2.19	0.0081	-1.996
PIMG	candidate	UMN_3408	8	10	433	5	1.928	0.00445266	0.7043	1.136	1.964	0.0045358	0.6583	1.411	6.625	0.0153002	9446	5	1.928	0.7029	1.136	1.964	0.6585	1.411	0.875	0.5958	0.084	0.4339	0.654	0.5816	0.747	0.6392	1	0.6297	1.75	0.5944	1.31	1.857	0.6107	1.265	0.214	0.4697	0.165	0.4445	-0.105	0.4452	0.645	0.5755	0.689
PIMG	candidate	UMN_5867	7	10	403	5	2.041	0.00506452	0.6988	1.223	2.286	0.00567246	0.7132	1.627	7.857	0.0194963	9410	5	2.041	0.7023	1.223	2.286	0.7186	1.627	0.857	0.568	0.594	0.6063	0.842	0.6484	0.826	0.6667	1	0.6049	2.048	0.6496	1.217	2.167	0.6545	1.307	0.238	0.55	0.181	0.4485	0.186	0.5418	0.852	0.6387	0.756
PIMG	candidate	0_17197	2	17	549	6	6	0.010929	0.6984	4.583	6	0.010929	0.6984	6.481	6	0.010929	7823	6	6	0.6916	4.583	6	0.6916	6.481	3	0.6984	NA	NA	nan	0	NA	NA	6	0.6984	6	0.6984	nan	6	0.6145	2.449	0	1	NA	NA	NA	NA	NA	NA	NA
PIMG	candidate	0_2885	9	18	429	6	2.208	0.00514685	0.7157	1.228	2.056	0.00479254	0.6255	1.439	5.222	0.0121725	9660	6	2.208	0.7014	1.228	2.056	0.6102	1.439	2.667	0.8469	-0.301	0.3329	-0.322	0.3263	-0.285	0.3079	3	0.8847	0.694	0.2952	1.486	1.375	0.4199	1.401	1.361	0.9426	0.927	0.9521	-1.094	0.0945	-0.56	0.265	-0.526
PIMG	candidate	0_3969	5	18	200	6	2.88	0.0144	0.6928	1.758	3.6	0.018	0.7664	2.56	7.2	0.036	9418	6	2.88	0.6895	1.758	3.6	0.7699	2.56	0	0.2091	1.718	0.9172	1.781	0.973	1.718	0.9739	0	0.2321	4.4	0.7952	nan	4	0.7721	1.621	-0.8	0.2172	-0.525	0.2592	1.489	0.9114	2.059	0.9708	1.753
PIMG	candidate	0_8359	7	14	427	6	2.449	0.00573536	0.6922	1.412	2	0.00468384	0.555	1.462	6.286	0.0147213	9597	6	2.449	0.6934	1.412	2	0.5619	1.462	4.286	0.8992	-0.931	0.2231	-1.155	0.1745	-1.097	0.1728	5	0.9479	1	0.3347	1.269	1.5	0.4059	1.485	1	0.8621	0.664	0.7533	-1.246	0.0561	-1.734	0.0654	-1.619
PIMG	candidate	2_6355	5	15	311	6	2.88	0.00926045	0.6866	1.758	2.4	0.00771704	0.5796	1.82	7.2	0.0231511	9397	6	2.88	0.686	1.758	2.4	0.5844	1.82	4.8	0.871	-1.146	0.0739	-1.187	0.079	-1.146	0.0786	6	0.9385	0.6	0.2305	nan	1.5	0.3528	1.621	1.8	0.962	1.18	0.9907	-1.835	0.0084	-2.059	0.0071	-1.899
PIMG	candidate	2_7189	5	2	486	6	2.88	0.00592593	0.6878	1.758	2.4	0.00493827	0.5796	1.82	3.6	0.00740741	9431	6	2.88	0.6883	1.758	2.4	0.5855	1.82	4.8	0.866	-1.146	0.0809	-1.187	0.086	-1.146	0.0858	2	0.6227	6.6	0.9066	nan	4.5	0.8255	1.621	-4.2	0.0377	-2.754	0.0248	2.154	0.9724	0.229	0.5683	0.536
PIMG	candidate	CL1905Contig1	2	17	475	6	6	0.0126316	0.6967	4.583	6	0.0126316	0.6967	6.481	11	0.0231579	7933	6	6	0.6943	4.583	6	0.6943	6.481	3	0.6967	NA	NA	nan	0	NA	NA	6	0.6967	6	0.6967	nan	6	0.6177	2.449	0	1	NA	NA	NA	NA	NA	NA	NA
PIMG	candidate	CL298Contig1	6	7	248	6	2.628	0.0105968	0.6839	1.553	2.2	0.00887097	0.5556	1.625	5.167	0.0208347	9526	6	2.628	0.6887	1.553	2.2	0.5608	1.625	4.167	0.8718	-0.932	0.2432	-0.977	0.2138	-0.908	0.2641	4	0.8758	3	0.6859	0.94	2.6	0.6262	1.543	-0.8	0.234	-0.526	0.239	-0.037	0.4776	-1.03	0.2002	-0.85
PIMG	candidate	CL4023Contig1	5	18	349	6	2.88	0.00825215	0.6892	1.758	3	0.00859599	0.683	2.191	8.8	0.0252149	9399	6	2.88	0.6886	1.758	3	0.6797	2.191	2.4	0.6781	0.286	0.5782	0.297	0.6152	0.286	0.6152	3	0.7639	1.5	0.3948	nan	2.25	0.522	1.621	1.5	0.9374	0.984	0.9388	-0.838	0.2242	0	0.5302	-0.073
PIMG	candidate	0_15072	6	7	384	7	3.066	0.00798438	0.6828	1.763	2.733	0.00711719	0.589	1.941	6.5	0.0169271	9649	7	3.066	0.6873	1.763	2.733	0.5964	1.941	4.167	0.8419	-0.631	0.3014	-0.623	0.3256	-0.566	0.3295	5	0.9036	0.867	0.2508	0.79	1.8	0.3959	1.723	1.867	0.9658	1.094	0.987	-1.505	0.0286	-1.151	0.1649	-1.065
PIMG	candidate	0_8187	3	14	320	7	4.667	0.0145844	0.6868	3.127	4.667	0.0145844	0.6868	3.9	4.333	0.0135406	9017	7	4.667	0.6814	3.127	4.667	0.6814	3.9	4.667	0.6868	NA	NA	0	0.9506	0	0.9967	7	0.8408	2.333	0.4488	nan	3.5	0.5278	2.121	2.333	0.9624	1.565	0.9774	-1.565	0.0315	-1.565	0.0315	-1.565
PIMG	candidate	1_5675	5	1	400	7	3.36	0.0084	0.6897	2.001	2.8	0.007	0.577	2.068	1.4	0.0035	9525	7	3.36	0.6823	2.001	2.8	0.5713	2.068	5.6	0.8717	-1.162	0.0637	-1.211	0.0669	-1.162	0.0669	7	0.9405	0.7	0.2062	nan	1.75	0.3541	1.805	2.1	0.9688	1.229	0.995	-1.932	0.0041	-2.128	0.0038	-1.966
PIMG	candidate	2_10502	2	17	470	7	7	0.0148936	0.691	5.292	7	0.0148936	0.691	7.483	11.5	0.0244681	8063	7	7	0.6828	5.292	7	0.6828	7.483	3.5	0.691	NA	NA	nan	0	NA	NA	7	0.691	7	0.691	nan	7	0.6168	2.646	0	1	NA	NA	NA	NA	NA	NA	NA
PIMG	candidate	0_15075	4	18	407	8	4.364	0.0107224	0.6645	2.68	4	0.00982801	0.6044	3.006	10	0.02457	9528	8	4.364	0.6718	2.68	4	0.6149	3.006	6	0.799	-0.824	0.1243	-0.811	0.1312	-0.824	0.1305	8	0.904	1.333	0.2523	nan	2.667	0.4179	2.109	2.667	0.9762	1.445	0.9953	-1.906	0.0076	-1.882	0.0067	-1.785
PIMG	candidate	2_1528	4	15	464	8	4.364	0.00940517	0.6734	2.68	4	0.00862069	0.6138	3.006	6	0.012931	9535	8	4.364	0.6719	2.68	4	0.6128	3.006	6	0.8061	-0.824	0.1192	-0.811	0.1255	-0.824	0.125	2	0.4585	9.333	0.8982	nan	6.667	0.8121	2.109	-5.333	0.0324	-2.891	0.0102	2.587	0.9896	0.941	0.7663	1.16
PIMG	candidate	2_8852	8	18	408	8	3.085	0.00756128	0.6967	1.649	2	0.00490196	0.4138	1.431	7	0.0171569	9775	8	3.085	0.6931	1.649	2	0.4115	1.431	7	0.9458	-1.701	0.0155	-2.016	0.0158	-1.859	0.0157	0	0.2221	14	0.9912	1.577	8	0.9631	1.778	-12	0.0025	-6.486	0	5.319	1	0.939	0.6743	1.612
PIMG	candidate	CL1414Contig1	5	12	616	8	3.84	0.00623377	0.6862	2.243	3.2	0.00519481	0.5693	2.314	15.2	0.0246753	9654	5	2.4	0.6926	2.243	2	0.5803	1.571	6.4	0.8753	-1.174	0.0567	-1.23	0.0588	-1.174	0.0587	3	0.6585	3.5	0.6084	0.255	2.75	0.4865	1.432	-1.5	0.17	-1.121	0.1538	0.524	0.6656	-0.657	0.2961	-0.419
PIMG	candidate	CL4417Contig1	6	16	213	8	3.504	0.0164507	0.68	1.972	2.667	0.0125211	0.5089	1.901	2	0.00938967	9755	8	3.504	0.6862	1.972	2.667	0.5141	1.901	6.667	0.9108	-1.408	0.031	-1.544	0.0324	-1.443	0.032	7	0.9385	2.133	0.4497	0.497	2.4	0.4609	1.899	0.533	0.6035	0.282	0.5197	-1.198	0.093	-1.979	0.0213	-1.733
PIMG	candidate	CL4776Contig1	2	1	623	8	8	0.0128411	0.6856	6	8	0.0128411	0.6856	8.485	8	0.0128411	8179	8	8	0.6821	6	8	0.6821	8.485	4	0.6856	NA	NA	nan	0	NA	NA	8	0.6856	8	0.6856	nan	8	0.6156	2.828	0	1	NA	NA	NA	NA	NA	NA	NA
PIMG	candidate	0_16607	6	16	585	9	3.942	0.00673846	0.6768	2.18	3.667	0.00626838	0.6096	2.488	5.167	0.00883248	9804	9	3.942	0.6883	2.18	3.667	0.6244	2.488	5	0.8103	-0.415	0.3705	-0.463	0.3641	-0.434	0.3575	3	0.6444	6.333	0.817	nan	5	0.7519	2.073	-2.667	0.1122	-1.288	0.1242	1.059	0.8198	0.277	0.5457	0.425
PIMG	candidate	0_9389	2	15	517	9	9	0.0174081	0.6844	6.708	9	0.0174081	0.6844	9.487	7.5	0.0145068	8311	9	9	0.6808	6.708	9	0.6808	9.487	4.5	0.6844	NA	NA	nan	0	NA	NA	9	0.6844	9	0.6844	nan	9	0.6203	3	0	1	NA	NA	NA	NA	NA	NA	NA
PIMG	candidate	2_6635	4	9	400	9	4.909	0.0122725	0.6796	2.975	4.5	0.01125	0.6216	3.335	8.75	0.021875	9597	9	4.909	0.6729	2.975	4.5	0.615	3.335	6.75	0.8099	-0.829	0.1128	-0.823	0.1178	-0.829	0.1175	2	0.4249	10.833	0.9113	nan	7.667	0.8296	2.291	-6.333	0.0248	-3.142	0.008	2.853	0.9921	1.069	0.7945	1.299
PIMG	candidate	CL4470Contig1	4	16	599	9	4.909	0.00819533	0.6793	2.975	5.667	0.00946077	0.7288	4.102	11.25	0.0187813	9582	9	4.909	0.6747	2.975	5.667	0.7241	4.102	1.5	0.344	1.536	0.8245	1.525	0.8786	1.536	0.8605	2	0.4204	7.167	0.7956	nan	7	0.799	2.291	-1.5	0.1944	-1.323	0.1386	2.163	0.9744	1.568	0.8748	1.299
PIMG	candidate	0_744	4	13	458	10	5.455	0.0119105	0.6687	3.27	5.167	0.0112817	0.6249	3.774	4.25	0.00927948	9671	10	5.455	0.6679	3.27	5.167	0.6287	3.774	6.75	0.7627	-0.528	0.4492	-0.528	0.4281	-0.528	0.4645	8	0.8429	3.5	0.4802	nan	4.333	0.5396	2.471	1.667	0.8826	0.763	0.7956	-1.076	0.153	-1.111	0.1369	-1.042
PIMG	candidate	2_8627	4	16	467	10	5.455	0.0116809	0.6749	3.27	5	0.0107066	0.6166	3.664	15	0.0321199	9655	10	5.455	0.6592	3.27	5	0.6047	3.664	7.5	0.8141	-0.834	0.0977	-0.834	0.1016	-0.834	0.1012	1	0.2571	13.667	0.9367	nan	9.333	0.8596	2.471	-8.667	0.0109	-3.965	0.0001	3.724	1	1.568	0.8705	1.824
PIMG	candidate	0_12257	3	5	375	11	7.333	0.0195547	0.6712	4.727	7.333	0.0195547	0.6712	5.896	11	0.0293333	9456	10	6.667	0.667	4.727	6.667	0.667	5.398	7.333	0.6712	NA	NA	0	0.7217	0	0.7032	8	0.7325	5.333	0.5407	nan	6	0.5615	2.673	1.333	0.8396	0.698	0.7038	-0.698	0.3027	-0.698	0.3027	-0.698
PIMG	candidate	2_8253	2	11	463	11	11	0.0237581	0.681	8.124	11	0.0237581	0.681	11.489	6.5	0.0140389	8559	11	11	0.6814	8.124	11	0.6814	11.489	5.5	0.681	NA	NA	nan	0	NA	NA	11	0.681	11	0.681	nan	11	0.6273	3.317	0	1	NA	NA	NA	NA	NA	NA	NA
PIMG	candidate	2_4123	2	14	387	12	12	0.0310078	0.6797	8.832	12	0.0310078	0.6797	12.49	9	0.0232558	8575	12	12	0.6792	8.832	12	0.6792	12.49	6	0.6797	NA	NA	nan	0	NA	NA	12	0.6797	12	0.6797	nan	12	0.6265	3.464	0	1	NA	NA	NA	NA	NA	NA	NA
PIMG	candidate	0_11504	4	1	400	13	7.091	0.0177275	0.6738	4.153	6.5	0.01625	0.6185	4.648	7.75	0.019375	9760	13	7.091	0.6672	4.153	6.5	0.6118	4.648	9.75	0.804	-0.843	0.0847	-0.856	0.0873	-0.843	0.0868	8	0.752	8.833	0.7353	nan	7.667	0.687	3.002	-2.333	0.1863	-0.868	0.2193	0.456	0.6316	-0.471	0.3609	-0.299
PIMG	candidate	2_1818	4	10	400	13	7.091	0.0177275	0.6709	4.153	6.5	0.01625	0.6143	4.648	4.25	0.010625	9746	13	7.091	0.663	4.153	6.5	0.6066	4.648	9.75	0.8067	-0.843	0.086	-0.856	0.0888	-0.843	0.0882	13	0.9115	2.167	0.2464	nan	4.333	0.4239	3.002	4.333	0.9856	1.612	0.9987	-2.184	0.0018	-2.041	0.0015	-1.942
PIMG	candidate	2_2015	3	16	467	14	9.333	0.019985	0.6653	5.925	9.333	0.019985	0.6653	7.39	5.333	0.0114197	9550	14	9.333	0.6695	5.925	9.333	0.6695	7.39	9.333	0.6653	NA	NA	0	0.9503	0	0.9288	12	0.7872	6.667	0.533	nan	8	0.5779	3.367	2.667	0.9161	1.089	0.8409	-1.089	0.1628	-1.089	0.1628	-1.089
PIMG	candidate	CL149Contig3	4	15	312	17	9.273	0.0297212	0.6637	5.328	8.5	0.0272436	0.6124	5.958	5.75	0.0184295	9855	17	9.273	0.6689	5.328	8.5	0.6156	5.958	12.75	0.8029	-0.851	0.0722	-0.875	0.0735	-0.851	0.0733	16	0.8994	4.167	0.3332	nan	6.333	0.4645	3.694	4.333	0.9636	1.293	0.9631	-1.895	0.0126	-1.864	0.0078	-1.752
PIMG	candidate	CL2492Contig1	5	3	224	18	8.64	0.0385714	0.6726	4.643	7.6	0.0339286	0.5865	4.998	6	0.0267857	9938	18	8.64	0.6722	4.643	7.6	0.59	4.998	12.8	0.8406	-0.887	0.2422	-0.948	0.2398	-0.887	0.2437	15	0.9128	4.9	0.3961	nan	6.25	0.4823	3.721	2.7	0.8775	0.739	0.7831	-1.438	0.0572	-1.686	0.0369	-1.554
PIMG	candidate	UMN_4091	5	10	501	18	8.64	0.0172455	0.6647	4.643	7.4	0.0147705	0.571	4.876	11.6	0.0231537	9942	18	8.64	0.6641	4.643	7.4	0.5664	4.876	13.6	0.8514	-1.057	0.1447	-1.13	0.1399	-1.057	0.1455	14	0.8885	6.6	0.5163	nan	7	0.5342	3.721	0.8	0.6038	0.219	0.5337	-0.987	0.1379	-1.503	0.0577	-1.31
PIMG	candidate	0_12745	4	12	454	19	10.364	0.0228282	0.6613	5.915	11.667	0.0256982	0.7112	8.028	8.75	0.0192731	9872	18	9.818	0.6608	5.915	11.167	0.7176	7.702	4.5	0.3854	1.287	0.815	1.331	0.8361	1.287	0.8256	5	0.4121	9.5	0.604	nan	10.333	0.641	3.866	1.667	0.7343	0.474	0.6637	0.318	0.5635	1.456	0.8456	1.193
PIMG	candidate	CL1148Contig1_07	4	11	213	21	11.455	0.0537793	0.6664	6.501	11	0.0516432	0.636	7.593	6	0.028169	9882	21	11.455	0.6514	6.501	11	0.6247	7.593	13.5	0.7517	-0.407	0.4818	-0.423	0.4885	-0.407	0.4876	18	0.8707	5	0.3223	nan	8	0.4769	4.378	6	0.9756	1.497	0.9887	-1.883	0.0161	-1.44	0.0532	-1.413
PIMG	candidate	CL1186Contig1	3	9	386	25	16.667	0.0431788	0.6535	10.313	16.667	0.0431788	0.6535	12.862	12	0.0310881	9766	25	16.667	0.6513	10.313	16.667	0.6513	12.862	16.667	0.6535	NA	NA	0	0.9683	0	0.9996	25	0.8406	9.667	0.4391	nan	13.5	0.5517	5.175	7	0.9655	1.631	0.9398	-1.631	0.061	-2.146	0.0063	-2.146
PIMG	candidate	UMN_CL6Contig1	2	1	200	25	25	0.125	0.6831	18.028	25	0.125	0.6831	25.495	17	0.085	9124	22	22	0.682	18.028	22	0.682	22.494	12.5	0.6831	NA	NA	nan	0	NA	NA	22	0.6425	22	0.6425	nan	22	0.6082	4.69	0	1	NA	NA	NA	NA	NA	NA	NA
PIMG	candidate	CL139Contig2	3	15	251	30	20	0.0796813	0.6534	12.306	20	0.0796813	0.6534	15.348	11	0.0438247	9818	30	20	0.6569	12.306	20	0.6569	15.348	20	0.6534	NA	NA	0	0.6868	0	0.6795	30	0.8364	10	0.3778	nan	15	0.5165	5.976	10	0.9779	2.21	0.9957	-2.21	0.0051	-2.21	0.0051	-2.21
PIMG	candidate	0_8111	3	1	437	32	21.333	0.0488169	0.6628	13.103	21.333	0.0488169	0.6628	16.342	29	0.0663616	9815	32	21.333	0.6603	13.103	21.333	0.6603	16.342	21.333	0.6628	NA	NA	0	0.6905	0	0.6832	4	0.1616	38.667	0.8725	nan	30	0.7965	6.294	-17.333	0.009	-3.626	0	3.626	1	3.626	1	3.626
PIMG	candidate	0_7808	3	4	389	43	28.667	0.0736941	0.6578	17.487	28.667	0.0736941	0.6578	21.81	17	0.0437018	9890	40	26.667	0.6599	17.487	26.667	0.6599	20.318	28.667	0.6578	NA	NA	0	0.8127	0	0.7227	38	0.7931	15.333	0.3945	nan	21	0.5042	7.559	11.333	0.9595	1.954	0.9652	-1.954	0.035	-1.954	0.035	-1.954
PIMG	candidate	0_14423	3	8	527	48	32	0.0607211	0.6586	19.479	32	0.0607211	0.6586	24.294	18.333	0.0347875	9920	46	30.667	0.6471	19.479	30.667	0.6471	23.301	32	0.6586	NA	NA	0	0.6728	0	0.6674	43	0.7991	18.333	0.428	nan	24.5	0.5349	8.502	12.333	0.9587	1.879	0.9548	-1.879	0.0455	-1.879	0.0455	-1.879
PIMG	candidate	2_1160	2	4	417	54	54	0.129496	0.6652	38.536	54	0.129496	0.6652	54.498	31	0.0743405	9605	54	54	0.6762	38.536	54	0.6762	54.498	27	0.6652	NA	NA	nan	0	NA	NA	54	0.6652	54	0.6652	nan	54	0.6514	7.348	0	1	NA	NA	NA	NA	NA	NA	NA
PIMG	candidate	2_89	3	2	411	72	48	0.116788	0.6693	29.042	48	0.116788	0.6693	36.222	33.333	0.0811022	9948	71	47.333	0.6568	29.042	47.333	0.6568	35.725	48	0.6693	NA	NA	0	0.6707	0	0.6677	66	0.8106	28.667	0.4449	nan	38	0.5505	12.403	18.667	0.9602	1.919	0.9521	-1.919	0.0479	-1.919	0.0479	-1.919
PIMG	control	0_10515	2	1	523	0	NA	0	NA	NA	NA	0	NA	NA	10	0.0191205	NA	0	NA	NA	NA	NA	NA	NA	NA	NA	NA	NA	NA	NA	NA	NA	NA	NA	NA	NA	NA	NA	NA	NA	NA	NA	NA	NA	NA	NA	NA	NA	NA
PIMG	control	0_10706	7	18	440	0	NA	0	NA	NA	NA	0	NA	NA	4	0.00909091	NA	0	NA	NA	NA	NA	NA	NA	NA	NA	NA	NA	NA	NA	NA	NA	NA	NA	NA	NA	NA	NA	NA	NA	NA	NA	NA	NA	NA	NA	NA	NA	NA
PIMG	control	0_14694	6	17	419	0	NA	0	NA	NA	NA	0	NA	NA	4	0.00954654	NA	0	NA	NA	NA	NA	NA	NA	NA	NA	NA	NA	NA	NA	NA	NA	NA	NA	NA	NA	NA	NA	NA	NA	NA	NA	NA	NA	NA	NA	NA	NA	NA
PIMG	control	0_17017	9	13	407	0	NA	0	NA	NA	NA	0	NA	NA	1	0.002457	NA	0	NA	NA	NA	NA	NA	NA	NA	NA	NA	NA	NA	NA	NA	NA	NA	NA	NA	NA	NA	NA	NA	NA	NA	NA	NA	NA	NA	NA	NA	NA	NA
PIMG	control	0_17419	3	18	219	0	NA	0	NA	NA	NA	0	NA	NA	2	0.00913242	NA	0	NA	NA	NA	NA	NA	NA	NA	NA	NA	NA	NA	NA	NA	NA	NA	NA	NA	NA	NA	NA	NA	NA	NA	NA	NA	NA	NA	NA	NA	NA	NA
PIMG	control	0_18290	3	17	208	0	NA	0	NA	NA	NA	0	NA	NA	2	0.00961539	NA	0	NA	NA	NA	NA	NA	NA	NA	NA	NA	NA	NA	NA	NA	NA	NA	NA	NA	NA	NA	NA	NA	NA	NA	NA	NA	NA	NA	NA	NA	NA	NA
PIMG	control	0_4394	2	8	438	0	NA	0	NA	NA	NA	0	NA	NA	15	0.0342466	NA	0	NA	NA	NA	NA	NA	NA	NA	NA	NA	NA	NA	NA	NA	NA	NA	NA	NA	NA	NA	NA	NA	NA	NA	NA	NA	NA	NA	NA	NA	NA	NA
PIMG	control	0_6047	3	18	259	0	NA	0	NA	NA	NA	0	NA	NA	2	0.00772201	NA	0	NA	NA	NA	NA	NA	NA	NA	NA	NA	NA	NA	NA	NA	NA	NA	NA	NA	NA	NA	NA	NA	NA	NA	NA	NA	NA	NA	NA	NA	NA	NA
PIMG	control	0_9750	3	18	363	0	NA	0	NA	NA	NA	0	NA	NA	4	0.0110193	NA	0	NA	NA	NA	NA	NA	NA	NA	NA	NA	NA	NA	NA	NA	NA	NA	NA	NA	NA	NA	NA	NA	NA	NA	NA	NA	NA	NA	NA	NA	NA	NA
PIMG	control	2_1501	5	16	420	0	NA	0	NA	NA	NA	0	NA	NA	7	0.0166667	NA	0	NA	NA	NA	NA	NA	NA	NA	NA	NA	NA	NA	NA	NA	NA	NA	NA	NA	NA	NA	NA	NA	NA	NA	NA	NA	NA	NA	NA	NA	NA	NA
PIMG	control	2_2769	5	18	143	0	NA	0	NA	NA	NA	0	NA	NA	1	0.00699301	NA	0	NA	NA	NA	NA	NA	NA	NA	NA	NA	NA	NA	NA	NA	NA	NA	NA	NA	NA	NA	NA	NA	NA	NA	NA	NA	NA	NA	NA	NA	NA	NA
PIMG	control	2_9087	8	18	401	0	NA	0	NA	NA	NA	0	NA	NA	8	0.0199501	NA	0	NA	NA	NA	NA	NA	NA	NA	NA	NA	NA	NA	NA	NA	NA	NA	NA	NA	NA	NA	NA	NA	NA	NA	NA	NA	NA	NA	NA	NA	NA	NA
PIMG	control	2_9603	2	15	400	0	NA	0	NA	NA	NA	0	NA	NA	1	0.0025	NA	0	NA	NA	NA	NA	NA	NA	NA	NA	NA	NA	NA	NA	NA	NA	NA	NA	NA	NA	NA	NA	NA	NA	NA	NA	NA	NA	NA	NA	NA	NA	NA
PIMG	control	CL1588Contig1	2	17	223	0	NA	0	NA	NA	NA	0	NA	NA	1	0.00448431	NA	0	NA	NA	NA	NA	NA	NA	NA	NA	NA	NA	NA	NA	NA	NA	NA	NA	NA	NA	NA	NA	NA	NA	NA	NA	NA	NA	NA	NA	NA	NA	NA
PIMG	control	CL1698Contig1	2	16	392	0	NA	0	NA	NA	NA	0	NA	NA	12	0.0306122	NA	0	NA	NA	NA	NA	NA	NA	NA	NA	NA	NA	NA	NA	NA	NA	NA	NA	NA	NA	NA	NA	NA	NA	NA	NA	NA	NA	NA	NA	NA	NA	NA
PIMG	control	CL2438Contig1	5	17	429	0	NA	0	NA	NA	NA	0	NA	NA	3	0.00699301	NA	0	NA	NA	NA	NA	NA	NA	NA	NA	NA	NA	NA	NA	NA	NA	NA	NA	NA	NA	NA	NA	NA	NA	NA	NA	NA	NA	NA	NA	NA	NA	NA
PIMG	control	CL3421Contig1	2	17	204	0	NA	0	NA	NA	NA	0	NA	NA	1	0.00490196	NA	0	NA	NA	NA	NA	NA	NA	NA	NA	NA	NA	NA	NA	NA	NA	NA	NA	NA	NA	NA	NA	NA	NA	NA	NA	NA	NA	NA	NA	NA	NA	NA
PIMG	control	CL3582Contig1	2	18	252	0	NA	0	NA	NA	NA	0	NA	NA	3	0.0119048	NA	0	NA	NA	NA	NA	NA	NA	NA	NA	NA	NA	NA	NA	NA	NA	NA	NA	NA	NA	NA	NA	NA	NA	NA	NA	NA	NA	NA	NA	NA	NA	NA
PIMG	control	CL430Contig1	2	17	302	0	NA	0	NA	NA	NA	0	NA	NA	4	0.013245	NA	0	NA	NA	NA	NA	NA	NA	NA	NA	NA	NA	NA	NA	NA	NA	NA	NA	NA	NA	NA	NA	NA	NA	NA	NA	NA	NA	NA	NA	NA	NA	NA
PIMG	control	UMN_3148	6	17	455	0	NA	0	NA	NA	NA	0	NA	NA	0	0	NA	0	NA	NA	NA	NA	NA	NA	NA	NA	NA	NA	NA	NA	NA	NA	NA	NA	NA	NA	NA	NA	NA	NA	NA	NA	NA	NA	NA	NA	NA	NA	NA
PIMG	control	UMN_3444	2	18	324	0	NA	0	NA	NA	NA	0	NA	NA	0	0	NA	0	NA	NA	NA	NA	NA	NA	NA	NA	NA	NA	NA	NA	NA	NA	NA	NA	NA	NA	NA	NA	NA	NA	NA	NA	NA	NA	NA	NA	NA	NA	NA
PIMG	control	UMN_4345	7	18	228	0	NA	0	NA	NA	NA	0	NA	NA	5	0.0219298	NA	0	NA	NA	NA	NA	NA	NA	NA	NA	NA	NA	NA	NA	NA	NA	NA	NA	NA	NA	NA	NA	NA	NA	NA	NA	NA	NA	NA	NA	NA	NA	NA
PIMG	control	UMN_5051	9	18	267	0	NA	0	NA	NA	NA	0	NA	NA	3	0.011236	NA	0	NA	NA	NA	NA	NA	NA	NA	NA	NA	NA	NA	NA	NA	NA	NA	NA	NA	NA	NA	NA	NA	NA	NA	NA	NA	NA	NA	NA	NA	NA	NA
PIMG	control	UMN_6093	2	7	351	0	NA	0	NA	NA	NA	0	NA	NA	3	0.00854701	NA	0	NA	NA	NA	NA	NA	NA	NA	NA	NA	NA	NA	NA	NA	NA	NA	NA	NA	NA	NA	NA	NA	NA	NA	NA	NA	NA	NA	NA	NA	NA	NA
PIMG	control	UMN_6685	11	14	426	0	NA	0	NA	NA	NA	0	NA	NA	1	0.00234742	NA	0	NA	NA	NA	NA	NA	NA	NA	NA	NA	NA	NA	NA	NA	NA	NA	NA	NA	NA	NA	NA	NA	NA	NA	NA	NA	NA	NA	NA	NA	NA	NA
PIMG	control	UMN_CL309Contig1	5	18	219	0	NA	0	NA	NA	NA	0	NA	NA	0	0	NA	0	NA	NA	NA	NA	NA	NA	NA	NA	NA	NA	NA	NA	NA	NA	NA	NA	NA	NA	NA	NA	NA	NA	NA	NA	NA	NA	NA	NA	NA	NA	NA
PIMG	control	0_11090	3	16	457	1	0.667	0.00145952	0.7806	0.667	0.667	0.00145952	0.7806	0.831	6.333	0.0138578	4974	1	0.667	0.7692	0.667	0.667	0.7692	0.831	0.667	0.7806	NA	NA	0	0.9751	NA	NA	1	0.8772	0.333	0.6878	0.816	0.5	0.3723	0.707	0.333	0.9142	0.707	0.8476	-0.707	0.5247	-0.707	0.5247	-0.707
PIMG	control	0_14837	4	13	442	1	0.545	0.00123303	0.7654	0.545	0.667	0.00150905	0.7654	0.748	6.5	0.0147059	5304	1	0.545	0.7727	0.545	0.667	0.7727	0.748	0	0.5953	1.633	0.4882	1.277	0.9186	1.633	0.9204	0	0.6663	0.667	0.764	0.739	0.667	0.5322	0.603	0	0.7349	0	0.5002	0.471	0.6923	1.301	0.9067	1.095
PIMG	control	0_14976	6	17	481	1	0.438	0.000910603	0.7776	0.438	0.333	0.000692308	0.6254	0.439	8.167	0.0169792	5315	1	0.438	0.774	0.438	0.333	0.6122	0.439	0.833	0.9097	-0.933	0.2273	-0.965	0.4277	-0.95	0.4277	1	0.9373	0.067	0.598	0.662	0.2	0.2437	0.513	0.267	0.894	0.552	0.8354	-0.893	0.323	-1.257	0.3144	-1.133
PIMG	control	0_15329	5	13	453	1	0.48	0.0010596	0.771	0.48	0.4	0.000883002	0.6381	0.509	3.8	0.00838852	5426	1	0.48	0.7751	0.48	0.4	0.6443	0.509	0.8	0.8892	-0.816	0.2711	-0.772	0.4998	-0.816	0.4996	0	0.6999	1.6	0.906	0.693	1	0.756	0.548	-1.2	0.0585	-2.449	0.0846	1.971	0.9783	0.761	0.6065	0.961
PIMG	control	0_17074	3	18	459	1	0.667	0.00145316	0.7719	0.667	0.667	0.00145316	0.7719	0.831	12.333	0.0268693	5053	1	0.667	0.7764	0.667	0.667	0.7764	0.831	0.667	0.7719	NA	NA	0	0.977	NA	NA	1	0.8694	0.333	0.6775	0.816	0.5	0.3618	0.707	0.333	0.9094	0.707	0.8456	-0.707	0.5161	-0.707	0.5161	-0.707
PIMG	control	0_7033	6	16	250	1	0.438	0.001752	0.774	0.438	0.333	0.001332	0.6166	0.439	6.167	0.024668	5392	1	0.438	0.7697	0.438	0.333	0.6086	0.439	0.833	0.9133	-0.933	0.2218	-0.965	0.4123	-0.95	0.4115	1	0.9415	0.067	0.5904	0.662	0.2	0.2404	0.513	0.267	0.8911	0.552	0.8409	-0.893	0.3129	-1.257	0.3066	-1.133
PIMG	control	0_7471	6	11	488	1	0.438	0.000897541	0.772	0.438	0.533	0.00109221	0.7287	0.586	4.333	0.0088791	5379	1	0.438	0.7757	0.438	0.533	0.7283	0.586	0	0.6921	0.851	0.4129	1.029	0.7736	1.052	0.8552	0	0.7312	0.267	0.6969	0.662	0.4	0.4259	0.513	0.267	0.8889	0.552	0.8349	-0.142	0.5693	1.005	0.7607	0.883
PIMG	control	2_2240	7	18	415	1	0.408	0.000983133	0.7829	0.408	0.286	0.000689157	0.6016	0.39	6.143	0.0148024	5409	1	0.408	0.7722	0.408	0.286	0.5963	0.39	0.857	0.9335	-1.006	0.1925	-1.101	0.3557	-1.049	0.3557	1	0.9533	0.048	0.5806	0.639	0.167	0.2246	0.488	0.238	0.8221	0.5	0.6994	-0.903	0.2834	-1.341	0.2768	-1.204
PIMG	control	2_5930	3	15	418	1	0.667	0.00159569	0.7697	0.667	0.667	0.00159569	0.7697	0.831	2.333	0.00558134	5078	1	0.667	0.7747	0.667	0.667	0.7747	0.831	0.667	0.7697	NA	NA	0	0.9807	NA	NA	1	0.8682	0.333	0.6782	0.816	0.5	0.3663	0.707	0.333	0.9073	0.707	0.8409	-0.707	0.5254	-0.707	0.5254	-0.707
PIMG	control	CL2475Contig1	4	16	250	1	0.545	0.00218	0.7713	0.545	0.5	0.002	0.6854	0.62	3.25	0.013	5310	1	0.545	0.768	0.545	0.5	0.6811	0.62	0.75	0.8501	-0.612	0.3449	-0.479	0.6497	-0.612	0.6495	1	0.9081	0.167	0.633	0.739	0.333	0.3089	0.603	0.333	0.9021	0.677	0.8798	-0.825	0.4145	-0.976	0.41	-0.913
PIMG	control	CL2565Contig1	5	18	261	1	0.48	0.00183908	0.7763	0.48	0.4	0.00153257	0.6477	0.509	0	0	5331	0	NA	NA	NA	NA	NA	NA	0.8	0.8916	-0.816	0.2659	-0.772	0.4992	-0.816	0.4988	NA	NA	NA	NA	NA	NA	NA	NA	NA	NA	NA	NA	NA	NA	NA	NA	NA
PIMG	control	CL3770Contig1	2	16	284	1	1	0.00352113	0.7783	1	1	0.00352113	0.7783	1.414	4.5	0.0158451	4517	1	1	0.7764	1	1	0.7764	1.414	0.5	0.7783	NA	NA	0.707	0.5092	NA	NA	1	0.7783	1	0.7783	1	1	0.5092	1	0	1	NA	NA	NA	NA	NA	NA	NA
PIMG	control	CL4284Contig1	3	18	242	1	0.667	0.0027562	0.7789	0.667	0.667	0.0027562	0.7789	0.831	2.333	0.0096405	5055	1	0.667	0.7743	0.667	0.667	0.7743	0.831	0.667	0.7789	NA	NA	0	0.9796	NA	NA	1	0.8762	0.333	0.6797	0.816	0.5	0.3664	0.707	0.333	0.9131	0.707	0.8437	-0.707	0.5227	-0.707	0.5227	-0.707
PIMG	control	UMN_1089	6	14	279	1	0.438	0.00156989	0.7785	0.438	0.333	0.00119355	0.622	0.439	1.833	0.00656989	5432	1	0.438	0.7667	0.438	0.333	0.6073	0.439	0.833	0.9129	-0.933	0.232	-0.965	0.4271	-0.95	0.4271	0	0.7272	1.667	0.9301	0.662	1	0.7855	0.513	-1.333	0.0458	-2.759	0.0672	2.11	0.9853	0.628	0.5482	0.883
PIMG	control	UMN_5384	7	18	219	1	0.408	0.00186301	0.7774	0.408	0.476	0.00217352	0.6929	0.531	6	0.0273973	5399	0	NA	NA	NA	NA	NA	NA	0	0.7154	0.559	0.366	0.918	0.6925	0.953	0.8502	NA	NA	NA	NA	NA	NA	NA	NA	NA	NA	NA	NA	NA	NA	NA	NA	NA
PIMG	control	UMN_801	6	10	415	1	0.438	0.00105542	0.7758	0.438	0.533	0.00128434	0.7231	0.586	3.667	0.00883615	5431	1	0.438	0.7816	0.438	0.533	0.7358	0.586	0	0.692	0.851	0.4128	1.029	0.7667	1.052	0.8643	0	0.7297	1.067	0.8535	0.662	0.8	0.6877	0.513	-0.533	0.1166	-1.104	0.1889	1.359	0.9087	1.005	0.7558	0.883
PIMG	control	UMN_CL5Contig2	4	5	240	1	0.545	0.00227083	0.7773	0.545	0.5	0.00208333	0.6919	0.62	4.25	0.0177083	5215	1	0.545	0.764	0.545	0.5	0.6834	0.62	0.75	0.8575	-0.612	0.3408	-0.479	0.6535	-0.612	0.6535	1	0.9122	0.167	0.6365	0.739	0.333	0.303	0.603	0.333	0.9034	0.677	0.8855	-0.825	0.4081	-0.976	0.4058	-0.913
PIMG	control	0_12254	9	17	376	2	0.736	0.00195745	0.7374	0.563	0.444	0.00118085	0.4658	0.492	3	0.00797872	7620	2	0.736	0.7421	0.563	0.444	0.4591	0.492	1.778	0.947	-1.362	0.0754	-1.626	0.099	-1.505	0.0991	1	0.8846	1.806	0.8787	0.858	1.125	0.7327	0.68	-1.361	0.0704	-1.95	0.0906	0.994	0.8287	-0.692	0.2598	-0.365
PIMG	control	0_15639	10	16	483	2	0.707	0.00146377	0.7422	0.539	0.4	0.000828157	0.4341	0.456	15.2	0.03147	7708	2	0.707	0.739	0.539	0.4	0.4311	0.456	1.8	0.9538	-1.401	0.058	-1.719	0.075	-1.587	0.075	2	0.9704	0.044	0.3503	0.849	0.222	0.2252	0.663	0.356	0.8133	0.516	0.667	-1.24	0.0585	-2	0.0439	-1.809
PIMG	control	0_15762	4	12	360	2	1.091	0.00303056	0.7208	0.876	1	0.00277778	0.6412	0.991	5.5	0.0152778	7280	2	1.091	0.7326	0.876	1	0.6552	0.991	1.5	0.8233	-0.71	0.2468	-0.604	0.339	-0.71	0.339	2	0.8966	0.333	0.4694	0.766	0.667	0.3692	0.884	0.667	0.9323	0.91	0.9452	-1.127	0.1293	-1.279	0.1297	-1.201
PIMG	control	0_17643	5	17	461	2	0.96	0.00208243	0.7321	0.758	1	0.0021692	0.6811	0.931	15.6	0.0338395	7315	2	0.96	0.7279	0.758	1	0.6734	0.931	0.8	0.752	0.243	0.4453	0.239	0.6087	0.243	0.6087	1	0.8131	0.5	0.5672	0.852	0.75	0.4562	0.809	0.5	0.8653	0.681	0.8447	-0.544	0.3679	0	0.5274	-0.053
PIMG	control	0_8549	4	5	300	2	1.091	0.00363667	0.7382	0.876	1	0.00333333	0.6593	0.991	14.25	0.0475	7259	1	0.545	0.7761	0.876	0.5	0.69	0.62	1.5	0.834	-0.71	0.2415	-0.604	0.3328	-0.71	0.3327	1	0.7708	0.167	0.4176	0.739	0.333	0.1977	0.603	0.333	0.8007	0.677	0.8277	-0.825	0.3455	-0.976	0.3371	-0.913
PIMG	control	2_374	2	6	508	2	2	0.00393701	0.7251	1.732	2	0.00393701	0.7251	2.449	15	0.0295276	6073	2	2	0.7339	1.732	2	0.7339	2.449	1	0.7251	NA	NA	2	0.5473	NA	NA	2	0.7251	2	0.7251	nan	2	0.5473	1.414	0	1	NA	NA	NA	NA	NA	NA	NA
PIMG	control	2_7918	7	12	517	2	0.816	0.00157834	0.7331	0.632	0.571	0.00110445	0.5817	0.597	7.286	0.0140928	7567	2	0.816	0.7353	0.632	0.571	0.5792	0.597	1.714	0.9252	-1.237	0.1043	-1.374	0.138	-1.296	0.1378	2	0.9532	0.095	0.3889	0.872	0.333	0.2709	0.727	0.476	0.858	0.664	0.8466	-1.235	0.0776	-1.767	0.0716	-1.593
PIMG	control	2_8214	7	18	362	2	0.816	0.00225414	0.7368	0.632	0.571	0.00157735	0.5881	0.597	6	0.0165746	7510	2	0.816	0.7346	0.632	0.571	0.5831	0.597	1.714	0.9262	-1.237	0.1011	-1.374	0.1349	-1.296	0.1345	1	0.8584	1.762	0.863	0.872	1.167	0.7145	0.727	-1.19	0.0845	-1.661	0.0936	0.896	0.7838	-0.53	0.3081	-0.247
PIMG	control	CL2398Contig1	5	18	213	2	0.96	0.00450704	0.7289	0.758	0.8	0.00375587	0.6148	0.797	0.4	0.00187793	7440	2	0.96	0.7231	0.758	0.8	0.6071	0.797	1.6	0.8766	-0.973	0.1699	-0.954	0.2285	-0.973	0.2284	2	0.9284	0.2	0.4307	0.852	0.5	0.3282	0.809	0.6	0.9206	0.817	0.9289	-1.191	0.0995	-1.494	0.0972	-1.366
PIMG	control	CL3097Contig1	2	18	352	2	2	0.00568182	0.7348	1.732	2	0.00568182	0.7348	2.449	8	0.0227273	5976	2	2	0.7363	1.732	2	0.7363	2.449	1	0.7348	NA	NA	2	0.5562	NA	NA	2	0.7348	2	0.7348	nan	2	0.5562	1.414	0	1	NA	NA	NA	NA	NA	NA	NA
PIMG	control	UMN_1263	5	17	288	2	0.96	0.00333333	0.7297	0.758	0.8	0.00277778	0.6165	0.797	12	0.0416667	7430	2	0.96	0.7361	0.758	0.8	0.6194	0.797	1.6	0.8752	-0.973	0.1679	-0.954	0.2264	-0.973	0.226	1	0.8035	1.7	0.8195	0.852	1.25	0.6869	0.809	-0.9	0.124	-1.226	0.1459	0.751	0.7736	-0.249	0.4323	-0.053
PIMG	control	UMN_1483	3	3	464	2	1.333	0.00287285	0.7235	1.098	1.333	0.00287285	0.7235	1.37	4	0.00862069	7042	2	1.333	0.7215	1.098	1.333	0.7215	1.37	1.333	0.7235	NA	NA	0	0.9198	0	0.8766	1	0.6979	1.667	0.754	nan	1.5	0.6197	1.024	-0.333	0.2905	-0.483	0.4056	0.483	0.7048	0.483	0.7048	0.483
PIMG	control	0_11214	8	2	436	3	1.157	0.00265367	0.722	0.781	1.536	0.00352294	0.7615	1.166	11.125	0.0255161	8698	3	1.157	0.7249	0.781	1.536	0.7724	1.166	0	0.4676	1.347	0.7469	1.381	0.9055	1.234	0.9204	0	0.4927	1.036	0.5998	1.045	1.286	0.6467	0.901	0.5	0.828	0.546	0.6668	0.26	0.6131	1.467	0.9095	1.219
PIMG	control	0_12190_01	5	17	466	3	1.44	0.00309013	0.7081	1.016	1.4	0.00300429	0.6472	1.191	3.6	0.00772532	8363	3	1.44	0.7149	1.016	1.4	0.6575	1.191	1.6	0.7868	-0.175	0.421	-0.175	0.5034	-0.175	0.5034	1	0.6988	2.6	0.8271	0.86	2	0.736	1.032	-1.2	0.1147	-1.267	0.114	1.147	0.8658	0.38	0.5511	0.442
PIMG	control	0_18470	9	11	409	3	1.104	0.00269927	0.7293	0.738	0.667	0.00163081	0.4469	0.637	5.333	0.0130391	8599	3	1.104	0.7301	0.738	0.667	0.4483	0.637	2.667	0.9561	-1.513	0.04	-1.82	0.0461	-1.683	0.0459	3	0.9755	0.083	0.2527	1.051	0.375	0.2414	0.875	0.583	0.8642	0.645	0.8137	-1.473	0.0213	-2.243	0.0195	-2.031
PIMG	control	0_3046	3	15	431	3	2	0.00464037	0.71	1.512	2	0.00464037	0.71	1.886	21.333	0.0494965	7849	3	2	0.703	1.512	2	0.703	1.886	2	0.71	NA	NA	0	0.8678	0	0.8207	2	0.7431	2	0.6904	nan	2	0.6075	1.282	0	0.6213	0	0.5175	0	0.5602	0	0.5602	0
PIMG	control	0_4282	6	18	454	3	1.314	0.00289427	0.7106	0.91	1.467	0.00323128	0.6817	1.184	4	0.00881057	8550	3	1.314	0.7153	0.91	1.467	0.6899	1.184	0.833	0.6829	0.6	0.5231	0.557	0.5919	0.511	0.6027	1	0.7375	0.933	0.5318	0.982	1.2	0.5654	0.974	0.533	0.7599	0.568	0.7496	-0.231	0.388	0.442	0.5458	0.32
PIMG	control	0_5601	5	17	362	3	1.44	0.0039779	0.7001	1.016	1.2	0.00331492	0.6094	1.062	5.6	0.0154696	8398	3	1.44	0.7094	1.016	1.2	0.6155	1.062	2.4	0.8688	-1.048	0.1327	-1.052	0.1584	-1.048	0.158	3	0.926	0.3	0.3261	0.86	0.75	0.3351	1.032	0.9	0.9275	0.95	0.9578	-1.413	0.0486	-1.71	0.0456	-1.569
PIMG	control	0_7171	5	17	415	3	1.44	0.00346988	0.7162	1.016	1.2	0.00289157	0.6168	1.062	5.4	0.013012	8374	3	1.44	0.7077	1.016	1.2	0.6136	1.062	2.4	0.8779	-1.048	0.128	-1.052	0.153	-1.048	0.1529	0	0.4143	4.8	0.9509	0.86	3	0.8849	1.032	-3.6	0.0179	-3.801	0.0057	3.195	0.9979	1.14	0.7025	1.448
PIMG	control	1_3086	9	18	283	3	1.104	0.00390106	0.7208	0.738	0.944	0.00333569	0.5714	0.806	1.556	0.00549823	8680	3	1.104	0.7292	0.738	0.944	0.5725	0.806	1.778	0.8998	-0.552	0.2726	-0.759	0.2694	-0.726	0.281	2	0.9301	0.306	0.4009	1.051	0.625	0.3712	0.875	0.639	0.8704	0.707	0.8528	-0.968	0.1119	-1.015	0.2105	-0.96
PIMG	control	2_10306	3	14	467	3	2	0.00428265	0.71	1.512	2	0.00428265	0.71	1.886	7.667	0.0164176	7822	3	2	0.7076	1.512	2	0.7076	1.886	2	0.71	NA	NA	0	0.8686	0	0.8226	1	0.5652	3	0.8003	nan	2.5	0.6989	1.282	-1	0.148	-1.146	0.2149	1.146	0.8226	1.146	0.8226	1.146
PIMG	control	2_3465	3	11	410	3	2	0.00487805	0.7044	1.512	2	0.00487805	0.7044	1.886	2	0.00487805	7793	3	2	0.7024	1.512	2	0.7024	1.886	2	0.7044	NA	NA	0	0.8599	0	0.8115	3	0.8464	1	0.4671	nan	1.5	0.4884	1.282	1	0.9423	1.146	0.9411	-1.146	0.1145	-1.146	0.1145	-1.146
PIMG	control	2_3720	6	9	445	3	1.314	0.00295281	0.7103	0.91	1.4	0.00314607	0.6746	1.143	3.833	0.00861348	8486	3	1.314	0.7176	0.91	1.4	0.6814	1.143	0.833	0.6903	0.338	0.4824	0.498	0.5804	0.511	0.6061	1	0.7409	0.6	0.4654	0.982	1	0.4744	0.974	0.8	0.9003	0.851	0.9479	-0.637	0.2996	0.378	0.5289	0.32
PIMG	control	UMN_2616	5	17	226	3	1.44	0.00637168	0.7087	1.016	1.2	0.00530974	0.6083	1.062	0.6	0.00265487	8443	3	1.44	0.7129	1.016	1.2	0.6091	1.062	2.4	0.8742	-1.048	0.1275	-1.052	0.1514	-1.048	0.151	3	0.9313	0.3	0.322	0.86	0.75	0.3408	1.032	0.9	0.9374	0.95	0.9626	-1.413	0.0451	-1.71	0.0423	-1.569
PIMG	control	0_12683	6	18	528	4	1.752	0.00331818	0.7043	1.128	1.933	0.00366098	0.6996	1.466	7.5	0.0142045	8991	4	1.752	0.6972	1.128	1.933	0.6907	1.466	0.833	0.5969	0.562	0.5554	0.768	0.6463	0.769	0.6632	1	0.6467	1.667	0.613	1.027	1.8	0.6314	1.172	0.267	0.539	0.234	0.4953	0.082	0.519	0.722	0.6284	0.628
PIMG	control	0_17206	7	17	421	4	1.633	0.00387886	0.7085	1.032	1.143	0.00271496	0.5074	0.957	7.429	0.0176461	9143	4	1.633	0.7076	1.032	1.143	0.5076	0.957	3.429	0.9312	-1.434	0.0484	-1.617	0.053	-1.51	0.0526	0	0.3773	6.857	0.9805	1.139	4	0.9373	1.124	-5.714	0.0063	-5.072	0.0004	4.023	0.9998	0.889	0.6271	1.39
PIMG	control	1_6493	9	18	435	4	1.472	0.00338391	0.716	0.905	0.889	0.00204368	0.4142	0.773	6	0.0137931	9209	4	1.472	0.7109	0.905	0.889	0.4113	0.773	3.556	0.9549	-1.61	0.0303	-1.948	0.033	-1.799	0.033	2	0.8774	3.611	0.9041	1.213	2.25	0.8028	1.057	-2.722	0.0404	-2.479	0.039	1.323	0.8838	-0.88	0.2235	-0.467
PIMG	control	2_1359	8	15	409	4	1.543	0.00377262	0.709	0.961	1	0.00244499	0.4428	0.852	7.25	0.0177262	9153	4	1.543	0.7036	0.961	1	0.443	0.852	3.5	0.9456	-1.535	0.0394	-1.797	0.0434	-1.665	0.0432	3	0.9396	1.857	0.7123	1.189	1.429	0.5827	1.087	-0.857	0.1748	-0.771	0.1952	-0.194	0.4194	-1.57	0.0776	-1.265
PIMG	control	2_6130	7	16	475	4	1.633	0.00343789	0.7044	1.032	1.619	0.00340842	0.6421	1.24	13	0.0273684	9109	4	1.633	0.7098	1.032	1.619	0.6433	1.24	1.714	0.7896	-0.04	0.4085	-0.067	0.4413	-0.069	0.4159	2	0.8361	0.714	0.4031	1.139	1.167	0.4824	1.124	0.905	0.8998	0.803	0.8944	-0.792	0.2481	-0.296	0.3442	-0.313
PIMG	control	2_6457	6	2	492	4	1.752	0.00356098	0.6996	1.128	2.067	0.00420122	0.7162	1.545	3.833	0.00779065	9043	2	0.876	0.7371	1.128	1.133	0.7539	0.978	0.833	0.5902	0.974	0.6795	0.861	0.6622	0.769	0.6643	0	0.3582	0.867	0.4242	0.872	1	0.3691	0.761	0.267	0.5337	0.367	0.5541	0.318	0.6058	1.402	0.8546	1.163
PIMG	control	CL4511Contig1	4	17	360	4	2.182	0.00606111	0.6921	1.49	2	0.00555556	0.6301	1.678	6	0.0166667	8750	4	2.182	0.6961	1.49	2	0.6375	1.678	3	0.813	-0.78	0.1691	-0.721	0.1936	-0.78	0.1933	2	0.7197	3.333	0.7981	nan	2.667	0.7077	1.336	-1.333	0.1324	-1.177	0.1574	0.856	0.8171	0	0.5335	0.151
PIMG	control	0_14883	2	16	437	5	5	0.0114416	0.696	3.873	5	0.0114416	0.696	5.477	3.5	0.00800915	7642	5	5	0.6941	3.873	5	0.6941	5.477	2.5	0.696	NA	NA	nan	0	NA	NA	5	0.696	5	0.696	nan	5	0.6022	2.236	0	1	NA	NA	NA	NA	NA	NA	NA
PIMG	control	0_7973	5	18	422	5	2.4	0.0056872	0.6851	1.513	2	0.00473934	0.5769	1.571	8.6	0.0203791	9203	5	2.4	0.6907	1.513	2	0.5812	1.571	4	0.8729	-1.124	0.0823	-1.156	0.0894	-1.124	0.0894	4	0.8936	2	0.587	0.255	2	0.5428	1.432	0	0.4801	0	0.4351	-0.598	0.2821	-1.314	0.1164	-1.118
PIMG	control	0_9577	5	2	400	5	2.4	0.006	0.6907	1.513	2.4	0.006	0.668	1.82	4.8	0.012	9225	5	2.4	0.6915	1.513	2.4	0.6701	1.82	2.4	0.7416	0	0.4933	0	0.5347	0	0.5347	3	0.8132	2.1	0.6115	0.255	2.25	0.6064	1.432	0.3	0.5833	0.224	0.504	-0.224	0.4131	-0.394	0.3811	-0.419
PIMG	control	2_3947	2	11	507	5	5	0.00986193	0.6977	3.873	5	0.00986193	0.6977	5.477	4	0.00788955	7647	4	4	0.7005	3.873	4	0.7005	4.472	2.5	0.6977	NA	NA	nan	0	NA	NA	4	0.6415	4	0.6415	nan	4	0.5312	2	0	1	NA	NA	NA	NA	NA	NA	NA
PIMG	control	2_5701	6	18	250	5	2.19	0.00876	0.6901	1.342	1.933	0.007732	0.5823	1.466	3.167	0.012668	9352	5	2.19	0.7009	1.342	1.933	0.595	1.466	3.333	0.8648	-0.655	0.3078	-0.812	0.3062	-0.791	0.3031	4	0.9185	0.867	0.3547	1.013	1.4	0.4304	1.361	1.067	0.9002	0.801	0.8574	-1.171	0.1046	-1.358	0.1035	-1.286
PIMG	control	0_177	7	16	231	6	2.449	0.0106017	0.6903	1.412	2.476	0.0107186	0.6554	1.736	2.429	0.0105152	9552	6	2.449	0.6978	1.412	2.476	0.6601	1.736	1.714	0.6649	0.056	0.4506	0.385	0.5436	0.439	0.5857	2	0.714	0.857	0.3155	1.269	1.667	0.4529	1.485	1.619	0.9597	1.075	0.9896	-1.028	0.1262	0.275	0.5142	0.285
PIMG	control	2_6596	9	18	415	6	2.208	0.00532048	0.7052	1.228	1.5	0.00361446	0.4482	1.127	5.889	0.0141904	9637	6	2.208	0.6987	1.228	1.5	0.4443	1.127	4.444	0.9351	-1.398	0.0691	-1.551	0.1025	-1.39	0.1071	3	0.8758	5	0.9032	1.486	3.25	0.8105	1.401	-3.5	0.0422	-2.383	0.04	1.37	0.8873	-0.889	0.2115	-0.526
PIMG	control	0_17161	4	14	408	7	3.818	0.00935784	0.6808	2.384	3.5	0.00857843	0.621	2.676	3.5	0.00857843	9391	6	3.273	0.6836	2.384	3	0.6188	2.345	5.25	0.8119	-0.817	0.1227	-0.796	0.1311	-0.817	0.1307	4	0.736	3.667	0.6352	nan	3.333	0.5763	1.734	-0.667	0.2667	-0.446	0.2765	0.083	0.52	-0.59	0.318	-0.447
PIMG	control	2_7852	3	14	605	7	4.667	0.00771405	0.6828	3.127	4.667	0.00771405	0.6828	3.9	17.333	0.0286496	9054	7	4.667	0.6772	3.127	4.667	0.6772	3.9	4.667	0.6828	NA	NA	0	0.95	0	0.9963	4	0.6506	5.333	0.7165	nan	5	0.6691	2.121	-0.667	0.327	-0.447	0.3814	0.447	0.6329	0.447	0.6329	0.447
PIMG	control	1_1609	3	9	494	8	5.333	0.0107955	0.6704	3.528	5.333	0.0107955	0.6704	4.4	9.667	0.0195688	9215	8	5.333	0.6715	3.528	5.333	0.6715	4.4	5.333	0.6704	NA	NA	0	0.7434	0	0.7158	8	0.8366	2.667	0.4204	nan	4	0.5182	2.309	2.667	0.958	1.633	0.9793	-1.633	0.0272	-1.633	0.0272	-1.633
PIMG	control	2_5724	6	16	452	8	3.504	0.00775221	0.6869	1.972	3.2	0.00707965	0.6034	2.215	9	0.0199115	9713	8	3.504	0.6872	1.972	3.2	0.6076	2.215	5	0.8462	-0.511	0.3273	-0.695	0.3068	-0.683	0.3044	3	0.7019	6.4	0.8524	0.497	4.8	0.7807	1.899	-3.2	0.0793	-1.694	0.0852	1.408	0.9003	0.091	0.4992	0.25
PIMG	control	CL4257Contig1	4	18	644	8	4.364	0.0067764	0.6696	2.68	4.333	0.00672826	0.6401	3.226	10.75	0.0166925	9538	7	3.818	0.6827	2.68	3.833	0.6539	2.896	4.5	0.7026	-0.069	0.5757	-0.068	0.6036	-0.069	0.6036	4	0.6778	3.5	0.5556	nan	3.667	0.5522	1.923	0.333	0.6086	0.199	0.517	-0.186	0.4288	-0.087	0.482	-0.099
PIMG	control	0_16068	5	16	373	9	4.32	0.0115818	0.6851	2.484	4	0.0107239	0.6267	2.805	4.6	0.0123324	9698	9	4.32	0.6785	2.484	4	0.6243	2.805	5.6	0.8059	-0.526	0.3832	-0.553	0.3951	-0.526	0.3951	7	0.8886	2.5	0.4363	nan	3.25	0.5108	2.165	1.5	0.8791	0.725	0.7762	-1.08	0.1304	-1.24	0.1206	-1.183
PIMG	control	CL1308Contig1	6	14	221	13	5.693	0.0257602	0.6811	3.009	5.733	0.0259412	0.6619	3.692	4.333	0.0196063	9903	13	5.693	0.6794	3.009	5.733	0.6625	3.692	5	0.7005	0.043	0.4773	0.182	0.5169	0.202	0.5215	6	0.7703	4.667	0.5546	nan	5.2	0.5985	2.758	1.067	0.6833	0.383	0.5877	-0.378	0.3179	-0.081	0.4592	-0.102
PIMG	control	CL4255Contig1	2	18	207	14	14	0.0676328	0.6834	10.247	14	0.0676328	0.6834	14.491	8	0.0386473	8729	14	14	0.68	10.247	14	0.68	14.491	7	0.6834	NA	NA	nan	0	NA	NA	14	0.6834	14	0.6834	nan	14	0.6373	3.742	0	1	NA	NA	NA	NA	NA	NA	NA
PIMG	control	0_17587	2	18	321	16	16	0.0498442	0.6783	11.662	16	0.0498442	0.6783	16.492	8	0.0249221	8791	16	16	0.678	11.662	16	0.678	16.492	8	0.6783	NA	NA	nan	0	NA	NA	16	0.6783	16	0.6783	nan	16	0.6341	4	0	1	NA	NA	NA	NA	NA	NA	NA
PIMG	control	UMN_2989	5	2	312	17	8.16	0.0261538	0.6638	4.404	7.6	0.024359	0.6176	4.998	4.2	0.0134615	9923	17	8.16	0.6656	4.404	7.6	0.6193	4.998	10.4	0.7971	-0.504	0.3812	-0.539	0.3843	-0.504	0.3842	13	0.8859	2.9	0.2431	nan	5.25	0.4301	3.55	4.7	0.9778	1.351	0.9962	-1.831	0.0146	-1.294	0.0937	-1.244
PIMG	control	UMN_3847	2	17	324	18	18	0.0555556	0.6772	13.077	18	0.0555556	0.6772	18.493	13	0.0401235	8896	18	18	0.6778	13.077	18	0.6778	18.493	9	0.6772	NA	NA	nan	0	NA	NA	18	0.6772	18	0.6772	nan	18	0.6371	4.243	0	1	NA	NA	NA	NA	NA	NA	NA
PIMG	control	UMN_5075	6	13	483	18	7.883	0.0163209	0.6762	4.04	7.8	0.0161491	0.6529	4.891	4.833	0.0100062	9959	18	7.883	0.6766	4.04	7.8	0.6505	4.891	8.333	0.7538	-0.066	0.4386	-0.098	0.4391	-0.096	0.4359	10	0.8336	3.8	0.3297	nan	5.8	0.4817	3.598	4	0.9601	1.089	0.952	-1.243	0.08	-0.505	0.3379	-0.531
PIMG	control	UMN_CL336Contig1	3	18	210	20	13.333	0.0634905	0.6651	8.319	13.333	0.0634905	0.6651	10.376	7.333	0.034919	9713	20	13.333	0.6641	8.319	13.333	0.6641	10.376	13.333	0.6651	NA	NA	0	0.8418	0	0.7329	18	0.8037	8.667	0.4896	nan	11	0.5642	4.364	4.667	0.9416	1.442	0.9137	-1.442	0.0872	-1.442	0.0872	-1.442
PIMG	control	UMN_3450	2	13	442	22	22	0.0497738	0.6784	15.906	22	0.0497738	0.6784	22.494	22	0.0497738	9051	22	22	0.6689	15.906	22	0.6689	22.494	11	0.6784	NA	NA	nan	0	NA	NA	22	0.6784	22	0.6784	nan	22	0.6447	4.69	0	1	NA	NA	NA	NA	NA	NA	NA
PIMG	control	0_15032	5	12	417	26	12.48	0.0299281	0.6547	6.556	12.6	0.0302158	0.6529	8.032	13.4	0.0321343	9970	26	12.48	0.6661	6.556	12.6	0.6662	8.032	12	0.6967	0.072	0.5226	0.077	0.5242	0.072	0.5242	14	0.7601	13	0.6506	nan	13	0.6557	5.073	-0.4	0.3674	-0.159	0.3515	0.232	0.5519	-0.228	0.4535	-0.267
PIMG	control	2_7974	7	6	492	45	18.367	0.0373313	0.6748	8.552	12.857	0.0261321	0.4376	7.571	10.286	0.0209065	9999	44	17.959	0.6739	8.552	12.571	0.4261	7.411	38.571	0.9351	-1.731	0.0014	-2.008	0.0014	-1.839	0.0014	44	0.9795	2.095	0.0267	nan	7.333	0.1873	7.714	10.476	0.9797	1.279	0.9924	-2.988	0	-3.245	0	-2.989
PIMG	control	0_10754	4	8	471	0	NA	0	NA	NA	NA	0	NA	NA	5	0.0106157	NA	0	NA	NA	NA	NA	NA	NA	NA	NA	NA	NA	NA	NA	NA	NA	NA	NA	NA	NA	NA	NA	NA	NA	NA	NA	NA	NA	NA	NA	NA	NA	NA
PIMG	control	0_14986	11	18	271	0	NA	0	NA	NA	NA	0	NA	NA	0	0	NA	0	NA	NA	NA	NA	NA	NA	NA	NA	NA	NA	NA	NA	NA	NA	NA	NA	NA	NA	NA	NA	NA	NA	NA	NA	NA	NA	NA	NA	NA	NA	NA
PIMG	control	0_5038	2	17	264	0	NA	0	NA	NA	NA	0	NA	NA	1	0.00378788	NA	0	NA	NA	NA	NA	NA	NA	NA	NA	NA	NA	NA	NA	NA	NA	NA	NA	NA	NA	NA	NA	NA	NA	NA	NA	NA	NA	NA	NA	NA	NA	NA
PIMG	control	0_9408	5	14	455	0	NA	0	NA	NA	NA	0	NA	NA	6	0.0131868	NA	0	NA	NA	NA	NA	NA	NA	NA	NA	NA	NA	NA	NA	NA	NA	NA	NA	NA	NA	NA	NA	NA	NA	NA	NA	NA	NA	NA	NA	NA	NA	NA
PIMG	control	CL2476Contig1	3	18	220	0	NA	0	NA	NA	NA	0	NA	NA	3	0.0136364	NA	0	NA	NA	NA	NA	NA	NA	NA	NA	NA	NA	NA	NA	NA	NA	NA	NA	NA	NA	NA	NA	NA	NA	NA	NA	NA	NA	NA	NA	NA	NA	NA
PIMG	control	CL4342Contig1	2	14	664	0	NA	0	NA	NA	NA	0	NA	NA	7	0.0105422	NA	0	NA	NA	NA	NA	NA	NA	NA	NA	NA	NA	NA	NA	NA	NA	NA	NA	NA	NA	NA	NA	NA	NA	NA	NA	NA	NA	NA	NA	NA	NA	NA
PIMG	control	0_15361	4	5	249	1	0.545	0.00218876	0.7736	0.545	0.667	0.00267871	0.7736	0.748	0.5	0.00200803	5230	1	0.545	0.7789	0.545	0.667	0.7789	0.748	0	0.6012	1.633	0.4829	1.277	0.9222	1.633	0.9233	0	0.6712	0.667	0.7708	0.739	0.667	0.5392	0.603	0	0.7369	0	0.4969	0.471	0.6996	1.301	0.9101	1.095
PIMG	control	2_6618	3	15	424	1	0.667	0.00157311	0.7646	0.667	0.667	0.00157311	0.7646	0.831	3.667	0.00864859	5138	1	0.667	0.7668	0.667	0.667	0.7668	0.831	0.667	0.7646	NA	NA	0	0.9782	NA	NA	0	0.6068	1.333	0.8406	0.816	1	0.6506	0.707	-0.667	0.1472	-1.414	0.2462	1.414	0.9426	1.414	0.9426	1.414
PIMG	control	0_11649_03	3	18	344	2	1.333	0.003875	0.7261	1.098	1.333	0.003875	0.7261	1.37	3.667	0.0106599	6916	1	0.667	0.7709	1.098	0.667	0.7709	0.831	1.333	0.7261	NA	NA	0	0.9198	0	0.8773	0	0.422	1.333	0.6782	0.816	1	0.4608	0.707	-0.667	0.1834	-1.414	0.1943	1.414	0.9198	1.414	0.9198	1.414
PIMG	control	0_9749	9	16	440	2	0.736	0.00167273	0.737	0.563	0.444	0.00100909	0.4599	0.492	9	0.0204545	7620	2	0.736	0.7432	0.563	0.444	0.4581	0.492	1.778	0.9464	-1.362	0.0745	-1.626	0.0969	-1.505	0.097	1	0.8842	1.806	0.8819	0.858	1.125	0.7322	0.68	-1.361	0.0643	-1.95	0.0857	0.994	0.8281	-0.692	0.2495	-0.365
PIMG	control	2_6052	2	6	428	2	2	0.0046729	0.739	1.732	2	0.0046729	0.739	2.449	3	0.00700935	6030	2	2	0.7264	1.732	2	0.7264	2.449	1	0.739	NA	NA	2	0.5672	NA	NA	2	0.739	2	0.739	nan	2	0.5672	1.414	0	1	NA	NA	NA	NA	NA	NA	NA
PIMG	control	CL1029Contig1	6	17	427	2	0.876	0.00205152	0.7249	0.684	1.133	0.0026534	0.7429	0.978	3.833	0.00897658	7467	2	0.876	0.7338	0.684	1.133	0.747	0.978	0	0.5149	1.393	0.6675	1.354	0.8949	1.28	0.9158	0	0.5553	0.867	0.6575	0.872	1	0.6085	0.761	0.267	0.588	0.367	0.5048	0.318	0.6312	1.402	0.8935	1.163
PIMG	control	CL3495Contig1	3	5	446	2	1.333	0.00298879	0.723	1.098	1.333	0.00298879	0.723	1.37	12	0.0269058	6950	2	1.333	0.7281	1.098	1.333	0.7281	1.37	1.333	0.723	NA	NA	0	0.9121	0	0.8652	1	0.6927	1.667	0.7551	nan	1.5	0.6145	1.024	-0.333	0.2851	-0.483	0.4046	0.483	0.6993	0.483	0.6993	0.483
PIMG	control	0_7001	4	11	416	3	1.636	0.00393269	0.7115	1.186	1.5	0.00360577	0.6437	1.339	6.75	0.016226	8215	3	1.636	0.702	1.186	1.5	0.6394	1.339	2.25	0.8241	-0.754	0.2001	-0.675	0.2438	-0.754	0.2436	3	0.9028	0.5	0.3758	0.35	1	0.3983	1.121	1	0.9479	1.064	0.9687	-1.337	0.0626	-1.466	0.0604	-1.38
PIMG	control	0_846	3	11	571	3	2	0.00350263	0.7066	1.512	2	0.00350263	0.7066	1.886	5.333	0.00933975	7777	3	2	0.7035	1.512	2	0.7035	1.886	2	0.7066	NA	NA	0	0.8656	0	0.8204	2	0.7361	2	0.6829	nan	2	0.6032	1.282	0	0.6298	0	0.524	0	0.5609	0	0.5609	0
PIMG	control	CL2265Contig1	4	11	274	3	1.636	0.0059708	0.7002	1.186	1.5	0.00547445	0.6354	1.339	3.25	0.0118613	8204	3	1.636	0.7087	1.186	1.5	0.6445	1.339	2.25	0.8125	-0.754	0.205	-0.675	0.25	-0.754	0.2499	2	0.8042	1.833	0.6984	0.35	1.667	0.6041	1.121	-0.333	0.2497	-0.355	0.2968	0.064	0.5196	-0.489	0.3883	-0.368
PIMG	control	UMN_927	3	18	419	3	2	0.00477327	0.7013	1.512	2	0.00477327	0.7013	1.886	4	0.00954654	7844	3	2	0.7023	1.512	2	0.7023	1.886	2	0.7013	NA	NA	0	0.8626	0	0.8151	3	0.8444	1	0.4656	nan	1.5	0.4899	1.282	1	0.9445	1.146	0.9463	-1.146	0.1063	-1.146	0.1063	-1.146
PIMG	control	0_9383	4	17	481	4	2.182	0.00453638	0.7	1.49	2	0.004158	0.6398	1.678	6.5	0.0135135	8756	4	2.182	0.6976	1.49	2	0.6398	1.678	3	0.8133	-0.78	0.1754	-0.721	0.2004	-0.78	0.2003	3	0.8328	2	0.6382	nan	2	0.5898	1.336	0	0.5397	0	0.4743	-0.321	0.4003	-0.799	0.3058	-0.678
PIMG	control	CL1694Contig1_01	6	17	318	4	1.752	0.00550943	0.7081	1.128	2.067	0.0065	0.7227	1.545	10.333	0.0324937	9020	3	1.314	0.7167	1.128	1.467	0.6911	1.184	0.833	0.5914	0.974	0.68	0.861	0.6645	0.769	0.6671	1	0.644	1.733	0.6348	0.982	1.6	0.5855	0.974	-0.267	0.2517	-0.284	0.3023	0.58	0.6774	0.442	0.5614	0.32
PIMG	control	0_11649_01	2	18	575	5	5	0.00869565	0.6937	3.873	5	0.00869565	0.6937	5.477	15	0.026087	7723	4	4	0.7046	3.873	4	0.7046	4.472	2.5	0.6937	NA	NA	nan	0	NA	NA	4	0.6341	4	0.6341	nan	4	0.5262	2	0	1	NA	NA	NA	NA	NA	NA	NA
PIMG	control	2_944	2	14	450	8	8	0.0177778	0.6781	6	8	0.0177778	0.6781	8.485	4	0.00888889	8222	8	8	0.6807	6	8	0.6807	8.485	4	0.6781	NA	NA	nan	0	NA	NA	8	0.6781	8	0.6781	nan	8	0.6085	2.828	0	1	NA	NA	NA	NA	NA	NA	NA
PIMG	control	0_7320	2	14	350	9	9	0.0257143	0.6852	6.708	9	0.0257143	0.6852	9.487	16.5	0.0471429	8346	9	9	0.6889	6.708	9	0.6889	9.487	4.5	0.6852	NA	NA	nan	0	NA	NA	9	0.6852	9	0.6852	nan	9	0.6228	3	0	1	NA	NA	NA	NA	NA	NA	NA
PIMG	control	UMN_1072	5	17	280	35	16.8	0.06	0.6627	8.705	17.6	0.0628571	0.6832	11.062	15	0.0535714	9982	35	16.8	0.6642	8.705	17.6	0.6832	11.062	13.6	0.6305	0.357	0.5914	0.386	0.5925	0.357	0.5925	16	0.6947	13.7	0.5469	nan	16.25	0.6277	6.583	3.9	0.8231	0.409	0.6226	-0.191	0.3821	0.198	0.5739	0.107
[truncated: 50 more columns]
