# Supplementary material for: Contrasting patterns of nucleotide diversity for four conifers of Alpine European forests
Source: Evol Appl. 2012 Nov;5(7):762–75. doi: 10.1111/j.1752-4571.2012.00256.x (PMC3492901; doi:10.1111/j.1752-4571.2012.00256.x)
Supplement: Supplementary file 4 [file eva0005-0762-SD9.xls]

## Sheet: Suppl_File4.txt
species	gene analysed	category	Frame	UTR	Exon	Intron	note
ABAL	0_10631	candidate					analysed
ABAL	0_10706	control					analysed
ABAL	0_11772_01		1		1-400		not analysed
ABAL	0_12021	candidate	1		1-188,283-317	189-282	analysed
ABAL	0_12190_01	control	2		1-466		analysed
ABAL	0_12254	control					analysed
ABAL	0_12329_01	candidate	2		1-311		analysed
ABAL	0_12745	candidate	3		1-446		analysed
ABAL	0_13240	candidate	3		1-459		analysed
ABAL	0_1347	control	1		1-402		analysed
ABAL	0_13483	control	2		1-431		analysed
ABAL	0_13552	control	1	157-476	1-156		analysed
ABAL	0_14122_02		1		1-371		not analysed
ABAL	0_14221_01		2		1-132,230-323,439-612	133-229,324-438	not analysed
ABAL	0_14883	control	1		1-437		analysed
ABAL	0_14976	control					analysed
ABAL	0_14986	control		1-271			analysed
ABAL	0_15036	candidate	2		1-406		analysed
ABAL	0_15075	candidate	1		1-407		analysed
ABAL	0_15361	control	1		1-249		analysed
ABAL	0_16009_02	candidate	1		1-451		analysed
ABAL	0_16015	candidate	3	351-353	1-350		analysed
ABAL	0_16068	control	2		1-207,356-382	208-355	analysed
ABAL	0_16197	candidate					analysed
ABAL	0_16607	candidate					analysed
ABAL	0_16619	candidate					analysed
ABAL	0_18619_01			1-404			not analysed
ABAL	0_3372_02			1-396			not analysed
ABAL	0_4032_02		3		1-390		not analysed
ABAL	0_5038	control	3		1-264		analysed
ABAL	0_6878	candidate	1		1-114,263-598	115-262	analysed
ABAL	0_7009	candidate	3		1-409		analysed
ABAL	0_7033_02			1-274			not analysed
ABAL	0_7171	control	3	57-414	1956-01-01		analysed
ABAL	0_744	candidate	2		1-458		analysed
ABAL	0_7793	candidate	2		1-242		analysed
ABAL	0_8187	candidate	2		1-320		analysed
ABAL	0_846	control					analysed
ABAL	0_8531	candidate	2		1-282,380-521	283-379	analysed
ABAL	0_8642	candidate	3		1-424		analysed
ABAL	0_9383	control	2		1-481		analysed
ABAL	1_6493	control	1	391-435	1-390		analysed
ABAL	2_1023_01		1		1-207,334-527	208-333	not analysed
ABAL	2_1528	candidate	1		1-464		analysed
ABAL	2_1818	candidate	2		1-400		analysed
ABAL	2_2937	candidate	3		1-444		analysed
ABAL	2_3319_01		1		1-116,235-326	117-234	not analysed
ABAL	2_3465_01			1-410			not analysed
ABAL	2_3742	candidate					analysed
ABAL	2_3852	candidate	2	131-461	1-130		analysed
ABAL	2_5636	candidate	2	419-465	1-418		analysed
ABAL	2_5668	candidate	3		1-20,127-397,526-716	21-126,398-525	analysed
ABAL	2_6052	control	1		1-428		analysed
ABAL	2_6457	control					analysed
ABAL	2_6491	control	2		1-435		analysed
ABAL	2_6541	control	3		1-419		analysed
ABAL	2_6618	control	1		1-424		analysed
ABAL	2_684	candidate	3		1-488		analysed
ABAL	2_7121_02		1		1-457		not analysed
ABAL	2_7189	candidate	2		1-486		analysed
ABAL	2_7213_02			1-349			not analysed
ABAL	2_7918	control	3	460-517	1-53,169-459	54-168	analysed
ABAL	2_7974_01		2		1-492		not analysed
ABAL	2_8011_02		3	267-502	1-266		not analysed
ABAL	2_8265	candidate	2		1-400		analysed
ABAL	2_8443	candidate	3		1-444		analysed
ABAL	2_8852	candidate	1		1-135,321-408	136-320	analysed
ABAL	2_89	candidate	1		1-414		analysed
ABAL	2_9465	control					analysed
ABAL	2_9603	control					analysed
ABAL	2_9930	candidate	2		1-446		analysed
ABAL	CL1004Contig1_08		1		1-103,261-313,663-706	104-260,314-662	not analysed
ABAL	CL1052Contig1	candidate	1		1-208		analysed
ABAL	CL1064Contig1	candidate	1		1-265		analysed
ABAL	CL1104Contig1	candidate	2		1-99,461-570	100-460	analysed
ABAL	CL1148Contig1_07	candidate	3		1-48,146-292,407-466	49-145,293-406	analysed
ABAL	CL149Contig3	candidate	1		1-312		analysed
ABAL	CL1659Contig1	candidate	1		1-147,314-440	148-313	analysed
ABAL	CL1692Contig1	candidate	1		1-159,312-392	160-311	analysed
ABAL	CL1694Contig1_04	control	1	94-292	1993-01-01		analysed
ABAL	CL1758Contig1	candidate	1		1-65,158-269,370-418	66-157,270-369	analysed
ABAL	CL2166Contig1_01		3		1-247		not analysed
ABAL	CL2297Contig1	candidate	2		1-210		analysed
ABAL	CL2332Contig1	candidate	2		1-50,189-304,383-433	51-188,305-382	analysed
ABAL	CL243Contig1	candidate		1-208			analysed
ABAL	CL2472Contig1	candidate	1		1-346		analysed
ABAL	CL2637Contig1	candidate	1		1-238		analysed
ABAL	CL3007Contig1	candidate	2	371-411	1-91,251-370	92-250	analysed
ABAL	CL3054Contig1	candidate					analysed
ABAL	CL305Contig1	candidate	1		1-302		analysed
ABAL	CL3116Contig1	candidate	1		1-107,215-318	108-214	analysed
ABAL	CL3162Contig1	candidate	2		1-264		analysed
ABAL	CL3321Contig1	candidate	1		1-103,202-300	104-201	analysed
ABAL	CL3421Contig1	control		1-207			analysed
ABAL	CL3602Contig1_03		1		1-78,177-329	79-176	not analysed
ABAL	CL3770Contig1	control	1		1-284		analysed
ABAL	CL3783Contig1	control	3		1-225		analysed
ABAL	CL3832Contig1	candidate	1		1-167,311-351	168-310	analysed
ABAL	CL4023Contig1	candidate					analysed
ABAL	CL4138Contig1	candidate	3		1-143,251-333	144-250	analysed
ABAL	CL4284Contig1_01			1-244			not analysed
ABAL	CL4354Contig1	candidate	3		1-38,290-451	39-289	analysed
ABAL	CL4417Contig1	candidate					analysed
ABAL	CL4370Contig1	candidate	2	92-261	1991-01-01		analysed
ABAL	CL4481Contig1	candidate	2	182-288	1-181		analysed
ABAL	CL516Contig1	candidate	1		1-90,209-424	91-208	analysed
ABAL	CL59Contig1	candidate	3		1-208		analysed
ABAL	CL708Contig1_02		1		1-54,160-281,515-588	55-159,282-514	not analysed
ABAL	CL813Contig1_03		2		1-156,414-457	157-413	not analysed
ABAL	CL866Contig1	candidate	2		1-49,171-258,402-472,592-635	50-170,259-401,473-591	analysed
ABAL	CL91Contig1_01		1		1-201,338-364	202-337	not analysed
ABAL	UMN_1023	candidate	1		1-411		analysed
ABAL	UMN_1263	control	1		1-280		analysed
ABAL	UMN_1337	candidate	3		1-182		analysed
ABAL	UMN_495	candidate		1-315			analysed
ABAL	UMN_5002	control	1		1-186,387-600	187-386	analysed
ABAL	UMN_501	candidate	2	26-267	2012-01-25		analysed
ABAL	UMN_5051	control	3		1-444		analysed
ABAL	UMN_5272	candidate	2		1-403		analysed
ABAL	UMN_6393	candidate	2		1-461		not analysed
ABAL	UMN_CL336Contig1_03		2		1-210		not analysed
ABAL	UMN_CL5Contig2	control					analysed
ABAL	UMN_CL35Contig1	candidate	2		1-200		analysed
ABAL	UMN_CL6Contig1	candidate	2		1-34,154-282,440-476	35-153,283-439	analysed
LADE	0_10706_01	control	3		1-440		analysed
LADE	0_10910_02	control		1-397			analysed
LADE	0_11270_01		3	234-407	1-233		not analysed
LADE	0_11324_01	candidate	2		1-279		analysed
LADE	0_11649_03	control	1	2012-01-05	6-344		analysed
LADE	0_11772_01	candidate	1		1-400		analysed
LADE	0_12190_01	control	2		1-466		analysed
LADE	0_12683_01		3		1-155,288-534	156-287	not analysed
LADE	0_12745_01	candidate	3		1-446		analysed
LADE	0_13152_03	candidate	1		1-187		analysed
LADE	0_13237_01		3		1-428		not analysed
LADE	0_13240_01	candidate	3		1-459		analysed
LADE	0_1347_01		1		1-402		not analysed
LADE	0_13673_01	control	1	235-424	1-234		analysed
LADE	0_13913_02	candidate	3		1-390		analysed
LADE	0_14122_02		1		1-371		not analysed
LADE	0_14883_01	control	1		1-437		analysed
LADE	0_14986_01	control		1-271			analysed
LADE	0_15075_01	candidate	1		1-407		analysed
LADE	0_15187_01	control	3		1-454		analysed
LADE	0_15361_01	control	1		1-249		analysed
LADE	0_15762_01	control	1		1-360		analysed
LADE	0_16015_01	candidate	3	351-353	1-350		analysed
LADE	0_16889_02	candidate	1	1-265	266-321		analysed
LADE	0_17017_01	control	1	250-410	1-249		analysed
LADE	0_17161_01		3	390-408	1-389		not analysed
LADE	0_17215_01		1		1-477		not analysed
LADE	0_17247_02	candidate	1		1-421		analysed
LADE	0_17368_01			1-275			not analysed
LADE	0_17419_03			1-219			not analysed
LADE	0_18439_02	candidate		1-250			analysed
LADE	0_18588_01			1-486			not analysed
LADE	0_18809_01	candidate	3	213-440	1-212		analysed
LADE	0_2885_01	candidate	2		1-429		analysed
LADE	0_3415_01	candidate	2		1-354,482-582	355-481	analysed
LADE	0_4032_02	candidate	3		1-390		analysed
LADE	0_4282_01			1-466			not analysed
LADE	0_4756	candidate					analysed
LADE	0_5038_01	control	3		1-264		analysed
LADE	0_6448_02	candidate	1		1-114,263-598	115-262	analysed
LADE	0_6683_01		3		1-459		not analysed
LADE	0_7009_01	candidate	3		1-409		analysed
LADE	0_7171_01	control	3	57-414	1956-01-01		analysed
LADE	0_744_01		2		1-458		not analysed
LADE	0_7471_01			1-505			not analysed
LADE	0_771	candidate					analysed
LADE	0_7793_01	candidate	2		1-242		analysed
LADE	0_8359_01	candidate	1		1-427		analysed
LADE	0_846	control					analysed
LADE	0_8642_01		3		1-424		not analysed
LADE	0_8730	control					analysed
LADE	0_9383_01	control	2		1-481		analysed
LADE	0_9389_01		2		1-62,379-443,541-613	63-378,444-540	not analysed
LADE	0_9749_01		1		1-440		not analysed
LADE	2_10438_01	candidate	3		1-406		analysed
LADE	2_1501_01		3		1-420		not analysed
LADE	2_1528_01	candidate	1		1-464		analysed
LADE	2_2769_03	control		1-144			analysed
LADE	2_2931_01	candidate	2		1-456		analysed
LADE	2_2937_01		3		1-474		not analysed
LADE	2_2960_02	candidate	1	1-136,255-322	323-568	137-254	analysed
LADE	2_3465_01			1-415			not analysed
LADE	2_3742	candidate					analysed
LADE	2_6052_01	control	1		1-428		analysed
LADE	2_6130	control					analysed
LADE	2_6345_01		1		1-92,198-520	93-197	not analysed
LADE	2_6457	control					analysed
LADE	2_6541	control					analysed
LADE	2_6618	control					analysed
LADE	2_6596_01		3		1-418		not analysed
LADE	2_6618_01		1		1-424		not analysed
LADE	2_6731_01	candidate	1	355-430	1-354		analysed
LADE	2_7532	control					analysed
LADE	2_7121_02		1		1-457		not analysed
LADE	2_7532_01			1-438			not analysed
LADE	2_7918_01	control	3	461-518	1-53,170-460	54-169	analysed
LADE	2_8011_02	candidate	3	267-499	1-266		analysed
LADE	2_8214_02	control	3	102-364	1-101		analysed
LADE	2_8443_01		3		1-444		not analysed
LADE	2_8852_01	candidate	1		1-135,321-408	136-320	analysed
LADE	2_89_01	candidate	1		1-414		analysed
LADE	2_9087_01	control		1-401			analysed
LADE	2_9940_01		2		1-466		not analysed
LADE	CL1019Contig1_01	candidate	1		1-266		analysed
LADE	CL1029Contig1_01	control	1		1-74,262-428	75-261	analysed
LADE	CL1064Contig1_02	candidate	1		1-265		analysed
LADE	CL1077Contig1_02	control	3		1-50,152-228,346-436,694-725	51-151,229-345,437-693	analysed
LADE	CL1136Contig1_03	candidate	2		1-214		analysed
LADE	CL1224Contig1	candidate					analysed
LADE	CL1367Contig1	candidate					analysed
LADE	CL1374Contig1_05		3		1-200		not analysed
LADE	CL1489Contig1_01	candidate		1-351			analysed
LADE	CL149Contig3_04	candidate	1		1-318		analysed
LADE	CL1536Contig1_03	candidate	3	204-207	1-203		analysed
LADE	CL1760Contig1_01	candidate	1		1-168,327-417	169-326	analysed
LADE	CL1905Contig1_03	candidate	1		1-93,369-477	94-368	analysed
LADE	CL2472Contig1_01	candidate	1		1-343		analysed
LADE	CL24Contig3_04		2		1-221		not analysed
LADE	CL2565Contig1_03		2	80-262	1979-01-01		not analysed
LADE	CL3007Contig1_02	candidate	2	372-412	1-91,252-371	92-251	analysed
LADE	CL3054Contig1_01		1	394-409	1-93,247-393	94-246	not analysed
LADE	CL3148Contig1_04	candidate	2		1-217		analysed
LADE	CL3162Contig1_02	candidate	2		1-264		analysed
LADE	CL3321Contig1_03		1		1-103,203-301	104-202	not analysed
LADE	CL3363Contig1_04	candidate	1		1-221		analysed
LADE	CL3393Contig1_04	candidate	1		1-217		analysed
LADE	CL3495Contig1_03	control	3		1-161,356-398	162-355	analysed
LADE	CL3582Contig1_03			1-259			not analysed
LADE	CL3758Contig1_05	candidate	1		1-102,227-316,510-525	103-226,317-509	analysed
LADE	CL3770Contig1_01	control	1		1-284		analysed
LADE	CL3795Contig1_01		3		1-143,534-605	144-533	not analysed
LADE	CL3832Contig1	candidate					analysed
LADE	CL4023Contig1_01	candidate	1		1-167,312-352	168-311	analysed
LADE	CL415Contig1_04		1		1-23,205-340,444-545	24-204,341-443	not analysed
LADE	CL4255Contig1	control					analysed
LADE	CL4354Contig1_01	candidate	3		1-38,291-452	39-290	analysed
LADE	CL4470Contig1_01	candidate	1		1-217,582-599	218-581	analysed
LADE	CL4478Contig1_03	candidate	1		1-223		analysed
LADE	CL4481Contig1_04		2	182-290	1-181		not analysed
LADE	CL4511Contig1_02		1		1-129,238-362	130-237	not analysed
LADE	CL4776Contig1_03	candidate	1	553-642	1-64,410-552	65-409	analysed
LADE	CL516Contig1_07	candidate	1		1-90,209-424	91-208	analysed
LADE	CL544Contig1_03		3		1-119,219-305	120-218	not analysed
LADE	CL594Contig1_06		1		1-257		not analysed
LADE	CL91Contig1_01		1		1-201,327-353	202-326	not analysed
LADE	UMN_1023_01	candidate	1		1-411		analysed
LADE	UMN_1037	candidate					analysed
LADE	UMN_1072_01	control	1		1-280		analysed
LADE	UMN_2399_01	candidate	1	1-112	113-437		analysed
LADE	UMN_495_01	candidate	1		1-186,387-600	187-386	analysed
LADE	UMN_501_01		2		1-200		not analysed
LADE	UMN_5051_01	control	2	26-267	2012-01-25		analysed
LADE	UMN_5075_01	control		1-483			analysed
LADE	UMN_5272_01	candidate	3		1-444		analysed
LADE	UMN_5833_01	candidate	1		1-464		analysed
LADE	UMN_6685	control					analysed
LADE	UMN_CL35Contig1_04	candidate	2		1-200		analysed
LADE	UMN_CL6Contig1_08		2		1-34,160-288,450-486	35-159,289-449	not analysed
PICE	0_10112	control		1-225			analysed
PICE	0_10167	candidate	2		1-455		analysed
PICE	0_10267	candidate	1		1-400		analysed
PICE	0_10631	candidate	2		1-407		analysed
PICE	0_10706_01	control	3		1-440		analysed
PICE	0_10754	control	2	467-471	1-466		analysed
PICE	0_10910_02	control		1-397			analysed
PICE	0_1116	candidate	1		1-147,338-494,651-667	148-337,495-650	analysed
PICE	0_11270	candidate	3	234-406	1-233		analysed
PICE	0_11324	candidate	2		1-279		analysed
PICE	0_11389	candidate	3	180-228	1-179		analysed
PICE	0_11504	candidate	1		1-400		analysed
PICE	0_11649_01	control	1		1-202,329-572	203-328	analysed
PICE	0_11649_03	control	1	2012-01-05	6-344		analysed
PICE	0_11832	candidate					analysed
PICE	0_12021	candidate	1		1-188,283-317	189-282	analysed
PICE	0_12190_01	control	2		1-466		analysed
PICE	0_12329_02	candidate	2		1-85,204-350,454-532	86-203,351-453	analysed
PICE	0_12588	candidate	1	283-355,496-541	1-282	356-495	analysed
PICE	0_12683	control	3		1-155,282-528	156-281	analysed
PICE	0_12745	candidate	3		1-446		analysed
PICE	0_13237	candidate	3		1-425		analysed
PICE	0_13240_01		3		1-459		not analysed
PICE	0_13383_01		3		1-413		not analysed
PICE	0_1347	control	1		1-402		analysed
PICE	0_13552	control	1	157-471	1-156		analysed
PICE	0_13680	candidate	3		1-119,220-378	120-219	analysed
PICE	0_13856_01		2		1-436		not analysed
PICE	0_13913	candidate	3		1-390		analysed
PICE	0_13957	candidate	2	119-452	1-118		analysed
PICE	0_13978_01		3		1-405		not analysed
PICE	0_14122	control	1		1-371		analysed
PICE	0_14221	candidate	2		1-132,228-321,437-610	133-227,322-436	analysed
PICE	0_14423_02		2		1-527		not analysed
PICE	0_14694	control		1-419			analysed
PICE	0_14837	control					analysed
PICE	0_14976	control					analysed
PICE	0_14986	control		1-271			analysed
PICE	0_15032	control		1-416			analysed
PICE	0_15075	candidate	1		1-407		analysed
PICE	0_15187	control	3		1-454		analysed
PICE	0_15329	control					analysed
PICE	0_15361	control	1		1-249		analysed
PICE	0_15762	control	1		1-360		analysed
PICE	0_15867	candidate	1	298-471	1-297		analysed
PICE	0_15991	candidate					analysed
PICE	0_16009_02		1		1-451		not analysed
PICE	0_16015_01		3	351-353	1-350		not analysed
PICE	0_16068	control	2		1-207,347-373	208-346	analysed
PICE	0_16197	candidate	1		1-90,186-290,381-496	91-185,291-380	analysed
PICE	0_16889	candidate	1	1-250	251-306		analysed
PICE	0_17017	control	1	247-407	1-246		analysed
PICE	0_17086	control					analysed
PICE	0_17197	candidate	3		1-355,500-549	356-499	analysed
PICE	0_17206	control					analysed
PICE	0_17215	candidate	1		1-477		analysed
PICE	0_17247	candidate	1		1-421		analysed
PICE	0_17368	control		1-274			analysed
PICE	0_17419	control		1-220			analysed
PICE	0_17641_01		3		1-35,117-295	36-116	not analysed
PICE	0_177	control					analysed
PICE	0_18267	candidate	1		1-446		analysed
PICE	0_18439	candidate		1-250			analysed
PICE	0_18470	control					analysed
PICE	0_18587	control	1		1-126,257-454,538-657	127-256,455-537	analysed
PICE	0_18588	candidate		1-486			analysed
PICE	0_18619	candidate		1-404			analysed
PICE	0_18809	candidate	3	213-440	1-212		analysed
PICE	0_2576	candidate		1-378			analysed
PICE	0_2775	candidate	1	202-454	1-201		analysed
PICE	0_2885_01		1	1-310	311-429		not analysed
PICE	0_3073	candidate	3		1-438		analysed
PICE	0_3128	candidate	1	214-459	1-213		analysed
PICE	0_3415	candidate	2		1-354,481-581	355-480	analysed
PICE	0_3861	candidate					analysed
PICE	0_3969	candidate					analysed
PICE	0_4032	candidate	3		1-390		analysed
PICE	0_4105	control					analysed
PICE	0_4282	control		1-453			analysed
PICE	0_4394	control	3	426-438	1-425		analysed
PICE	0_444	candidate					analysed
PICE	0_4588	candidate					analysed
PICE	0_4756	candidate					analysed
PICE	0_4764	candidate	3		1-450		analysed
PICE	0_5038	control	3		1-264		analysed
PICE	0_5583_01		3	432-454	1-431		not analysed
PICE	0_5601	control		1-364			analysed
PICE	0_6047	control		1-263			analysed
PICE	0_6116	control	1	397-491	1-396		analysed
PICE	0_6448	candidate	1		1-114,260-595	115-259	analysed
PICE	0_6465	candidate	2		1-417		analysed
PICE	0_6683_01		3		1-459		not analysed
PICE	0_6878	candidate	2		1-435		analysed
PICE	0_7001	control	1		1-416		analysed
PICE	0_7009	candidate	3		1-409		analysed
PICE	0_7033	control		1-286			analysed
PICE	0_7171	control	3	57-418	1956-01-01		analysed
PICE	0_7471	control		1-499			analysed
PICE	0_771	candidate					analysed
PICE	0_7793	candidate	2		1-242		analysed
PICE	0_7808	candidate	3		1-389		analysed
PICE	0_7844	candidate	3		1-400		analysed
PICE	0_8111	candidate					analysed
PICE	0_8187	candidate	2		1-320		analysed
PICE	0_8359	candidate					analysed
PICE	0_846	control					analysed
PICE	0_8479	candidate	3		1-35,203-598	36-202	analysed
PICE	0_8531	candidate	2		1-282,374-515	283-373	analysed
PICE	0_8642_01		3		1-424		not analysed
PICE	0_8549	control					analysed
PICE	0_8844	candidate	1		1-210,331-540	211-330	analysed
PICE	0_9082_01		2		1-421		not analysed
PICE	0_9383	control	2		1-481		analysed
PICE	0_9389	candidate	2		1-62,286-350,448-520	63-285,351-447	analysed
PICE	0_9408	control	3		1-455		analysed
PICE	0_9577	control	1	241-400	1-240		analysed
PICE	0_9749	control	1		1-440		analysed
PICE	0_9750	control					analysed
PICE	1_1609_01		3	441-483	1-20,185-262,357-440	21-184,263-356	not analysed
PICE	1_3086	control		1-283			analysed
PICE	1_6493	control	1	391-435	1-390		analysed
PICE	2_10059	candidate	1	145-377	1-144		analysed
PICE	2_1023	candidate	1		1-207,324-517	208-323	analysed
PICE	2_10306_01			1-467			not analysed
PICE	2_10352	candidate	1		1-455		analysed
PICE	2_10502_03		3		1-470		not analysed
PICE	2_1160	candidate	1		1-416		analysed
PICE	2_1359	control		1-409			analysed
PICE	2_1501	control	3		1-420		analysed
PICE	2_1528	candidate	1		1-464		analysed
PICE	2_1818	candidate	2		1-400		analysed
PICE	2_1850_01		2		1-405		not analysed
PICE	2_2240	control					analysed
PICE	2_2769	control		1-143			analysed
PICE	2_2799	control	1	256-457	1-255		analysed
PICE	2_2960	candidate	1	1-136,255-322	323-568	137-254	analysed
PICE	2_3083	candidate	3		1-402		analysed
PICE	2_3265	candidate	2	241-546	1-94,190-240	95-189	analysed
PICE	2_3307	candidate	1		1-116,234-325	117-233	analysed
PICE	2_3465	control		1-409			analysed
PICE	2_3720	control					analysed
PICE	2_3726	candidate	3	240-452	1-239		analysed
PICE	2_3742	candidate					analysed
PICE	2_3852	candidate	2	131-465	1-130		analysed
PICE	2_4029	candidate	3	420-441	1-419		analysed
PICE	2_4183	candidate	1		1-439		analysed
PICE	2_4235	control	2	269-400	1-268		analysed
PICE	2_4723	candidate	2	479-550	1-154,287-478	155-286	analysed
PICE	2_5636	candidate	2	419-465	1-418		analysed
PICE	2_5668	candidate	3		1-20,121-391,520-710	21-120,392-519	analysed
PICE	2_5724	control		1-452			analysed
PICE	2_5930	control	1	340-418	1-339		analysed
PICE	2_6052	control	1		1-428		analysed
PICE	2_6351	candidate	2		1-475		analysed
PICE	2_6413	candidate	2		1-187,360-573	188-359	analysed
PICE	2_6457	control					analysed
PICE	2_6541	control	3		1-419		analysed
PICE	2_6596	control	3		1-415		analysed
PICE	2_6618_01		1		1-424		not analysed
PICE	2_6635	candidate	1	175-403	1-174		analysed
PICE	2_6731	candidate	1	355-430	1-354		analysed
PICE	2_684	candidate	3		1-488		analysed
PICE	2_6906	candidate	1	190-497	1-189		analysed
PICE	2_7121	control	1		1-457		analysed
PICE	2_7182	candidate	2		1-464		analysed
PICE	2_7189	candidate	2		1-486		analysed
PICE	2_7213	control		1-349			analysed
PICE	2_7351_02		2		1-378		not analysed
PICE	2_7532	control		1-432			analysed
PICE	2_7803	control	2		1-416		analysed
PICE	2_7852	control					analysed
PICE	2_7961	candidate	3		1-206,308-519	207-307	analysed
PICE	2_7974	control	2		1-492		analysed
PICE	2_8011	candidate	3	267-501	1-266		analysed
PICE	2_8214	control	3	102-362	1-101		analysed
PICE	2_8265_01		2		1-400		not analysed
PICE	2_8627	candidate		1-467			analysed
PICE	2_8852	candidate	1		1-135,321-408	136-320	analysed
PICE	2_89	candidate	1		1-411		analysed
PICE	2_9087_01			1-401			not analysed
PICE	2_9280	candidate					analysed
PICE	2_9455_01		3		1-472		not analysed
PICE	2_9465	control	2	173-435	1-172		analysed
PICE	2_9466	candidate	1	370-442	1-369		analysed
PICE	2_9480	candidate					analysed
PICE	2_9542	candidate	3		1-469		analysed
PICE	2_9603	control					analysed
PICE	2_974	candidate	3	309-430	1-308		analysed
PICE	2_9930	candidate	2		1-446		analysed
PICE	2_9940_01		2		1-466		not analysed
PICE	CL1019Contig1	candidate	1		1-263		analysed
PICE	CL1045Contig1_03			1-244			not analysed
PICE	CL1061Contig1	candidate	1		1-221		analysed
PICE	CL1064Contig1	candidate					analysed
PICE	CL1067Contig1_01		1		1-200		not analysed
PICE	CL1154Contig1	candidate	2	80-251	1979-01-01		analysed
PICE	CL118Contig1	candidate	2		1-213		analysed
PICE	CL1224Contig1	candidate					analysed
PICE	CL1308Contig1	control					analysed
PICE	CL1343Contig1	candidate	3	138-224	1-137		analysed
PICE	CL1374Contig1_05		3		1-200		not analysed
PICE	CL139Contig2	candidate	3		1-251		analysed
PICE	CL1455Contig1_06	candidate	3		1-48,146-292,407-466	49-145,293-406	analysed
PICE	CL1455Contig1_07	candidate	1		1-312		analysed
PICE	CL149Contig3	candidate	3	204-207	1-203		analysed
PICE	CL1588Contig1	control	1		1-223		analysed
PICE	CL1659Contig1	candidate	1		1-147,307-433	148-306	analysed
PICE	CL1661Contig1	candidate					analysed
PICE	CL1692Contig1	candidate	1		1-159,313-393	160-312	analysed
PICE	CL1698Contig1	control					analysed
PICE	CL1760Contig1	candidate					analysed
PICE	CL1806Contig1	control	3		1-316		analysed
PICE	CL1888Contig1_03		2		1-204		not analysed
PICE	CL1905Contig1	candidate	1		1-93,369-477	94-368	analysed
PICE	CL2101Contig1	candidate	2	119-200	1-118		analysed
PICE	CL2123Contig1	candidate	2		1-267		analysed
PICE	CL2272Contig1	candidate	1		1-250		analysed
PICE	CL2297Contig1	candidate	2		1-210		analysed
PICE	CL2332Contig1	candidate	2		1-50,187-302,378-428	51-186,303-377	analysed
PICE	CL2350Contig1	control	3		1-289		analysed
PICE	CL243Contig1	candidate		1-208			analysed
PICE	CL2472Contig1	candidate	1		1-337		analysed
PICE	CL2475Contig1	control	2	80-261	1979-01-01		analysed
PICE	CL2492Contig1	candidate	1		1-238		analysed
PICE	CL2565Contig1	control	1		1-38,230-326,446-510	39-229,327-445	analysed
PICE	CL2637Contig1	candidate	2		1-248		analysed
PICE	CL3007Contig1	candidate	2	371-411	1-91,251-370	92-250	analysed
PICE	CL3019Contig1	candidate	1	163-372	1-162		analysed
PICE	CL3036Contig1	candidate	3		1-268		analysed
PICE	CL305Contig1	candidate	1		1-302		analysed
PICE	CL3097Contig1	control					analysed
PICE	CL3162Contig1	candidate	2		1-264		analysed
PICE	CL3321Contig1	candidate	1		1-103,203-301	104-202	analysed
PICE	CL3393Contig1	candidate	1		1-217		analysed
PICE	CL3404Contig1	candidate	1		1-210		analysed
PICE	CL3421Contig1	control		1-207			analysed
PICE	CL3507Contig1	candidate	3		1-208		analysed
PICE	CL3539Contig1	candidate	1		1-135,420-492	136-419	analysed
PICE	CL357Contig1	candidate	3		1-312		analysed
PICE	CL363Contig1	candidate	3		1-211		analysed
PICE	CL3672Contig1	candidate	2	254-331	1-68,165-253	69-164	analysed
PICE	CL3770Contig1	control	1		1-284		analysed
PICE	CL3795Contig1	candidate	3		1-143,494-565	144-493	analysed
PICE	CL3832Contig1	candidate					analysed
PICE	CL382Contig1_06			1-224			not analysed
PICE	CL4023Contig1	candidate	1		1-167,309-349	168-308	analysed
PICE	CL4138Contig1	candidate	3		1-143,244-326	144-243	analysed
PICE	CL4147Contig1	candidate					analysed
PICE	CL415Contig1	candidate	1		1-23,187-322,412-513	24-186,323-411	analysed
PICE	CL4257Contig1	control	3		1-45,279-385,596-644	46-278,386-595	analysed
PICE	CL4284Contig1	control		1-243			analysed
PICE	CL4337Contig1	candidate	3	156-243	1-155		analysed
PICE	CL4354Contig1	candidate	3		1-38,290-451	39-289	analysed
PICE	CL4370Contig1	candidate	2	92-261	1991-01-01		analysed
PICE	CL4417Contig1	candidate	1		1-213		analysed
PICE	CL4432Contig1	candidate	3		1-49,143-248,344-398	50-142,249-343	analysed
PICE	CL4470Contig1	candidate	1		1-217,578-595	218-577	analysed
PICE	CL4478Contig1	candidate	1		1-223		analysed
PICE	CL4481Contig1	candidate	2	182-288	1-181		analysed
PICE	CL4628Contig1	candidate	2		1-201		analysed
PICE	CL463Contig2	candidate	2		1-258		analysed
PICE	CL516Contig1_07		1		1-90,209-424	91-208	not analysed
PICE	CL533Contig2_04		2		1-229		not analysed
PICE	CL544Contig1	candidate	3		1-119,219-305	120-218	analysed
PICE	CL59Contig1_04		3		1-208		not analysed
PICE	CL697Contig1	candidate	2		1-271,479-508	272-478	analysed
PICE	CL71Contig1_04		2		1-302		not analysed
PICE	CL730Contig1	candidate	2		1-320		analysed
PICE	CL814Contig1	candidate					analysed
PICE	CL866Contig1	candidate	2		1-49,167-254,398-468,585-628	50-166,255-397,469-584	analysed
PICE	CL905Contig2	candidate	1	13-326	2012-01-12		analysed
PICE	CL923Contig1	control					analysed
PICE	UMN_1072	control	1		1-280		analysed
PICE	UMN_1089	control	3	195-279	1-194		analysed
PICE	UMN_1142	candidate	1	301-351	1-300		analysed
PICE	UMN_1178	control	2		1-202		analysed
PICE	UMN_1263	control					analysed
PICE	UMN_1337	candidate	3		1-182		analysed
PICE	UMN_1742	candidate	3	267-399	1-266		analysed
PICE	UMN_2001	control	3		1-224,345-525	225-344	analysed
PICE	UMN_2174	candidate	2		1-393		analysed
PICE	UMN_2399	candidate	1	1-118	119-443		analysed
PICE	UMN_2616	control					analysed
PICE	UMN_2809	control		1-290			analysed
PICE	UMN_2989	control		1-312			analysed
PICE	UMN_3148	control					analysed
PICE	UMN_3408	candidate	1	1979-01-01	80-433		analysed
PICE	UMN_3444	control					analysed
PICE	UMN_3450	control					analysed
PICE	UMN_3847	control	1	1-216	217-324		analysed
PICE	UMN_4091	candidate		1-501			analysed
PICE	UMN_4345	control					analysed
PICE	UMN_501	candidate	2		1-200		analysed
PICE	UMN_5051	control	2	26-267	2012-01-25		analysed
PICE	UMN_5075	control		1-483			analysed
PICE	UMN_5384	control		1-221			analysed
PICE	UMN_5798	candidate	2		1-400		analysed
PICE	UMN_5833	candidate	1		1-464		analysed
PICE	UMN_5867	candidate	2		1-406		analysed
PICE	UMN_6093	control	1	2012-01-04	5-351		analysed
PICE	UMN_6393	candidate	2		1-461		analysed
PICE	UMN_6685	control					analysed
PICE	UMN_689	control	2		1-275		analysed
PICE	UMN_7021	candidate	1		1-450		analysed
PICE	UMN_801	control	1	1941-01-01	42-415		analysed
PICE	UMN_853	control					analysed
PICE	UMN_915	candidate	3		1-274		analysed
PICE	UMN_CL132Contig1_03		1		1-319		not analysed
PICE	UMN_CL309Contig1	control	1	166-219	1-165		analysed
PICE	UMN_CL336Contig1	control	2		1-210		analysed
PICE	UMN_CL35Contig1	candidate	2		1-200		analysed
PICE	UMN_CL6Contig1	candidate	2		1-34,151-279,439-475	35-150,280-438	analysed
PIMG	0_10054	candidate	2	278-434	1-277		analysed
PIMG	0_10167_01		2		1-449		not analysed
PIMG	0_10267	candidate	1		1-400		analysed
PIMG	0_10515	control	3	213-523	1-212		analysed
PIMG	0_10631	candidate	2		1-407		analysed
PIMG	0_10706	control	3		1-440		analysed
PIMG	0_10754	control	2	467-471	1-466		analysed
PIMG	0_11090	control	3	384-457	1-383		analysed
PIMG	0_1116	candidate	1		1-147,337-493,650-666	148-336,494-649	analysed
PIMG	0_11214	control		1-436			analysed
PIMG	0_11270	candidate	3	234-405	1-233		analysed
PIMG	0_11504	candidate	1		1-400		analysed
PIMG	0_11649_01	control	1		1-202,332-575	203-331	analysed
PIMG	0_11649_03	control	1	2012-01-05	6-344		analysed
PIMG	0_11772		1		1-400		not analysed
PIMG	0_11808_01		3		1-417		not analysed
PIMG	0_11832	candidate	3		1-189,287-444	190-286	analysed
PIMG	0_11980	candidate	2		1-274,472-623	275-471	analysed
PIMG	0_12021	candidate	1		1-188,283-317	189-282	analysed
PIMG	0_12190_01	control	2		1-466		analysed
PIMG	0_12254	control					analysed
PIMG	0_12257	candidate		1-375			analysed
PIMG	0_12329_02	candidate	2		1-85,204-350,454-532	86-203,351-453	analysed
PIMG	0_12588	candidate	1	283-400	1-282		analysed
PIMG	0_12683	control	3		1-155,282-528	156-281	analysed
PIMG	0_12745	candidate					analysed
PIMG	0_13152_03		1		1-187		not analysed
PIMG	0_13237	candidate	3		1-425		analysed
PIMG	0_13240	candidate	3		1-459		analysed
PIMG	0_13383	candidate	3		1-413		analysed
PIMG	0_1347_01		1		1-402		not analysed
PIMG	0_13483_01		2		1-431		not analysed
PIMG	0_13680_01		3		1-119,217-375	120-216	not analysed
PIMG	0_13913	candidate	3		1-390		analysed
PIMG	0_13957	candidate	2	119-452	1-118		analysed
PIMG	0_13978_01		3		1-405		not analysed
PIMG	0_14221_01		2		1-132,228-321,437-610	133-227,322-436	not analysed
PIMG	0_14423	candidate					analysed
PIMG	0_14694	control		1-419			analysed
PIMG	0_14837	control					analysed
PIMG	0_14883	control	1		1-437		analysed
PIMG	0_14976	control					analysed
PIMG	0_14986	control		1-271			analysed
PIMG	0_15032	control		1-417			analysed
PIMG	0_15036_01		2		1-403		not analysed
PIMG	0_15072	candidate					analysed
PIMG	0_15075	candidate					analysed
PIMG	0_15187_01		3		1-454		not analysed
PIMG	0_15252	candidate	2		1-400		analysed
PIMG	0_15329	control					analysed
PIMG	0_15361	control	1		1-249		analysed
PIMG	0_15639	control					analysed
PIMG	0_15762	control	1		1-360		analysed
PIMG	0_15867	candidate	1	298-471	1-297	208-346	analysed
PIMG	0_15991	candidate					analysed
PIMG	0_16015	candidate	3	351-353	1-350	215-344	analysed
PIMG	0_16068	control	2		1-207,347-373		analysed
PIMG	0_16607	candidate	2		1-214,345-585		analysed
PIMG	0_16889	candidate	1	1-250	251-306		analysed
PIMG	0_17017	control	1	247-407	1-246		analysed
PIMG	0_17074	control		1-459		356-499	analysed
PIMG	0_17161	control	3	390-408	1-389		analysed
PIMG	0_17197	candidate	3		1-355,500-549		analysed
PIMG	0_17206	control					analysed
PIMG	0_17215_01		1		1-477		not analysed
PIMG	0_17247	candidate	1		1-421		analysed
PIMG	0_17419	control		1-219			analysed
PIMG	0_17587	control		1-321			analysed
PIMG	0_17643	control					analysed
PIMG	0_177	control					analysed
PIMG	0_18261_01		2		1-478		not analysed
PIMG	0_18290	control					analysed
PIMG	0_18439	candidate		1-250			analysed
PIMG	0_18470	control					analysed
PIMG	0_18619	candidate		1-400		173-428	analysed
PIMG	0_18809	candidate	3	213-440	1-212		analysed
PIMG	0_18847_01		1		1-172,429-665		not analysed
PIMG	0_2576	candidate		1-354			analysed
PIMG	0_2775	candidate	1	202-454	1-201		analysed
PIMG	0_2885	candidate	1	1-310	311-429		analysed
PIMG	0_3046	control	2		1-431		analysed
PIMG	0_3073	candidate	3		1-438	355-478	analysed
PIMG	0_3128	candidate	1	214-457	1-213		analysed
PIMG	0_3415	candidate	2		1-354,479-579		analysed
PIMG	0_3861	candidate					analysed
PIMG	0_3969	candidate					analysed
PIMG	0_4032	candidate	3		1-390		analysed
PIMG	0_4282	control		1-454			analysed
PIMG	0_4394	control	3	426-438	1-425		analysed
PIMG	0_4588	candidate					analysed
PIMG	0_4756	candidate	1		1-430		analysed
PIMG	0_4764_01		3		1-450		not analysed
PIMG	0_5038	control	3		1-264		analysed
PIMG	0_5204	candidate	3		1-427	115-258	analysed
PIMG	0_5601	control		1-362			analysed
PIMG	0_6047	control		1-259			analysed
PIMG	0_6448	candidate	1		1-114,259-594		analysed
PIMG	0_6683_01		3		1-459		not analysed
PIMG	0_6878	candidate	2		1-435		analysed
PIMG	0_7001	control	1		1-416		analysed
PIMG	0_7009	candidate	3		1-409		analysed
PIMG	0_7033	control		1-250			analysed
PIMG	0_7171	control	3	57-415	1956-01-01	226-324	analysed
PIMG	0_7320	control					analysed
PIMG	0_744	candidate	2		1-458		analysed
PIMG	0_7471	control		1-488			analysed
PIMG	0_768	candidate	3		1-225,325-481		analysed
PIMG	0_771	candidate					analysed
PIMG	0_7793	candidate	2		1-242		analysed
PIMG	0_7808	candidate	3		1-389		analysed
PIMG	0_7844	candidate	3		1-400		analysed
PIMG	0_7973	control		1-422			analysed
PIMG	0_8111	candidate	3	402-437	1-401	36-201	analysed
PIMG	0_8187	candidate	2		1-320		analysed
PIMG	0_8359	candidate	1		1-427	211-330	analysed
PIMG	0_846	control					analysed
PIMG	0_8479_01		3		1-35,202-597		not analysed
PIMG	0_8549	control					analysed
PIMG	0_8642	candidate	3		1-424		analysed
PIMG	0_8844_01		1		1-210,331-540		not analysed
PIMG	0_9082_01		2		1-421		not analysed
PIMG	0_9383	control	2		1-481		analysed
PIMG	0_9389	candidate					analysed
PIMG	0_9408	control	3		1-455	21-195,274-367	analysed
PIMG	0_9577	control	1	241-400	1-240		analysed
PIMG	0_9749	control	1		1-440		analysed
PIMG	0_9750	control					analysed
PIMG	1_1609	control	3	452-494	1-20,196-273,368-451		analysed
PIMG	1_3086	control		1-283			analysed
PIMG	1_5675	candidate	2	395-400	1-394		analysed
PIMG	1_6493	control	1	391-435	1-390		analysed
PIMG	2_10052	candidate	2		1-430		analysed
PIMG	2_10059	candidate	1	145-334	1-144		analysed
PIMG	2_1014	candidate	3		1-431		analysed
PIMG	2_10306	control		1-467			analysed
PIMG	2_10352	candidate	1		1-455		analysed
PIMG	2_10438	candidate	3		1-406		analysed
PIMG	2_10502	candidate	3		1-470		analysed
PIMG	2_1160	candidate					analysed
PIMG	2_1359	control		1-409			analysed
PIMG	2_1501	control	3		1-420		analysed
PIMG	2_1528	candidate	1		1-464		analysed
PIMG	2_1818	candidate					analysed
PIMG	2_2015	candidate	1	433-467	1-432		analysed
PIMG	2_2240	control					analysed
PIMG	2_2769	control		1-143		137-254	analysed
PIMG	2_2931	candidate	2		1-456		analysed
PIMG	2_2937	candidate	3		1-444		analysed
PIMG	2_2960	candidate	1	1-136,255-322	323-568	117-233	analysed
PIMG	2_3083	candidate	3		1-402		analysed
PIMG	2_3141	candidate					analysed
PIMG	2_3307	candidate	1	268-452	1-267		analysed
PIMG	2_3319_01		1		1-116,234-325		not analysed
PIMG	2_3465	control		1-410		101-331	analysed
PIMG	2_3720	control					analysed
PIMG	2_3726	candidate	3	240-452	1-239	121-202	analysed
PIMG	2_374	control		1-508			analysed
PIMG	2_3742	candidate					analysed
PIMG	2_3867	candidate	2	464-681	1-100,332-463		analysed
PIMG	2_3947	control	1	494-507	1-120,203-493		analysed
PIMG	2_4029	candidate	3	420-441	1-419		analysed
PIMG	2_4123	candidate	1		1-387		analysed
PIMG	2_4183	candidate	1		1-439		analysed
PIMG	2_4196_01		3		1-426		not analysed
PIMG	2_4281_02		1	343-450	1-342	21-120,392-519	not analysed
PIMG	2_4586_01		1		1-412		not analysed
PIMG	2_5636	candidate	2	419-465	1-418		analysed
PIMG	2_5668	candidate	3		1-20,121-391,520-710		analysed
PIMG	2_5701	control		1-250			analysed
PIMG	2_5724	control		1-452			analysed
PIMG	2_5930	control	1	340-418	1-339		analysed
PIMG	2_5996	candidate	1		1-462		analysed
PIMG	2_6052	control	1		1-428	188-337	analysed
PIMG	2_6130	control					analysed
PIMG	2_6351	candidate	2		1-475		analysed
PIMG	2_6355	candidate	2	38-311	1937-01-01		analysed
PIMG	2_6413	candidate	2		1-187,338-551		analysed
PIMG	2_6541_01		3		1-416		not analysed
PIMG	2_6457	control					analysed
PIMG	2_6596	control	3		1-415		analysed
PIMG	2_6618	control	1		1-424		analysed
PIMG	2_6635	candidate	1	175-400	1-174		analysed
PIMG	2_6731	candidate	1	355-430	1-354		analysed
PIMG	2_684	candidate	3		1-488		analysed
PIMG	2_7121_02		1		1-457		not analysed
PIMG	2_7182	candidate	2		1-464	140-333	analysed
PIMG	2_7189	candidate	2		1-486		analysed
PIMG	2_7213_02			1-349		54-168	not analysed
PIMG	2_7725	candidate	3		1-139,334-667	207-294	analysed
PIMG	2_7803_01		2		1-416		not analysed
PIMG	2_7852	control					analysed
PIMG	2_7918	control	3	460-517	1-53,169-459		analysed
PIMG	2_7961	candidate	3		1-206,295-506		analysed
PIMG	2_7974	control					analysed
PIMG	2_8214	control	3	102-362	1-101		analysed
PIMG	2_8253	candidate	1	157-463	1-156		analysed
PIMG	2_8265_01		2		1-400	136-320	not analysed
PIMG	2_8443	candidate	3		1-444		analysed
PIMG	2_8627	candidate		1-467			analysed
PIMG	2_8852	candidate	1		1-135,321-408		analysed
PIMG	2_89	candidate	1		1-411		analysed
PIMG	2_9087	control		1-401			analysed
PIMG	2_9280	candidate					analysed
PIMG	2_944	control					analysed
PIMG	2_9466	candidate	2	173-428	1-172		analysed
PIMG	2_9480	candidate	1	370-442	1-369		analysed
PIMG	2_9542	candidate	3		1-469		analysed
PIMG	2_9603	control					analysed
PIMG	2_974	candidate	3	297-430	1-296		analysed
PIMG	2_9930	candidate	2		1-446	75-260	analysed
PIMG	2_9940_01		2		1-466		not analysed
PIMG	CL1019Contig1_01		1		1-263		not analysed
PIMG	CL1029Contig1	control	1		1-74,261-427		analysed
PIMG	CL1045Contig1_03	candidate		1-244			analysed
PIMG	CL1052Contig1	candidate	1		1-208		analysed
PIMG	CL1061Contig1_03		1		1-221	100-464	not analysed
PIMG	CL1064Contig1	candidate	1		1-265		analysed
PIMG	CL1067Contig1	candidate	1		1-200	90-171	analysed
PIMG	CL1104Contig1	candidate	2		1-99,465-574		analysed
PIMG	CL1136Contig1	candidate	2		1-211		analysed
PIMG	CL1148Contig1_07	candidate	3		1-89,172-282		analysed
PIMG	CL1148Contig1_08	candidate					analysed
PIMG	CL1154Contig1_02		2	80-250	1979-01-01		not analysed
PIMG	CL1186Contig1	candidate					analysed
PIMG	CL118Contig1	candidate	2		1-213		analysed
PIMG	CL1213Contig1	candidate	1		1-292		analysed
PIMG	CL1225Contig1	candidate	2		1-213		analysed
PIMG	CL1308Contig1	control					analysed
PIMG	CL1343Contig1	candidate	3	138-224	1-137	84-215,340-580	analysed
PIMG	CL1374Contig1	candidate	3		1-200		analysed
PIMG	CL139Contig2	candidate					analysed
PIMG	CL1400Contig1_02		1	193-256	1-192	49-145,293-406	not analysed
PIMG	CL1414Contig1	candidate	3		1-83,216-339,581-616		analysed
PIMG	CL1437Contig1	candidate	1		1-213		analysed
PIMG	CL1455Contig1_06	candidate	3		1-48,146-292,407-466		analysed
PIMG	CL1455Contig1_07	candidate	2		1-217		analysed
PIMG	CL1489Contig1_01			1-351			not analysed
PIMG	CL149Contig3	candidate	1		1-312		analysed
PIMG	CL1530Contig1	candidate	3		1-248	148-305	analysed
PIMG	CL1536Contig1_03		3	204-207	1-203	160-312	not analysed
PIMG	CL1588Contig1	control	1		1-223		analysed
PIMG	CL1659Contig1	candidate	1		1-147,306-432		analysed
PIMG	CL1661Contig1	candidate					analysed
PIMG	CL1692Contig1	candidate	1		1-159,313-393	94-366	analysed
PIMG	CL1694Contig1_01	control	1	94-318	1993-01-01		analysed
PIMG	CL1698Contig1	control					analysed
PIMG	CL1806Contig1_01		3		1-316		not analysed
PIMG	CL1905Contig1	candidate	1		1-93,367-475		analysed
PIMG	CL2101Contig1	candidate	2	119-200	1-118		analysed
PIMG	CL2108Contig1_02		3		1-250		not analysed
PIMG	CL2123Contig1	candidate	2		1-267		analysed
PIMG	CL2265Contig1	control	2		1-274	51-186,303-377	analysed
PIMG	CL2272Contig1	candidate	1		1-250		analysed
PIMG	CL2297Contig1	candidate	2		1-210	39-144	analysed
PIMG	CL2332Contig1	candidate	2		1-50,187-302,378-428	58-195	analysed
PIMG	CL2350Contig1_01		3		1-289		not analysed
PIMG	CL2398Contig1	control					analysed
PIMG	CL240Contig1	candidate	2		1-38,145-318		analysed
PIMG	CL2438Contig1	control	1		1-57,196-429		analysed
PIMG	CL243Contig1	candidate		1-207			analysed
PIMG	CL2472Contig1	candidate	1		1-337		analysed
PIMG	CL2475Contig1	control	3	165-250	1-164		analysed
PIMG	CL2476Contig1	control	1		1-220		analysed
PIMG	CL24Contig3_04		2		1-218		not analysed
PIMG	CL2492Contig1	candidate					analysed
PIMG	CL2565Contig1	control	2	80-261	1979-01-01	92-250	analysed
PIMG	CL2637Contig1	candidate	1		1-238		analysed
PIMG	CL298Contig1	candidate	2		1-248		analysed
PIMG	CL3007Contig1_02		2	371-411	1-91,251-370	94-246	not analysed
PIMG	CL3019Contig1	candidate	1	163-369	1-162		analysed
PIMG	CL3036Contig1	candidate	3		1-268		analysed
PIMG	CL3054Contig1	candidate	1	391-406	1-93,247-390	104-201	analysed
PIMG	CL305Contig1	candidate	1		1-302		analysed
PIMG	CL3097Contig1	control					analysed
PIMG	CL3162Contig1	candidate	2		1-264		analysed
PIMG	CL3321Contig1_03		1		1-103,202-300		not analysed
PIMG	CL3363Contig1	candidate	1		1-221		analysed
PIMG	CL3393Contig1	candidate	1		1-217	162-403	analysed
PIMG	CL3404Contig1	candidate	1		1-210		analysed
PIMG	CL3421Contig1	control		1-204		136-413	analysed
PIMG	CL3495Contig1	control	3		1-161,404-446		analysed
PIMG	CL3507Contig1	candidate	3		1-208		analysed
PIMG	CL3539Contig1_01		1		1-135,414-486		not analysed
PIMG	CL357Contig1	candidate	3		1-312	69-164	analysed
PIMG	CL3582Contig1	control		1-252		103-226,317-518	analysed
PIMG	CL363Contig1	candidate	3		1-211		analysed
PIMG	CL3672Contig1	candidate	2	254-330	1-68,165-253	144-476	analysed
PIMG	CL3758Contig1	candidate	1		1-102,227-316,519-534		analysed
PIMG	CL3770Contig1	control	1		1-284	168-308	analysed
PIMG	CL3795Contig1_01		3		1-143,477-548	144-243	not analysed
PIMG	CL3832Contig1	candidate		1-224		46-278,386-595	analysed
PIMG	CL4023Contig1	candidate	1		1-167,309-349		analysed
PIMG	CL4138Contig1_01		3		1-143,244-326		not analysed
PIMG	CL4255Contig1	control					analysed
PIMG	CL4257Contig1	control	3		1-45,279-385,596-644	81-174,249-600	analysed
PIMG	CL4284Contig1	control		1-242		39-287	analysed
PIMG	CL430Contig1	control	2	71-302	1970-01-01		analysed
PIMG	CL4337Contig1	candidate					analysed
PIMG	CL4342Contig1	control	3		1-80,175-248,601-664	218-581	analysed
PIMG	CL4354Contig1	candidate	3		1-38,288-449		analysed
PIMG	CL4417Contig1	candidate	1		1-213		analysed
PIMG	CL4470Contig1	candidate	1		1-217,582-599	130-235	analysed
PIMG	CL4478Contig1	candidate	1		1-223		analysed
PIMG	CL4481Contig1	candidate	2	182-288	1-181	42-230	analysed
PIMG	CL4511Contig1	control	1		1-129,236-360		analysed
PIMG	CL4513Contig1	candidate	2	128-234	1-127	65-395	analysed
PIMG	CL454Contig1_04		1		1-41,231-500	91-207	not analysed
PIMG	CL4628Contig1	candidate	2		1-201	120-218	analysed
PIMG	CL4776Contig1	candidate	1	539-623	1-64,396-538		analysed
PIMG	CL516Contig1	candidate	1		1-90,208-423		analysed
PIMG	CL544Contig1	candidate	3		1-119,219-305	272-471	analysed
PIMG	CL594Contig1	candidate	1		1-257		analysed
PIMG	CL59Contig1	candidate	3		1-208	157-393	analysed
PIMG	CL697Contig1_03		2		1-271,472-501	73-348	not analysed
PIMG	CL730Contig1	candidate	2		1-320	50-166,255-397,469-584	analysed
PIMG	CL813Contig1_03		2		1-156,394-437		not analysed
PIMG	CL814Contig1	candidate	2		1-72,349-476	202-322	analysed
PIMG	CL866Contig1	candidate	2		1-49,167-254,398-468,585-628		analysed
PIMG	CL905Contig2	candidate	1	13-323	2012-01-12		analysed
PIMG	CL91Contig1	candidate	1		1-201,323-349		analysed
PIMG	UMN_1023	candidate	1		1-411		analysed
PIMG	UMN_1037	candidate	3		1-404		analysed
PIMG	UMN_1072	control					analysed
PIMG	UMN_1089	control	3	195-279	1-194		analysed
PIMG	UMN_1263	control	1		1-288	225-344	analysed
PIMG	UMN_1337_02		3		1-182		not analysed
PIMG	UMN_1483	control					analysed
PIMG	UMN_1742	candidate	3	267-400	1-266		analysed
PIMG	UMN_2001_01		3		1-224,345-525		not analysed
PIMG	UMN_2399	candidate	1	1-112	113-437		analysed
PIMG	UMN_2616	control					analysed
PIMG	UMN_2989	control		1-312			analysed
PIMG	UMN_3148	control					analysed
PIMG	UMN_3408	candidate	1	1979-01-01	80-433		analysed
PIMG	UMN_3444	control	1		1-324	187-384	analysed
PIMG	UMN_3450	control					analysed
PIMG	UMN_3847	control	1	1-216	217-324		analysed
PIMG	UMN_4091	candidate		1-501			analysed
PIMG	UMN_4345	control					analysed
PIMG	UMN_495	candidate	1		1-186,385-598		analysed
PIMG	UMN_501	candidate	2		1-200		analysed
PIMG	UMN_5051	control	2	26-267	2012-01-25		analysed
PIMG	UMN_5075	control		1-483			analysed
PIMG	UMN_5272	candidate	3		1-444		analysed
PIMG	UMN_5384	control		1-219			analysed
PIMG	UMN_5798	candidate	2		1-400		analysed
PIMG	UMN_5833_01		1		1-464		not analysed
PIMG	UMN_5867	candidate	2		1-403		analysed
PIMG	UMN_6093	control	1	2012-01-04	5-351		analysed
PIMG	UMN_6685	control					analysed
PIMG	UMN_686_01		3	105-273	1-104		not analysed
PIMG	UMN_689_01		2		1-275		not analysed
PIMG	UMN_801	control	1	1941-01-01	42-415		analysed
PIMG	UMN_915	candidate	3		1-274		analysed
PIMG	UMN_927	control	3	276-419	1-275		analysed
PIMG	UMN_CL132Contig1	candidate	1		1-319		analysed
PIMG	UMN_CL309Contig1	control	1	166-219	1-165		analysed
PIMG	UMN_CL336Contig1	control					analysed
PIMG	UMN_CL35Contig1	candidate	2		1-200		analysed
PIMG	UMN_CL5Contig2	control					analysed
PIMG	UMN_CL6Contig1	candidate					analysed
PIMG	UMN_CL98Contig1	candidate					analysed
