# Supplementary material for: Contrasting patterns of nucleotide diversity for four conifers of Alpine European forests
Source: Evol Appl. 2012 Nov;5(7):762–75. doi: 10.1111/j.1752-4571.2012.00256.x (PMC3492901; doi:10.1111/j.1752-4571.2012.00256.x)
Supplement: Supplementary file 5 [file eva0005-0762-SD10.xls]

## Sheet: Sheet1
species	gene	category	ThetaW_in_entire_region	ThetaW_in_coding_region	Noncoding_ThetaW	Replacement_ThetaW_in_coding_region	Silent_ThetaWs_in_coding_region	All_silent_ThetaW	ThetaPi_in_entire_region	ThetaPi_in_coding_region	Noncoding_ThetaPi	Replacement_ThetaPi_in_coding_region	Silent_ThetaPi_in_coding_region	All_silent_ThetaPi	segsite_in_entire_region	segsite_in_coding_region	Noncoding_segsite	Replacement_segsites_in_coding_region	Silent_segsites_in_coding_region	All_silent_segsites	site_in_entire_region	site_in_coding_region	Noncoding_site	Replacement_sites_in_coding_region	Silent_sites_in_coding_region	All_silent_sites	meanKa	sdKa	meanKs	sdKs	θπa/θπs	Ka/Ks
ABAL	0_10631	candidate	0	0	0	0	0	0	0	0	0	0	0	0	0	0	0	0	0	0	400	267	129	206.333	60.6667	189.667	NA	NA	NA	NA	#DIV/0!	#VALUE!
ABAL	0_10706	control	0.0368144	0.0290293	0.0392402	0.0262811	0.0393045	0.0392437	0.0289773	0.0188172	0.0319767	0.0170358	0.0254777	0.031626	42	7	35	5	2	37	440	93	344	73.375	19.625	363.625	NA	NA	NA	NA	0.668655	#VALUE!
ABAL	0_12021	candidate	0	0	0	0	0	0	0	0	0	0	0	0	0	0	0	0	0	0	317	225	94	176.278	48.7222	142.722	0.01781	0	0.1325	0	#DIV/0!	0.134415
ABAL	0_12190_01	control	0	0	0	0	0	0	0	0	0	0	0	0	0	0	0	0	0	0	466	465	0	376	89	89	0.0200824	0.000328627	0.1392	0.00278425	#DIV/0!	0.14427
ABAL	0_12254	control	0.00265957	0.00347222	0	0	0.016791	0.00711462	0.00265957	0.00347222	0	0	0.016791	0.00711462	1	1	0	0	1	1	376	288	81	228.444	59.5556	140.556	NA	NA	NA	NA	0	#VALUE!
ABAL	0_12329_01	candidate	0	0	0	0	0	0	0	0	0	0	0	0	0	0	0	0	0	0	308	300	0	230.222	69.7778	69.7778	0.01439	7.7e-05	0.254667	0.0113265	#DIV/0!	0.0565052
ABAL	0_12745	candidate	0.00149477	0.0015015	0	0.00188818	0	0	0.00149477	0.0015015	0	0.00188818	0	0	1	1	0	1	0	0	446	444	0	353.074	90.9259	90.9259	0.0270292	0.00188137	0.173667	0.000334664	#DIV/0!	0.155638
ABAL	0_13240	candidate	0	0	0	0	0	0	0	0	0	0	0	0	0	0	0	0	0	0	459	456	0	354.278	101.722	101.722	0.0519059	0.00190837	0.142618	0.000212988	#DIV/0!	0.363951
ABAL	0_1347	control	0	0	0	0	0	0	0	0	0	0	0	0	0	0	0	0	0	0	402	402	0	319.333	82.6667	82.6667	0.0293589	0.00177252	0.183306	0.00341724	#DIV/0!	0.160164
ABAL	0_13483	control	0	0	0	0	0	0	0	0	0	0	0	0	0	0	0	0	0	0	431	429	0	340.556	88.4444	88.4444	0.02349	0	0.1752	0	#DIV/0!	0.134075
ABAL	0_13552	control	0.00231125	0	0.00345224	0	0	0.00316307	0.00211864	0	0.00316456	0	0	0.00289948	2	0	2	0	0	2	472	156	316	127.111	28.8889	344.889	0.0302453	0.00243918	0.2907	0	#DIV/0!	0.104043
ABAL	0_14883	control	0.00100219	0.0010068	0	0	0.00481761	0.00481761	0.000762777	0.000766284	0	0	0.00366673	0.00366673	1	1	0	0	1	1	437	435	0	344.093	90.9074	90.9074	0.0370713	1.5e-05	0.13615	0.00862835	0	0.272282
ABAL	0_14976	control	0.00368805	0.00382913	0	0.0037375	0.00413311	0.00413311	0.00322807	0.00335155	0	0.00284465	0.00503321	0.00503321	4	4	0	3	1	1	475	457.5	0	351.537	105.963	105.963	NA	NA	NA	NA	0.565176	#VALUE!
ABAL	0_14986	control	NA	NA	NA	NA	NA	NA	NA	NA	NA	NA	NA	NA	NA	NA	NA	NA	NA	NA	NA	NA	NA	NA	NA	NA	NA	NA	NA	NA	#VALUE!	#VALUE!
ABAL	0_15036	candidate	0.00107871	0.00108137	0	0.00139625	0	0	0.000821018	0.000823045	0	0.0010627	0	0	1	1	0	1	0	0	406	405	0	313.667	91.3333	91.3333	0.128389	0.00457852	0.367941	0.00540564	#DIV/0!	0.34894
ABAL	0_15075	candidate	0	0	0	0	0	0	0	0	0	0	0	0	0	0	0	0	0	0	407	405	0	317.222	87.7778	87.7778	0.0576111	0.0022809	0.153533	0.00281524	#DIV/0!	0.375235
ABAL	0_15361	control	0	0	0	0	0	0	0	0	0	0	0	0	0	0	0	0	0	0	249	246	0	190.778	55.2222	55.2222	0.0400425	0.000484245	0.2036	0.00177705	#DIV/0!	0.196672
ABAL	0_16009_02	candidate	0.0014782	0.00148148	0	0	0.00672646	0.00672646	0.0014782	0.00148148	0	0	0.00672646	0.00672646	1	1	0	0	1	1	451	450	0	350.889	99.1111	99.1111	0.04082	0	0.171133	0.00565803	0	0.238527
ABAL	0_16015	candidate	0	0	0	0	0	0	0	0	0	0	0	0	0	0	0	0	0	0	353	348	3	274	74	77	0.04954	0	0.1425	0	#DIV/0!	0.347649
ABAL	0_16068	control	0.00596273	0.00492308	0.00834783	0.00314731	0.0112971	0.0091435	0.00621118	0.00512821	0.00869565	0.00393414	0.00941423	0.00888952	4	2	2	1	1	3	322	195	115	152.511	42.4889	157.489	0.055372	0.00665815	0.09011	0.00835661	0.417893	0.614493
ABAL	0_16197	candidate	0.00393727	0.00438885	0.00342994	0.00276112	0.010692	0.00519376	0.00275609	0.0030722	0.00240096	0.00193278	0.00748441	0.00363563	3	2	1	1	1	2	311	186	119	147.825	38.1746	157.175	NA	NA	NA	NA	0.258241	#VALUE!
ABAL	0_16607	candidate	0.0410959	0.0425532	0.0378788	0.0390456	0.0555213	0.0450338	0.0410959	0.0425532	0.0378788	0.0390456	0.0555213	0.0450338	24	18	5	13	5	10	584	423	132	332.944	90.0556	222.056	NA	NA	NA	NA	0.703254	#VALUE!
ABAL	0_16619	candidate	NA	NA	NA	NA	NA	NA	NA	NA	NA	NA	NA	NA	NA	NA	NA	NA	NA	NA	NA	NA	NA	NA	NA	NA	NA	NA	NA	NA	#VALUE!	#VALUE!
ABAL	0_5038	control	0	0	0	0	0	0	0	0	0	0	0	0	0	0	0	0	0	0	264	258	0	202.333	55.6667	55.6667	0.0215517	0.000318341	0.26815	0.00438187	#DIV/0!	0.0803717
ABAL	0_6878	candidate	0.0255814	0.0258216	0	0.023984	0.0324519	0.0324519	0.0255814	0.0258216	0	0.023984	0.0324519	0.0324519	11	11	0	8	3	3	430	426	0	333.556	92.4444	92.4444	NA	NA	NA	NA	0.739063	#VALUE!
ABAL	0_7009	candidate	0	0	0	0	0	0	0	0	0	0	0	0	0	0	0	0	0	0	409	405	0	317.556	87.4444	87.4444	0.00954167	1.29e-05	0.248133	0.00996648	#DIV/0!	0.0384538
ABAL	0_7171	control	0.00241546	0.0144928	0	0.0184426	0	0	0.00241546	0.0144928	0	0.0184426	0	0	1	1	0	1	0	0	414	69	342	54.2222	14.7778	356.778	NA	NA	NA	NA	#DIV/0!	#VALUE!
ABAL	0_744	candidate	0	0	0	0	0	0	0	0	0	0	0	0	0	0	0	0	0	0	458	456	0	355.778	100.222	100.222	0.152415	0.00200832	0.492723	0.00496341	#DIV/0!	0.309333
ABAL	0_7793	candidate	0.0454545	0.0470085	0	0.0432952	0.0609481	0.0609481	0.0454545	0.0470085	0	0.0432952	0.0609481	0.0609481	11	11	0	8	3	3	242	234	0	184.778	49.2222	49.2222	0.0572175	0.0148334	0.170487	0.00374831	0.710362	0.335611
ABAL	0_8187	candidate	0.00220929	0.00222738	0	0	0.00957379	0.00957379	0.00277778	0.00280053	0	0	0.0120373	0.0120373	2	2	0	0	2	2	320	317.4	0	243.556	73.8444	73.8444	0.0428031	0.00127881	0.317918	0.0144865	0	0.134636
ABAL	0_846	control	0.00305196	0.00456204	0	0.00427841	0.00569459	0.00169156	0.0039489	0.00590278	0	0.00564433	0.00693475	0.00205994	4	4	0	3	1	1	574	384	182	307.093	76.9074	258.907	NA	NA	NA	NA	0.81392	#VALUE!
ABAL	0_8531	candidate	0	0	0	0	0	0	0	0	0	0	0	0	0	0	0	0	0	0	516	414	97	317.278	96.7222	193.722	NA	NA	NA	NA	#DIV/0!	#VALUE!
ABAL	0_8642	candidate	0.0019253	0.00194363	0	0	0.00862172	0.00862172	0.00202156	0.00204082	0	0	0.00905281	0.00905281	2	2	0	0	2	2	424	420	0	325.317	94.6825	94.6825	0.04038	0	0.2617	0	0	0.154299
ABAL	0_9383	control	0.00320728	0.00321396	0	0.00100966	0.0118047	0.0118047	0.002079	0.00208333	0	0.000654474	0.00765198	0.00765198	4	4	0	1	3	3	481	480	0	381.986	98.0139	98.0139	0.0209043	1.41e-05	0.178729	0.00669739	0.08553	0.116961
ABAL	1_6493	control	0.00301588	0.00317187	0	0.00411813	0	0	0.00364299	0.00383142	0	0.00497444	0	0	3	3	0	3	0	0	366	348	0	268.037	79.963	79.963	0.0353527	0.00160102	0.161196	0.0135055	#DIV/0!	0.219315
ABAL	2_1528	candidate	0.000831196	0.000834794	0	0	0.00362704	0.00362704	0.000538793	0.000541126	0	0	0.0023511	0.0023511	1	1	0	0	1	1	464	462	0	355.667	106.333	106.333	0.0436433	0.000350686	0.113946	0.00343345	0	0.383018
ABAL	2_1818	candidate	0.005	0.00501253	0	0	0.0233463	0.0233463	0.005	0.00501253	0	0	0.0233463	0.0233463	3	3	0	0	3	3	400	399	0	313.333	85.6667	85.6667	0.0206517	1.7e-05	0.206237	0.01518	0	0.100136
ABAL	2_2937	candidate	0.000768958	0.000774189	0	0.000991531	0	0	0.000737101	0.000742115	0	0.000950453	0	0	1	1	0	1	0	0	444	441	0	344.333	96.6667	96.6667	0.0928995	0.00166717	0.169147	0.000332183	#DIV/0!	0.549223
ABAL	2_3742	candidate	NA	NA	NA	NA	NA	NA	NA	NA	NA	NA	NA	NA	NA	NA	NA	NA	NA	NA	NA	NA	NA	NA	NA	NA	NA	NA	NA	NA	#VALUE!	#VALUE!
ABAL	2_3852	candidate	0	0	0	0	0	0	0	0	0	0	0	0	0	0	0	0	0	0	457	114	324	89.1111	24.8889	348.889	NA	NA	NA	NA	#DIV/0!	#VALUE!
ABAL	2_5636	candidate	0.00088347	0.000978809	0	0	0.0051812	0.00332441	0.000618429	0.000685166	0	0	0.00362684	0.00232708	1	1	0	0	1	1	462	417	44	338.222	78.7778	122.778	0.078074	0.000471379	0.207143	0.00886816	0	0.376909
ABAL	2_5668	candidate	0.00537815	0.00521853	0.00615385	0.0025603	0.0169523	0.00902979	0.00532213	0.00478365	0.00683761	0.00213359	0.0164814	0.00940603	8	5	3	2	3	6	714	459.9	234	374.956	84.9444	318.944	NA	NA	NA	NA	0.129454	#VALUE!
ABAL	2_6052	control	0.0443925	0.0446009	0	0.0416254	0.0557621	0.0557621	0.0443925	0.0446009	0	0.0416254	0.0557621	0.0557621	19	19	0	14	5	5	428	426	0	336.333	89.6667	89.6667	0.0384875	0.0181532	0.222242	0.0218651	0.746482	0.173179
ABAL	2_6457	control	0.00401745	0.00412046	0	0.00324235	0.00693955	0.00693955	0.00379464	0.00389194	0	0.0029024	0.00706878	0.00706878	5	5	0	3	2	2	480	468	0	356.847	111.153	111.153	NA	NA	NA	NA	0.410594	#VALUE!
ABAL	2_6491	control	0.00153257	0.00167084	0	0.00210859	0	0	0.00153257	0.00167084	0	0.00210859	0	0	1	1	0	1	0	0	435	399	0	316.167	82.8333	82.8333	NA	NA	NA	NA	#DIV/0!	#VALUE!
ABAL	2_6541	control	0	0	0	0	0	0	0	0	0	0	0	0	0	0	0	0	0	0	416	414	0	322	92	92	0.094475	0.00191103	0.33475	0.00525389	#DIV/0!	0.282226
ABAL	2_6618	control	0	0	0	0	0	0	0	0	0	0	0	0	0	0	0	0	0	0	424	423	0	334.5	88.5	88.5	0.0167	0	0.247347	0.00282534	#DIV/0!	0.0675166
ABAL	2_684	candidate	0	0	0	0	0	0	0	0	0	0	0	0	0	0	0	0	0	0	488	486	0	371.778	114.222	114.222	0.0602182	0.000240389	0.252309	0.00512165	#DIV/0!	0.238668
ABAL	2_7189	candidate	0.00205761	0.00207039	0	0	0.00841908	0.00841908	0.00205761	0.00207039	0	0	0.00841908	0.00841908	1	1	0	0	1	1	486	483	0	364.222	118.778	118.778	0.09344	0.000300222	0.391	0.00721064	0	0.238977
ABAL	2_7918	control	0.00139994	0.00208916	0	0.00133998	0.00473842	0.00150036	0.00110011	0.00164171	0	0.00075815	0.00476616	0.00150915	2	2	0	1	1	1	505	338.4	161	263.8	74.6	235.6	0.0212301	0.00185599	0.168773	0.00639018	0.159069	0.125791
ABAL	2_8265	candidate	0.06	0.0601504	0	0.0260257	0.174651	0.174651	0.06	0.0601504	0	0.0260257	0.174651	0.174651	24	24	0	8	16	16	400	399	0	307.389	91.6111	91.6111	0.0273175	0.00476174	0.18405	0.0128614	0.149015	0.148424
ABAL	2_8443	candidate	0	0	0	0	0	0	0	0	0	0	0	0	0	0	0	0	0	0	444	441	0	356.167	84.8333	84.8333	0.01471	0	0.179676	0.00232303	#DIV/0!	0.0818694
ABAL	2_8852	candidate	0.00174131	0.00170766	0.00191073	0.00223961	0	0.00150955	0.00175151	0.00171766	0.00192192	0.00225273	0	0.00151839	2	1	1	1	0	1	406	207	185	157.833	49.1667	234.167	0.046568	0.00228235	0.089392	0.000184513	#DIV/0!	0.520941
ABAL	2_89	candidate	0.0641975	0.0646766	0	0.0433291	0.134355	0.134355	0.0641975	0.0646766	0	0.0433291	0.134355	0.134355	39	39	0	20	19	19	405	402	0	307.722	94.2778	94.2778	0.16345	0.0062141	0.276317	0.0040499	0.322497	0.591531
ABAL	2_9465	control	0	0	0	0	0	0	0	0	0	0	0	0	0	0	0	0	0	0	538	393	117	314	79	196	NA	NA	NA	NA	#DIV/0!	#VALUE!
ABAL	2_9603	control	0	0	0	0	0	0	0	0	0	0	0	0	0	0	0	0	0	0	403	146.143	247	115.571	30.5714	277.571	NA	NA	NA	NA	#DIV/0!	#VALUE!
ABAL	2_9930	candidate	0.00244598	0.002457	0	0.00306196	0	0	0.00261584	0.00262763	0	0.0032746	0	0	2	2	0	2	0	0	446	444	0	356.278	87.7222	87.7222	0.0299808	0.0014309	0.354825	0.00484902	#DIV/0!	0.0844947
ABAL	CL1052Contig1	candidate	0	0	0	0	0	0	0	0	0	0	0	0	0	0	0	0	0	0	208	207	0	162.556	44.4444	44.4444	0.0705065	0.00717337	0.263194	0.0149438	#DIV/0!	0.267888
ABAL	CL1064Contig1	candidate	0	0	0	0	0	0	0	0	0	0	0	0	0	0	0	0	0	0	265	255	0	202.667	52.3333	52.3333	NA	NA	NA	NA	#DIV/0!	#VALUE!
ABAL	CL1104Contig1	candidate	0	0	0	0	0	0	0	0	0	0	0	0	0	0	0	0	0	0	500	135	361	108.556	26.4444	387.444	NA	NA	NA	NA	#DIV/0!	#VALUE!
ABAL	CL1148Contig1_07	candidate	0.0061684	0.00339501	0.0105532	0.00430306	0	0.00794679	0.00469484	0.00258398	0.00803213	0.00327511	0	0.00604839	3	1	2	1	0	2	213	129	83	101.778	27.2222	110.222	NA	NA	NA	NA	#DIV/0!	#VALUE!
ABAL	CL149Contig3	candidate	0.00641026	0.00641026	0	0.0081448	0	0	0.00641026	0.00641026	0	0.0081448	0	0	3	3	0	3	0	0	312	312	0	245.556	66.4444	66.4444	0.103286	0.0044574	0.201213	0.011267	#DIV/0!	0.513315
ABAL	CL1659Contig1	candidate	0.00372752	0	0.00983526	0	0	0.00726161	0.00434877	0	0.0114745	0	0	0.00847188	4	0	4	0	0	4	438	267	166	208.167	58.8333	224.833	0.0271718	0.000158676	0.0466636	0.000492723	#DIV/0!	0.582291
ABAL	CL1692Contig1	candidate	0	0	0	0	0	0	0	0	0	0	0	0	0	0	0	0	0	0	389	234	150	187.667	46.3333	196.333	0.01723	0	0.2092	0	#DIV/0!	0.0823614
ABAL	CL1694Contig1_04	control	0.00405813	0	0.00616654	0	0	0.00572252	0.00245098	0	0.00372439	0	0	0.00345622	3	0	3	0	0	3	272	93	179	79.1111	13.8889	192.889	0	0	0.196	0	#DIV/0!	0
ABAL	CL1758Contig1	candidate	0.0442478	0.0422535	0.1	0.0404754	0.0499307	0.0599334	0.0442478	0.0422535	0.1	0.0404754	0.0499307	0.0599334	10	9	1	7	2	3	226	213	10	172.944	40.0556	50.0556	0.028325	0.0288859	0.175654	0.0078097	0.810632	0.161255
ABAL	CL2297Contig1	candidate	0	0	0	0	0	0	0	0	0	0	0	0	0	0	0	0	0	0	210	207	0	158.778	48.2222	48.2222	0.0985789	0.000418347	0.136189	4.6e-05	#DIV/0!	0.723839
ABAL	CL2332Contig1	candidate	0.00154679	0	0.00308642	0	0	0.00259179	0.00154679	0	0.00308642	0	0	0.00259179	1	0	1	0	0	1	431	207	216	165.778	41.2222	257.222	0.04837	0.000717137	0.07918	0.000989649	#DIV/0!	0.610887
ABAL	CL243Contig1	candidate	NA	NA	NA	NA	NA	NA	NA	NA	NA	NA	NA	NA	NA	NA	NA	NA	NA	NA	NA	NA	NA	NA	NA	NA	NA	NA	NA	NA	#VALUE!	#VALUE!
ABAL	CL2472Contig1	candidate	0	0	0	0	0	0	0	0	0	0	0	0	0	0	0	0	0	0	346	327	0	260.111	66.8889	66.8889	NA	NA	NA	NA	#DIV/0!	#VALUE!
ABAL	CL2637Contig1	candidate	0	0	0	0	0	0	0	0	0	0	0	0	0	0	0	0	0	0	238	237	0	186.889	50.1111	50.1111	0.005008	0	0.275689	0.00411558	#DIV/0!	0.0181654
ABAL	CL3007Contig1	candidate	0	0	0	0	0	0	0	0	0	0	0	0	0	0	0	0	0	0	407	195	196	152.444	42.5556	238.556	0.07753	0	0.07295	0	#DIV/0!	1.06278
ABAL	CL3054Contig1	candidate	0.00533333	0.00694444	0.0043573	0.00840336	0	0.00392927	0.00533333	0.00694444	0.0043573	0.00840336	0	0.00392927	2	1	1	1	0	1	250	96	153	79.3333	16.6667	169.667	NA	NA	NA	NA	#DIV/0!	#VALUE!
ABAL	CL305Contig1	candidate	0.00121833	0.00122646	0	0.00159527	0	0	0.000735835	0.000740741	0	0.000963494	0	0	1	1	0	1	0	0	302	300	0	230.642	69.358	69.358	0.0214944	0.000580155	0.161903	0.00733317	#DIV/0!	0.132761
ABAL	CL3116Contig1	candidate	0.0021164	0.0031746	0	0	0.0157068	0.00446097	0.0021164	0.0031746	0	0	0.0157068	0.00446097	1	1	0	0	1	1	315	210	107	167.556	42.4444	149.444	0.01837	0.00291248	0.295433	0.000361478	0	0.0621798
ABAL	CL3162Contig1	candidate	0	0	0	0	0	0	0	0	0	0	0	0	0	0	0	0	0	0	264	261	0	209.111	51.8889	51.8889	0.01381	0.00110429	0.1794	0.00797496	#DIV/0!	0.0769788
ABAL	CL3321Contig1	candidate	0.00455063	0.003367	0.00724638	0.00429287	0	0.00494913	0.00455063	0.003367	0.00724638	0.00429287	0	0.00494913	2	1	1	1	0	1	293	198	92	155.296	42.7037	134.704	0.007184	0	0.215437	0.0135725	#DIV/0!	0.0333461
ABAL	CL3421Contig1	control	NA	NA	NA	NA	NA	NA	NA	NA	NA	NA	NA	NA	NA	NA	NA	NA	NA	NA	NA	NA	NA	NA	NA	NA	NA	NA	NA	NA	#VALUE!	#VALUE!
ABAL	CL3770Contig1	control	0	0	0	0	0	0	0	0	0	0	0	0	0	0	0	0	0	0	284	282	0	224.111	57.8889	57.8889	0.150575	0.00154565	0.337637	0.00117604	#DIV/0!	0.445966
ABAL	CL3783Contig1	control	0	0	0	0	0	0	0	0	0	0	0	0	0	0	0	0	0	0	225	222	0	168	54	54	0.01144	0	0.1693	0	#DIV/0!	0.0675724
ABAL	CL3832Contig1	candidate	0.00576369	0.00966184	0	0.00420463	0.0275229	0.0069646	0.00576369	0.00966184	0	0.00420463	0.0275229	0.0069646	3	3	0	1	2	2	347	207	143	158.556	48.4444	191.444	0.00386867	0.00276125	0.137093	0.0184861	0.152768	0.0282194
ABAL	CL4023Contig1	candidate	NA	NA	NA	NA	NA	NA	NA	NA	NA	NA	NA	NA	NA	NA	NA	NA	NA	NA	NA	NA	NA	NA	NA	NA	NA	NA	NA	NA	#VALUE!	#VALUE!
ABAL	CL4138Contig1	candidate	0	0	0	0	0	0	0	0	0	0	0	0	0	0	0	0	0	0	332	222	107	178.611	43.3889	150.389	0.0818433	0.00165001	0.102888	0.00440041	#DIV/0!	0.795464
ABAL	CL4354Contig1	candidate	0.00555324	0.00453515	0.00650459	0.00572446	0	0.00566113	0.00647878	0.0047619	0.00796813	0.00601069	0	0.00693489	6	2	4	2	0	4	441	180	251	142.603	37.3968	288.397	0	0	0.221657	0.00850204	#DIV/0!	0
ABAL	CL4370Contig1	candidate	0.00297818	0	0.00459137	0	0	0.00412119	0.00372311	0	0.0057398	0	0	0.00515202	2	0	2	0	0	2	259	90	168	70.8333	19.1667	187.167	0.01336	0	0.3147	0	#DIV/0!	0.0424531
ABAL	CL4417Contig1	candidate	0	0	0	0	0	0	0	0	0	0	0	0	0	0	0	0	0	0	209	196	0	155.833	40.1667	40.1667	NA	NA	NA	NA	#DIV/0!	#VALUE!
ABAL	CL4481Contig1	candidate	0.00696864	0.00555556	0.00943396	0	0.0267857	0.0139535	0.00696864	0.00555556	0.00943396	0	0.0267857	0.0139535	2	1	1	0	1	2	287	180	106	142.667	37.3333	143.333	0.02446	0	0.3593	0.0135128	0	0.0680768
ABAL	CL516Contig1	candidate	0	0	0	0	0	0	0	0	0	0	0	0	0	0	0	0	0	0	420	282	118	223.111	58.8889	176.889	0.00884182	1.96e-05	0.2074	0.00812419	#DIV/0!	0.0426317
ABAL	CL59Contig1	candidate	0.00961538	0.00980392	0	0.0120281	0	0	0.00961538	0.00980392	0	0.0120281	0	0	2	2	0	2	0	0	208	204	0	166.278	37.7222	37.7222	0.0779633	0.00104276	0.420842	0.0192269	#DIV/0!	0.185256
ABAL	CL866Contig1	candidate	0.000863061	0	0.00142416	0	0	0.00124155	0.00105485	0	0.00174064	0	0	0.00151745	1	0	1	0	0	1	632	249	383	192.667	56.3333	439.333	0.00491541	0.0022929	0.142106	0.00782377	#DIV/0!	0.0345898
ABAL	UMN_1023	candidate	0	0	0	0	0	0	0	0	0	0	0	0	0	0	0	0	0	0	411	411	0	325.611	85.3889	85.3889	0.0340789	0.00125897	0.176189	0.00283668	#DIV/0!	0.193422
ABAL	UMN_1263	control	0.0497076	0.0599415	0.0343643	0.0578178	0.0676437	0.0455754	0.0497076	0.0599415	0.0343643	0.0578178	0.0676437	0.0455754	25	20	5	15	5	10	342	228	97	178.722	49.2778	146.278	0.0168256	0.00018611	0.209244	0.00154566	0.85474	0.080411
ABAL	UMN_1337	candidate	0	0	0	0	0	0	0	0	0	0	0	0	0	0	0	0	0	0	182	178.667	0	144.704	33.963	33.963	0.009313	7.3e-05	0.21625	0.00698298	#DIV/0!	0.0430659
ABAL	UMN_495	candidate	0.000614252	0	0.00183968	0	0	0.00135382	0.000370989	0	0.00111111	0	0	0.000817661	1	0	1	0	0	1	599	381	200	309.222	71.7778	271.778	NA	NA	NA	NA	#DIV/0!	#VALUE!
ABAL	UMN_5002	control	NA	NA	NA	NA	NA	NA	NA	NA	NA	NA	NA	NA	NA	NA	NA	NA	NA	NA	NA	NA	NA	NA	NA	NA	NA	NA	NA	NA	#VALUE!	#VALUE!
ABAL	UMN_501	candidate	0.05	0.0516796	0	0.0465116	0.0697674	0.0697674	0.05	0.0516796	0	0.0465116	0.0697674	0.0697674	10	10	0	7	3	3	200	193.5	0	150.5	43	43	NA	NA	NA	NA	0.666667	#VALUE!
ABAL	UMN_5051	control	0	0	0	0	0	0	0	0	0	0	0	0	0	0	0	0	0	0	267	24	242	17.5556	6.44444	248.444	0	0	0	0	#DIV/0!	#DIV/0!
ABAL	UMN_5272	candidate	0.00225225	0.00226757	0	0	0.010333	0.010333	0.00225225	0.00226757	0	0	0.010333	0.010333	1	1	0	0	1	1	444	441	0	344.222	96.7778	96.7778	0.032802	1.2e-05	0.206865	0.00947824	0	0.158567
ABAL	UMN_6393	candidate	0	0	0	0	0	0	0	0	0	0	0	0	0	0	0	0	0	0	461	459	0	357.278	101.722	101.722	0.0950977	0.00102046	0.169969	0.00233633	#DIV/0!	0.559499
ABAL	UMN_CL35Contig1	candidate	0	0	0	0	0	0	0	0	0	0	0	0	0	0	0	0	0	0	200	190	0	153.407	36.5926	36.5926	0.0193267	0.0024886	0.608433	0.0551837	#DIV/0!	0.0317646
ABAL	UMN_CL5Contig2	control	NA	NA	NA	NA	NA	NA	NA	NA	NA	NA	NA	NA	NA	NA	NA	NA	NA	NA	NA	NA	NA	NA	NA	NA	NA	NA	NA	NA	#VALUE!	#VALUE!
ABAL	UMN_CL6Contig1	candidate	0	0	0	0	0	0	0	0	0	0	0	0	0	0	0	0	0	0	476	198	276	158.111	39.8889	315.889	0.05179	0	0.1431	0	#DIV/0!	0.361915
LADE	0_11324	candidate	0.00681818	0.00684932	0	0	0.0347044	0.0347044	0.00681818	0.00684932	0	0	0.0347044	0.0347044	3	3	0	0	3	3	440	438	0	351.556	86.4444	86.4444	0.0200269	5.77e-06	0.162736	0.0149691	0	0.123064
LADE	0_10706	control	0	0	0	0	0	0	0	0	0	0	0	0	0	0	0	0	0	0	279	276	0	222.333	53.6667	53.6667	0.041296	3.27e-05	0.15788	0.000244949	#DIV/0!	0.261566
LADE	0_10910_02	control	NA	NA	NA	NA	NA	NA	NA	NA	NA	NA	NA	NA	NA	NA	NA	NA	NA	NA	NA	NA	NA	NA	NA	NA	NA	NA	NA	NA	#VALUE!	#VALUE!
LADE	0_11649_03	control	0.00158562	0.00164541	0	0	0.00670412	0.00670412	0.00145349	0.0015083	0	0	0.00614544	0.00614544	1	1	0	0	1	1	344	331.5	0	250.139	81.3611	81.3611	0.00819358	0.00182549	0.289	0.0175169	0	0.0283515
LADE	0_11772	candidate	0.005	0.00501253	0	0	0.022291	0.022291	0.005	0.00501253	0	0	0.022291	0.022291	2	2	0	0	2	2	400	399	0	309.278	89.7222	89.7222	0.006253	0	0.366769	0.00775081	0	0.0170489
LADE	0_12190_01	control	0.0011705	0.00117302	0	0	0.00615174	0.00615174	0.00107296	0.00107527	0	0	0.0056391	0.0056391	1	1	0	0	1	1	466	465	0	376.333	88.6667	88.6667	0.0308182	0.000509178	0.109827	0.00449366	0	0.280607
LADE	0_12745	candidate	0	0	0	0	0	0	0	0	0	0	0	0	0	0	0	0	0	0	446	444	0	353.611	90.3889	90.3889	0.0124583	0.000942982	0.1166	0	#DIV/0!	0.106847
LADE	0_13152	candidate	0	0	0	0	0	0	0	0	0	0	0	0	0	0	0	0	0	0	187	186	0	150.056	35.9444	35.9444	0	0	0.1055	0	#DIV/0!	0
LADE	0_13240	candidate	0	0	0	0	0	0	0	0	0	0	0	0	0	0	0	0	0	0	459	456	0	355.5	100.5	100.5	0.0497053	0.00057406	0.111465	0.00321302	#DIV/0!	0.445929
LADE	0_13673	control	0	0	0	0	0	0	0	0	0	0	0	0	0	0	0	0	0	0	424	219	187	179.556	39.4444	226.444	NA	NA	NA	NA	#DIV/0!	#VALUE!
LADE	0_13913	candidate	0	0	0	0	0	0	0	0	0	0	0	0	0	0	0	0	0	0	390	387	0	306	81	81	0.04187	0.0018316	0.158867	0.00521908	#DIV/0!	0.263554
LADE	0_14883	control	0	0	0	0	0	0	0	0	0	0	0	0	0	0	0	0	0	0	437	435	0	343.778	91.2222	91.2222	0.0687775	6.72e-06	0.142394	0.00592572	#DIV/0!	0.483009
LADE	0_14986	control	NA	NA	NA	NA	NA	NA	NA	NA	NA	NA	NA	NA	NA	NA	NA	NA	NA	NA	NA	NA	NA	NA	NA	NA	NA	NA	NA	NA	#VALUE!	#VALUE!
LADE	0_15075	candidate	0.004914	0.00493827	0	0	0.0228426	0.0228426	0.004914	0.00493827	0	0	0.0228426	0.0228426	2	2	0	0	2	2	407	405	0	317.444	87.5556	87.5556	0.0518119	0.00233361	0.0913258	0.0152734	0	0.567331
LADE	0_15187_aggiunto	control	0	0	0	0	0	0	0	0	0	0	0	0	0	0	0	0	0	0	454	450	0	344.667	105.333	105.333	0.04158	0	0.0958288	0.00331397	#DIV/0!	0.433899
LADE	0_15361	control	0	0	0	0	0	0	0	0	0	0	0	0	0	0	0	0	0	0	249	249	0	194	55	55	0.04499	0	0.1671	0	#DIV/0!	0.26924
LADE	0_15762	control	0	0	0	0	0	0	0	0	0	0	0	0	0	0	0	0	0	0	360	351	0	280.889	70.1111	70.1111	NA	NA	NA	NA	#DIV/0!	#VALUE!
LADE	0_16015	candidate	0.00283286	0.00287356	0	0	0.0133531	0.0128388	0.00283286	0.00287356	0	0	0.0133531	0.0128388	1	1	0	0	1	1	353	348	3	273.111	74.8889	77.8889	0.04139	0	0.13135	0.00542589	0	0.315112
LADE	0_16889	candidate	0	0	0	0	0	0	0	0	0	0	0	0	0	0	0	0	0	0	321	318	0	244.222	73.7778	73.7778	NA	NA	NA	NA	#DIV/0!	#VALUE!
LADE	0_17017	control	0	0	0	0	0	0	0	0	0	0	0	0	0	0	0	0	0	0	397	249	148	190.556	58.4444	206.444	0.02659	0	0.1611	0	#DIV/0!	0.165053
LADE	0_17247	candidate	0	0	0	0	0	0	0	0	0	0	0	0	0	0	0	0	0	0	421	420	0	338.444	81.5556	81.5556	0.045595	0.00176214	0.126267	0.00303389	#DIV/0!	0.361101
LADE	0_18439	candidate	NA	NA	NA	NA	NA	NA	NA	NA	NA	NA	NA	NA	NA	NA	NA	NA	NA	NA	NA	NA	NA	NA	NA	NA	NA	NA	NA	NA	#VALUE!	#VALUE!
LADE	0_18809	candidate	0.00556845	0.00457143	0.00657534	0	0.018989	0.00890354	0.00603248	0.0047619	0.00730594	0	0.0197802	0.00964551	5	2	3	0	2	5	431	210	219	159.444	50.5556	269.556	0.0241062	0.00276014	0.184943	0.013049	0	0.130344
LADE	0_2885	candidate	0	0	0	0	0	0	0	0	0	0	0	0	0	0	0	0	0	0	429	426	0	330.222	95.7778	95.7778	NA	NA	NA	NA	#DIV/0!	#VALUE!
LADE	0_3415	candidate	0.0011554	0	0.00524934	0	0	0.00297989	0.0011554	0	0.00524934	0	0	0.00297989	1	0	1	0	0	1	577	441	127	344.278	96.7222	223.722	0.0460267	0.00105812	0.179011	0.00399682	#DIV/0!	0.257116
LADE	0_4032	candidate	0.0102564	0.0107527	0	0.00674916	0.0264317	0.0264317	0.0102564	0.0107527	0	0.00674916	0.0264317	0.0264317	4	4	0	2	2	2	390	372	0	296.333	75.6667	75.6667	0.043085	0.00323614	0.120112	0.00566252	0.255343	0.358708
LADE	0_4756	candidate	0.0892019	0.0843882	0.0934066	0.0835752	0.0878049	0.0922852	0.0892019	0.0843882	0.0934066	0.0835752	0.0878049	0.0922852	38	20	17	16	4	21	426	237	182	191.444	45.5556	227.556	NA	NA	NA	NA	0.951828	#VALUE!
LADE	0_5038	control	0.00206612	0.00208986	0	0	0.00985761	0.00985761	0.00252525	0.00255428	0	0	0.0120482	0.0120482	1	1	0	0	1	1	264	261	0	205.667	55.3333	55.3333	0.01176	0	0.2342	0.0148093	0	0.0502135
LADE	0_6448	candidate	0.00115141	0	0.0045045	0	0	0.002886	0.00115141	0	0.0045045	0	0	0.002886	1	0	1	0	0	1	579	414	148	331	83	231	0.006579	4.71e-06	0.203637	0.00379051	#DIV/0!	0.0323074
LADE	0_7009	candidate	0	0	0	0	0	0	0	0	0	0	0	0	0	0	0	0	0	0	409	405	0	318.222	86.7778	86.7778	0.00956	1.03e-05	0.237467	0.00910877	#DIV/0!	0.0402583
LADE	0_7171	control	0	0	0	0	0	0	0	0	0	0	0	0	0	0	0	0	0	0	414	69	342	53	16	358	NA	NA	NA	NA	#DIV/0!	#VALUE!
LADE	0_771	candidate	0.00430493	0.00450704	0	0.0055654	0	0	0.00538117	0.0056338	0	0.00695675	0	0	4	4	0	4	0	0	446	426	0	344.989	81.0111	81.0111	NA	NA	NA	NA	#DIV/0!	#VALUE!
LADE	0_7793	candidate	0	0	0	0	0	0	0	0	0	0	0	0	0	0	0	0	0	0	242	231	0	182.056	48.9444	48.9444	0.0132762	0.000220515	0.127013	0.00237453	#DIV/0!	0.104527
LADE	0_8359	candidate	0.00510964	0.00542741	0	0.00358001	0.0112144	0.0112144	0.0058548	0.00621891	0	0.00437557	0.0119931	0.0119931	4	4	0	2	2	2	427	402	0	304.722	97.2778	97.2778	NA	NA	NA	NA	0.364841	#VALUE!
LADE	0_846	control	0.0330882	0.0361111	0.03125	0.0243478	0.0827586	0.0473118	0.0330882	0.0361111	0.03125	0.0243478	0.0827586	0.0473118	18	13	5	7	6	11	544	360	160	287.5	72.5	232.5	NA	NA	NA	NA	0.294203	#VALUE!
LADE	0_8730	control	0.00369382	0.004914	0.00337743	0	0.0203275	0.00467755	0.00376223	0.00600601	0.00309598	0	0.0248447	0.00476417	3	1	2	0	1	3	443	111	323	84.1667	26.8333	349.833	NA	NA	NA	NA	0	#VALUE!
LADE	0_9383	control	0	0	0	0	0	0	0	0	0	0	0	0	0	0	0	0	0	0	481	480	0	383.444	96.5556	96.5556	0.0346559	0.00134549	0.160059	0.00508625	#DIV/0!	0.21652
LADE	2_10438	candidate	0.00164204	0.00165837	0	0	0.00711744	0.00711744	0.00164204	0.00165837	0	0	0.00711744	0.00711744	1	1	0	0	1	1	406	402	0	308.333	93.6667	93.6667	0.01751	0	0.2644	0	0	0.0662254
LADE	2_1528	candidate	0	0	0	0	0	0	0	0	0	0	0	0	0	0	0	0	0	0	464	462	0	355.444	106.556	106.556	0.0408193	0.000338032	0.190907	0.00489389	#DIV/0!	0.213818
LADE	2_2769	control	NA	NA	NA	NA	NA	NA	NA	NA	NA	NA	NA	NA	NA	NA	NA	NA	NA	NA	NA	NA	NA	NA	NA	NA	NA	NA	NA	NA	#VALUE!	#VALUE!
LADE	2_2931	candidate	0	0	0	0	0	0	0	0	0	0	0	0	0	0	0	0	0	0	456	453	0	350.111	102.889	102.889	0.03841	0	0.153256	0.0017782	#DIV/0!	0.250626
LADE	2_2960	candidate	0.00352113	0.00294334	0.00564972	0.0018865	0.00669269	0.00612714	0.00352113	0.00294334	0.00564972	0.0018865	0.00669269	0.00612714	3	2	1	1	1	2	568	453	118	353.389	99.6111	217.611	NA	NA	NA	NA	0.281875	#VALUE!
LADE	2_3742	candidate	NA	NA	NA	NA	NA	NA	NA	NA	NA	NA	NA	NA	NA	NA	NA	NA	NA	NA	NA	NA	NA	NA	NA	NA	NA	NA	NA	NA	#VALUE!	#VALUE!
LADE	2_6052	control	0	0	0	0	0	0	0	0	0	0	0	0	0	0	0	0	0	0	428	426	0	336.111	89.8889	89.8889	0.0379467	0.00155172	0.1768	0.00425078	#DIV/0!	0.21463
LADE	2_6130	control	NA	NA	NA	NA	NA	NA	NA	NA	NA	NA	NA	NA	NA	NA	NA	NA	NA	NA	NA	NA	NA	NA	NA	NA	NA	NA	NA	NA	#VALUE!	#VALUE!
LADE	2_6457	control	0	0	0	0	0	0	0	0	0	0	0	0	0	0	0	0	0	0	483	468	0	357.111	110.889	110.889	NA	NA	NA	NA	#DIV/0!	#VALUE!
LADE	2_6541	control	0.02457	0.0247525	0	0.0276694	0.0146879	0.0146879	0.02457	0.0247525	0	0.0276694	0.0146879	0.0146879	15	15	0	13	2	2	407	404	0	313.222	90.7778	90.7778	NA	NA	NA	NA	1.88382	#VALUE!
LADE	2_6618	control	0	0	0	0	0	0	0	0	0	0	0	0	0	0	0	0	0	0	424	423	0	337.222	85.7778	85.7778	0.01359	0	0.260587	0.00296828	#DIV/0!	0.0521516
LADE	2_6731	candidate	0	0	0	0	0	0	0	0	0	0	0	0	0	0	0	0	0	0	429	354	75	270	84	159	0.07471	0	0.228007	0.00584869	#DIV/0!	0.327665
LADE	2_7532	control	NA	NA	NA	NA	NA	NA	NA	NA	NA	NA	NA	NA	NA	NA	NA	NA	NA	NA	NA	NA	NA	NA	NA	NA	NA	NA	NA	NA	#VALUE!	#VALUE!
LADE	2_7918	control	0.00106743	0.001638	0	0.00204588	0	0	0.000978474	0.0015015	0	0.00187539	0	0	1	1	0	1	0	0	511	333	167	266.611	66.3889	233.389	0.02327	0.00160411	0.139635	0.00631316	#DIV/0!	0.166648
LADE	2_8011	candidate	0.0022128	0.00413223	0	0	0.0166551	0.0037296	0.00270453	0.00505051	0	0	0.0203562	0.0045584	2	2	0	0	2	2	493	264	227	198.5	65.5	292.5	0.0381014	0.00358508	0.195432	0.013452	0	0.19496
LADE	2_8214	control	0	0	0	0	0	0	0	0	0	0	0	0	0	0	0	0	0	0	357	114	235	92.7778	21.2222	256.222	NA	NA	NA	NA	#DIV/0!	#VALUE!
LADE	2_8852	candidate	0	0	0	0	0	0	0	0	0	0	0	0	0	0	0	0	0	0	398	207	185	159.833	47.1667	232.167	0.03802	0	0.09901	0	#DIV/0!	0.384002
LADE	2_89	candidate	0.0497512	0.0505051	0	0.0361083	0.0985102	0.0985102	0.0497512	0.0505051	0	0.0361083	0.0985102	0.0985102	20	20	0	11	9	9	402	396	0	304.639	91.3611	91.3611	0.16725	0.00265895	0.348825	0.0287234	0.366544	0.479467
LADE	2_9087	control	NA	NA	NA	NA	NA	NA	NA	NA	NA	NA	NA	NA	NA	NA	NA	NA	NA	NA	NA	NA	NA	NA	NA	NA	NA	NA	NA	NA	#VALUE!	#VALUE!
LADE	CL1019Contig1	candidate	0	0	0	0	0	0	0	0	0	0	0	0	0	0	0	0	0	0	266	261	0	205.222	55.7778	55.7778	0.03772	0.00220263	0.3835	0.00152256	#DIV/0!	0.0983572
LADE	CL1029Contig1	control	0	0	0	0	0	0	0	0	0	0	0	0	0	0	0	0	0	0	428	243	187	190.722	52.2778	239.278	0.03601	0	0.1402	0	#DIV/0!	0.256847
LADE	CL1064Contig1	candidate	0	0	0	0	0	0	0	0	0	0	0	0	0	0	0	0	0	0	265	255	0	202.889	52.1111	52.1111	NA	NA	NA	NA	#DIV/0!	#VALUE!
LADE	CL1077Contig1	control	0	0	0	0	0	0	0	0	0	0	0	0	0	0	0	0	0	0	607	219	389	166	53	442	0	0	0.150534	0.0023982	#DIV/0!	0
LADE	CL1136Contig1	candidate	0.00623053	0.00625978	0	0	0.0263447	0.0263447	0.00623053	0.00625978	0	0	0.0263447	0.0263447	2	2	0	0	2	2	214	213	0	162.389	50.6111	50.6111	0.0403367	9.24e-05	0.391367	0.0448024	0	0.103066
LADE	CL1224Contig1	candidate	0	0	0	0	0	0	0	0	0	0	0	0	0	0	0	0	0	0	683	231	440	182.556	48.4444	488.444	NA	NA	NA	NA	#DIV/0!	#VALUE!
LADE	CL1367Contig1	candidate	0.0849057	0.0851064	0.0909091	0.0670732	0.147368	0.109215	0.0849057	0.0851064	0.0909091	0.0670732	0.147368	0.109215	27	18	9	11	7	16	318	211.5	99	164	47.5	146.5	NA	NA	NA	NA	0.455141	#VALUE!
LADE	CL1489Contig1	candidate	NA	NA	NA	NA	NA	NA	NA	NA	NA	NA	NA	NA	NA	NA	NA	NA	NA	NA	NA	NA	NA	NA	NA	NA	NA	NA	NA	NA	#VALUE!	#VALUE!
LADE	CL149Contig3	candidate	0	0	0	0	0	0	0	0	0	0	0	0	0	0	0	0	0	0	315	315	0	246.444	68.5556	68.5556	0.0926173	0.0023784	0.187407	0.00933089	#DIV/0!	0.494205
LADE	CL1536Contig1	candidate	0	0	0	0	0	0	0	0	0	0	0	0	0	0	0	0	0	0	207	201	4	160.333	40.6667	44.6667	0.019	0	0.3332	0	#DIV/0!	0.0570228
LADE	CL1760Contig1	candidate	0.0026287	0.00438116	0	0.0028076	0.0099677	0.00256416	0.00281124	0.00468541	0	0.00257363	0.0121827	0.00313398	2	2	0	1	1	1	415	249	158	194.278	54.7222	212.722	0	0	0.146888	0.0151941	0.211253	0
LADE	CL1905Contig1	candidate	0.00228571	0	0.00349091	0	0	0.00316136	0.00285714	0	0.00436364	0	0	0.0039517	2	0	2	0	0	2	420	144	275	115.333	28.6667	303.667	0.00840331	0.00298793	0.163722	0.00820513	#DIV/0!	0.0513266
LADE	CL2472Contig1	candidate	0.00291545	0.00314465	0	0.00394391	0	0	0.00291545	0.00314465	0	0.00394391	0	0	1	1	0	1	0	0	343	318	0	253.556	64.4444	64.4444	NA	NA	NA	NA	#DIV/0!	#VALUE!
LADE	CL3007Contig1	candidate	0	0	0	0	0	0	0	0	0	0	0	0	0	0	0	0	0	0	392	207	181	159.444	47.5556	228.556	0.1133	0	0.07801	0	#DIV/0!	1.45238
LADE	CL3148Contig1	candidate	0.00460829	0.00462963	0	0.00587467	0	0	0.00460829	0.00462963	0	0.00587467	0	0	1	1	0	1	0	0	217	216	0	170.222	45.7778	45.7778	0.049135	0.00307805	0.2022	0.000304256	#DIV/0!	0.243002
LADE	CL3162Contig1	candidate	0	0	0	0	0	0	0	0	0	0	0	0	0	0	0	0	0	0	264	261	0	208.444	52.5556	52.5556	0.00927671	0.00108651	0.133759	0.00751778	#DIV/0!	0.069354
LADE	CL3363Contig1	candidate	0.00740436	0.00752351	0	0.00640455	0.0115644	0.0115644	0.00754148	0.00766284	0	0.00587084	0.0141343	0.0141343	3	3	0	2	1	1	221	217.5	0	170.333	47.1667	47.1667	0.0058535	0.00314774	0.212975	0.00999936	0.415361	0.0274844
LADE	CL3393Contig1	candidate	0	0	0	0	0	0	0	0	0	0	0	0	0	0	0	0	0	0	217	216	0	169.333	46.6667	46.6667	0.000814235	0.00226341	0.1727	0	#DIV/0!	0.00471474
LADE	CL3495Contig1	control	0.00251256	0.00505051	0	0	0.0245566	0.00426036	0.00251256	0.00505051	0	0	0.0245566	0.00426036	1	1	0	0	1	1	398	198	194	157.278	40.7222	234.722	0.0075008	6.16e-05	0.19793	0.0196586	0	0.0378962
LADE	CL3758Contig1	candidate	0	0	0	0	0	0	0	0	0	0	0	0	0	0	0	0	0	0	525	207	317	158.889	48.1111	365.111	NA	NA	NA	NA	#DIV/0!	#VALUE!
LADE	CL3770Contig1	control	0	0	0	0	0	0	0	0	0	0	0	0	0	0	0	0	0	0	284	282	0	223.444	58.5556	58.5556	0.0453863	0.0014146	0.253837	0.000907229	#DIV/0!	0.1788
LADE	CL3832Contig1	candidate	NA	NA	NA	NA	NA	NA	NA	NA	NA	NA	NA	NA	NA	NA	NA	NA	NA	NA	NA	NA	NA	NA	NA	NA	NA	NA	NA	NA	#VALUE!	#VALUE!
LADE	CL4023Contig1	candidate	0.00413793	0	0.0100699	0	0	0.00761457	0.00517241	0	0.0125874	0	0	0.00951821	3	0	3	0	0	3	348	207	143	160.889	46.1111	189.111	0	0	0.0642733	0.00697346	#DIV/0!	0
LADE	CL4255Contig1	control	NA	NA	NA	NA	NA	NA	NA	NA	NA	NA	NA	NA	NA	NA	NA	NA	NA	NA	NA	NA	NA	NA	NA	NA	NA	NA	NA	NA	#VALUE!	#VALUE!
LADE	CL4354Contig1	candidate	0.00148478	0	0.0026455	0	0	0.00228746	0.00148478	0	0.0026455	0	0	0.00228746	1	0	1	0	0	1	449	195	252	155.556	39.4444	291.444	0	0	0.1008	0	#DIV/0!	0
LADE	CL4470Contig1	candidate	0.00091673	0	0.0014985	0	0	0.00132732	0.000840336	0	0.00137363	0	0	0.00121671	1	0	1	0	0	1	595	231	364	184.056	46.9444	410.944	0.0163675	0.00116528	0.168825	0.013835	#DIV/0!	0.0969495
LADE	CL4478Contig1	candidate	0	0	0	0	0	0	0	0	0	0	0	0	0	0	0	0	0	0	223	222	0	175.222	46.7778	46.7778	0.0121282	1.97e-05	0.148276	0.0274182	#DIV/0!	0.0817947
LADE	CL4776Contig1	candidate	0.00791139	0.0160643	0.00289855	0.0204053	0	0.00251274	0.00791139	0.0160643	0.00289855	0.0204053	0	0.00251274	5	4	1	4	0	1	632	249	345	196.028	52.9722	397.972	NA	NA	NA	NA	#DIV/0!	#VALUE!
LADE	CL516Contig1	candidate	0	0	0	0	0	0	0	0	0	0	0	0	0	0	0	0	0	0	423	288	118	228.889	59.1111	177.111	0.0171018	3.68e-05	0.281718	0.00893587	#DIV/0!	0.0607053
LADE	UMN_1023	candidate	0.00486618	0.00486618	0	0.00204116	0.0157999	0.0157999	0.00486618	0.00486618	0	0.00204116	0.0157999	0.0157999	3	3	0	1	2	2	411	411	0	326.611	84.3889	84.3889	0.0344459	0.00226127	0.177511	0.0137489	0.129188	0.194049
LADE	UMN_1037	candidate	NA	NA	NA	NA	NA	NA	NA	NA	NA	NA	NA	NA	NA	NA	NA	NA	NA	NA	NA	NA	NA	NA	NA	NA	NA	NA	NA	NA	#VALUE!	#VALUE!
LADE	UMN_1072	control	0.0669511	0.0670722	0	0.0539663	0.120901	0.120901	0.0800241	0.0801688	0	0.0652092	0.141611	0.141611	34	34	0	22	12	12	277	276.5	0	222.361	54.1389	54.1389	0.0902143	0.00902053	0.221847	0.0602186	0.460481	0.406651
LADE	UMN_2399	candidate	0	0	0	0	0	0	0	0	0	0	0	0	0	0	0	0	0	0	437	324	112	250.333	73.6667	185.667	0.01774	0	0.2608	0	#DIV/0!	0.0680215
LADE	UMN_495	candidate	0	0	0	0	0	0	0	0	0	0	0	0	0	0	0	0	0	0	595	381	200	301	80	280	0.0131525	0.000100099	0.183975	0.00975148	#DIV/0!	0.0714907
LADE	UMN_5051	control	0	0	0	0	0	0	0	0	0	0	0	0	0	0	0	0	0	0	267	24	242	17.5556	6.44444	248.444	0	0	0	0	#DIV/0!	#DIV/0!
LADE	UMN_5075	control	NA	NA	NA	NA	NA	NA	NA	NA	NA	NA	NA	NA	NA	NA	NA	NA	NA	NA	NA	NA	NA	NA	NA	NA	NA	NA	NA	NA	#VALUE!	#VALUE!
LADE	UMN_5272	candidate	0.00900901	0.00907029	0	0	0.0415225	0.0415225	0.00900901	0.00907029	0	0	0.0415225	0.0415225	4	4	0	0	4	4	444	441	0	344.667	96.3333	96.3333	0.042762	1.2e-05	0.20387	0.00529986	0	0.209751
LADE	UMN_5833	candidate	0	0	0	0	0	0	0	0	0	0	0	0	0	0	0	0	0	0	464	462	0	366.111	95.8889	95.8889	0.011035	5.04e-06	0.204578	0.00592655	#DIV/0!	0.0539404
LADE	UMN_6685	control	0	0	0	0	0	0	0	0	0	0	0	0	0	0	0	0	0	0	426	162	252	126.222	35.7778	287.778	NA	NA	NA	NA	#DIV/0!	#VALUE!
LADE	UMN_CL35Contig1	candidate	0.02	0.020202	0	0	0.101695	0.101695	0.02	0.020202	0	0	0.101695	0.101695	6	6	0	0	6	6	200	198	0	158.667	39.3333	39.3333	0.01806	0	0.747607	0.0632738	0	0.0241571
PICE	0_10112	control	NA	NA	NA	NA	NA	NA	NA	NA	NA	NA	NA	NA	NA	NA	NA	NA	NA	NA	NA	NA	NA	NA	NA	NA	NA	NA	NA	NA	#VALUE!	#VALUE!
PICE	0_10167	candidate	0.0336996	0.0338484	0	0.0221085	0.0804551	0.0804551	0.0336996	0.0338484	0	0.0221085	0.0804551	0.0804551	23	23	0	12	11	11	455	453	0	361.852	91.1481	91.1481	0.0331962	0.00756196	0.0898046	0.0194891	0.274793	0.36965
PICE	0_10267	candidate	0	0	0	0	0	0	0	0	0	0	0	0	0	0	0	0	0	0	391	390	0	309.833	80.1667	80.1667	0.01897	0	0.0914475	0.00292667	#DIV/0!	0.207441
PICE	0_10631	candidate	0	0	0	0	0	0	0	0	0	0	0	0	0	0	0	0	0	0	407	405	0	311.611	93.3889	93.3889	0.0215512	7.87e-05	0.182429	0.0115995	#DIV/0!	0.118134
PICE	0_10706_01	control	0	0	0	0	0	0	0	0	0	0	0	0	0	0	0	0	0	0	440	438	0	349	89	89	0.00469561	3.37e-06	0.103861	0.0103785	#DIV/0!	0.0452105
PICE	0_10754	control	0	0	0	0	0	0	0	0	0	0	0	0	0	0	0	0	0	0	471	465	5	375.889	89.1111	94.1111	0.002493	0	0.11505	0.00357562	#DIV/0!	0.0216688
PICE	0_10910_02	control	NA	NA	NA	NA	NA	NA	NA	NA	NA	NA	NA	NA	NA	NA	NA	NA	NA	NA	NA	NA	NA	NA	NA	NA	NA	NA	NA	NA	#VALUE!	#VALUE!
PICE	0_1116	candidate	0.00330978	0.0022759	0.00425361	0.00140663	0.0059576	0.00451169	0.0049975	0.00343643	0.00642261	0.00212389	0.0089955	0.0068123	6	2	4	1	1	5	667	323.333	346	261.574	61.7593	407.759	NA	NA	NA	NA	0.236106	#VALUE!
PICE	0_11270	candidate	0	0	0	0	0	0	0	0	0	0	0	0	0	0	0	0	0	0	406	231	173	180	51	224	0	0	0.1674	0	#DIV/0!	0
PICE	0_11324	candidate	0.00138235	0.00139737	0	0	0.00705503	0.00705503	0.0015361	0.0015528	0	0	0.00783972	0.00783972	1	1	0	0	1	1	279	276	0	221.333	54.6667	54.6667	0.019586	1.22e-05	0.0476345	0.00521873	0	0.411173
PICE	0_11389	candidate	0	0	0	0	0	0	0	0	0	0	0	0	0	0	0	0	0	0	228	177	49	143.333	33.6667	82.6667	0.0135665	0.00201575	0.0654376	0.000315259	#DIV/0!	0.207319
PICE	0_11504	candidate	0.00204082	0.00204593	0	0	0.00917466	0.00917466	0.00238095	0.00238692	0	0	0.0107038	0.0107038	2	2	0	0	2	2	400	399	0	310.024	88.9762	88.9762	0.007404	6.83e-06	0.130757	0.0029765	0	0.0566241
PICE	0_11649_01	control	NA	NA	NA	NA	NA	NA	NA	NA	NA	NA	NA	NA	NA	NA	NA	NA	NA	NA	NA	NA	NA	NA	NA	NA	NA	NA	NA	NA	#VALUE!	#VALUE!
PICE	0_11649_03	control	NA	NA	NA	NA	NA	NA	NA	NA	NA	NA	NA	NA	NA	NA	NA	NA	NA	NA	NA	NA	NA	NA	NA	NA	NA	NA	NA	NA	#VALUE!	#VALUE!
PICE	0_11832	candidate	NA	NA	NA	NA	NA	NA	NA	NA	NA	NA	NA	NA	NA	NA	NA	NA	NA	NA	NA	NA	NA	NA	NA	NA	NA	NA	NA	NA	#VALUE!	#VALUE!
PICE	0_12021	candidate	0	0	0	0	0	0	0	0	0	0	0	0	0	0	0	0	0	0	317	225	94	176.278	48.7222	142.722	0.005401	0	0.04141	0	#DIV/0!	0.130427
PICE	0_12190_01	control	0.00151711	0.00152037	0	0	0.00777842	0.00777842	0.00200286	0.00200717	0	0	0.0102689	0.0102689	2	2	0	0	2	2	466	465	0	374.111	90.8889	90.8889	0.00252024	3.89e-05	0.0602752	0.00456237	0	0.0418122
PICE	0_12329_02	candidate	0	0	0	0	0	0	0	0	0	0	0	0	0	0	0	0	0	0	311	306.6	6	235.644	70.9556	76.9556	0.008974	3.95e-05	0.0281667	0.000209819	#DIV/0!	0.318604
PICE	0_12588	candidate	0	0	0	0	0	0	0	0	0	0	0	0	0	0	0	0	0	0	541	282	259	224.889	57.1111	316.111	0.00569247	0.00129141	0.0751871	0.00288956	#DIV/0!	0.0757108
PICE	0_12683	control	0	0	0	0	0	0	0	0	0	0	0	0	0	0	0	0	0	0	524	384	126	313.667	70.3333	196.333	0.0217544	0.000938535	0.04501	0	#DIV/0!	0.483325
PICE	0_12745	candidate	0	0	0	0	0	0	0	0	0	0	0	0	0	0	0	0	0	0	446	444	0	351.722	92.2778	92.2778	0.0002735	0.000912545	0.09759	0	#DIV/0!	0.00280254
PICE	0_13237	candidate	0.00090747	0.000911761	0	0	0.00373384	0.00373384	0.000588235	0.000591017	0	0	0.00242033	0.00242033	1	1	0	0	1	1	425	423	0	319.708	103.292	103.292	0.0071975	6.64e-06	0.0825825	0.00433427	0	0.0871553
PICE	0_1347	control	0	0	0	0	0	0	0	0	0	0	0	0	0	0	0	0	0	0	402	402	0	319.444	82.5556	82.5556	0.015595	0.00173019	0.0794589	0.00273737	#DIV/0!	0.196265
PICE	0_13552	control	0.00393095	0.00237762	0.00467221	0.00290392	0	0.00429023	0.0041548	0.00251301	0.00493827	0.00306928	0	0.00453454	5	1	4	1	0	4	468	154.75	315	126.704	28.0463	343.046	0.0124389	0.00473703	0.0439689	1.67e-05	#DIV/0!	0.282902
PICE	0_13680	candidate	0.00204061	0.00279475	0	0	0.0117664	0.00465916	0.00132275	0.00181159	0	0	0.00762712	0.00302013	2	2	0	0	2	2	378	276	100	210.444	65.5556	165.556	0	0	0.0598038	0.00330946	0	0
PICE	0_13913	candidate	0.00492308	0.00496124	0	0.00156075	0.0181233	0.0181233	0.00615385	0.00620155	0	0.00195094	0.0226542	0.0226542	4	4	0	1	3	3	390	387	0	307.544	79.4556	79.4556	0.012142	0.00158358	0.0370247	0.00396623	0.0861182	0.327944
PICE	0_13957	candidate	0.000971078	0	0.00132714	0	0	0.00124577	0.00133038	0	0.00181818	0	0	0.0017067	1	0	1	0	0	1	451	114	330	92.4444	21.5556	351.556	NA	NA	NA	NA	#DIV/0!	#VALUE!
PICE	0_14122	control	0	0	0	0	0	0	0	0	0	0	0	0	0	0	0	0	0	0	371	369	0	278.944	90.0556	90.0556	0.0164067	0.00328602	0.07601	0	#DIV/0!	0.215849
PICE	0_14221	candidate	0.00553542	0.00362812	0.00914286	0	0.0168028	0.0113629	0.00691928	0.00453515	0.0114286	0	0.0210035	0.0142036	7	3	4	0	3	7	607	396.9	210	311.2	85.7	295.7	0.0144945	0.00170938	0.0375767	0.00761342	0	0.385732
PICE	0_14694	control	NA	NA	NA	NA	NA	NA	NA	NA	NA	NA	NA	NA	NA	NA	NA	NA	NA	NA	NA	NA	NA	NA	NA	NA	NA	NA	NA	NA	#VALUE!	#VALUE!
PICE	0_14837	control	0	0	0	0	0	0	0	0	0	0	0	0	0	0	0	0	0	0	418	411.5	0	322.889	88.6111	88.6111	NA	NA	NA	NA	#DIV/0!	#VALUE!
PICE	0_14976	control	0	0	0	0	0	0	0	0	0	0	0	0	0	0	0	0	0	0	475	450	0	345.722	104.278	104.278	NA	NA	NA	NA	#DIV/0!	#VALUE!
PICE	0_14986	control	NA	NA	NA	NA	NA	NA	NA	NA	NA	NA	NA	NA	NA	NA	NA	NA	NA	NA	NA	NA	NA	NA	NA	NA	NA	NA	NA	NA	#VALUE!	#VALUE!
PICE	0_15032	control	NA	NA	NA	NA	NA	NA	NA	NA	NA	NA	NA	NA	NA	NA	NA	NA	NA	NA	NA	NA	NA	NA	NA	NA	NA	NA	NA	NA	#VALUE!	#VALUE!
PICE	0_15075	candidate	0.000904022	0.000908486	0	0.001151	0	0	0.000955501	0.000960219	0	0.00121655	0	0	1	1	0	1	0	0	407	405	0	319.667	85.3333	85.3333	0.0221612	0.00252266	0.0368252	0.00251725	#DIV/0!	0.601795
PICE	0_15187	control	0	0	0	0	0	0	0	0	0	0	0	0	0	0	0	0	0	0	454	450	0	345.444	104.556	104.556	0.01217	0	0.0299571	0.0028664	#DIV/0!	0.406248
PICE	0_15329	control	0	0	0	0	0	0	0	0	0	0	0	0	0	0	0	0	0	0	453	375	65	293.111	81.8889	146.889	NA	NA	NA	NA	#DIV/0!	#VALUE!
PICE	0_15361	control	0.00147766	0.00148561	0	0	0.00665392	0.00665392	0.00200803	0.00201884	0	0	0.0090422	0.0090422	1	1	0	0	1	1	249	247.667	0	192.37	55.2963	55.2963	0.0329089	0.00139049	0.0625167	0.0105497	0	0.526402
PICE	0_15762	control	0	0	0	0	0	0	0	0	0	0	0	0	0	0	0	0	0	0	360	348	0	278.444	69.5556	69.5556	NA	NA	NA	NA	#DIV/0!	#VALUE!
PICE	0_15867	candidate	0	0	0	0	0	0	0	0	0	0	0	0	0	0	0	0	0	0	471	297	174	233.111	63.8889	237.889	0.009194	0	0.03096	0	#DIV/0!	0.296964
PICE	0_15991	candidate	0.00116068	0	0.00427834	0	0	0.00275265	0.00175254	0	0.00645995	0	0	0.00415628	1	0	1	0	0	1	317	225	86	177.333	47.6667	133.667	NA	NA	NA	NA	#DIV/0!	#VALUE!
PICE	0_16068	control	0.00656563	0.00523286	0.00880928	0.0044473	0.00809134	0.00861811	0.00459594	0.003663	0.0061665	0.00311311	0.00566394	0.00603268	6	3	3	2	1	4	373	234	139	183.556	50.4444	189.444	0.0401679	0.00132031	0.0311096	0.00989834	0.549637	1.29118
PICE	0_16197	candidate	0.000888349	0	0.00236733	0	0	0.00174833	0.000676133	0	0.0018018	0	0	0.00133067	1	0	1	0	0	1	493	306	185	240.5	65.5	250.5	0.0419987	0.00725378	0.069012	0.00557422	#DIV/0!	0.60857
PICE	0_16889	candidate	0	0	0	0	0	0	0	0	0	0	0	0	0	0	0	0	0	0	306	303	0	233.444	69.5556	69.5556	NA	NA	NA	NA	#DIV/0!	#VALUE!
PICE	0_17017	control	0	0	0	0	0	0	0	0	0	0	0	0	0	0	0	0	0	0	407	246	161	190.889	55.1111	216.111	0	0	0.01293	0	#DIV/0!	0
PICE	0_17086	control	0	0	0	0	0	0	0	0	0	0	0	0	0	0	0	0	0	0	279	189	85	147.444	41.5556	126.556	NA	NA	NA	NA	#DIV/0!	#VALUE!
PICE	0_17197	candidate	0.0018315	0	0.00694444	0	0	0.00449775	0.0018315	0	0.00694444	0	0	0.00449775	1	0	1	0	0	1	546	402	144	323.667	78.3333	222.333	0.00651282	0.000695003	0.0942129	2.87e-05	#DIV/0!	0.0691288
PICE	0_17206	control	0	0	0	0	0	0	0	0	0	0	0	0	0	0	0	0	0	0	421	390	0	313.333	76.6667	76.6667	NA	NA	NA	NA	#DIV/0!	#VALUE!
PICE	0_17215	candidate	0	0	0	0	0	0	0	0	0	0	0	0	0	0	0	0	0	0	477	477	0	374.5	102.5	102.5	0	0	0.03232	0	#DIV/0!	0
PICE	0_17247	candidate	0	0	0	0	0	0	0	0	0	0	0	0	0	0	0	0	0	0	421	420	0	337.444	82.5556	82.5556	0.0252156	0.00171816	0.0499044	0.00273548	#DIV/0!	0.505277
PICE	0_17368	control	NA	NA	NA	NA	NA	NA	NA	NA	NA	NA	NA	NA	NA	NA	NA	NA	NA	NA	NA	NA	NA	NA	NA	NA	NA	NA	NA	NA	#VALUE!	#VALUE!
PICE	0_17419	control	NA	NA	NA	NA	NA	NA	NA	NA	NA	NA	NA	NA	NA	NA	NA	NA	NA	NA	NA	NA	NA	NA	NA	NA	NA	NA	NA	NA	#VALUE!	#VALUE!
PICE	0_17419	control	NA	NA	NA	NA	NA	NA	NA	NA	NA	NA	NA	NA	NA	NA	NA	NA	NA	NA	NA	NA	NA	NA	NA	NA	NA	NA	NA	NA	#VALUE!	#VALUE!
PICE	0_177	control	0.0608696	0.042328	0.0769231	0.0564263	0	0.0650995	0.0608696	0.042328	0.0769231	0.0564263	0	0.0650995	14	4	10	4	0	10	230	94.5	130	70.8889	23.6111	153.611	NA	NA	NA	NA	#DIV/0!	#VALUE!
PICE	0_18267	candidate	0.00122299	0.0012285	0	0	0.00475918	0.00475918	0.00112108	0.00112613	0	0	0.00436258	0.00436258	1	1	0	0	1	1	446	444	0	329.389	114.611	114.611	0.02587	0	0.0865025	0.004145	0	0.299067
PICE	0_18439	candidate	NA	NA	NA	NA	NA	NA	NA	NA	NA	NA	NA	NA	NA	NA	NA	NA	NA	NA	NA	NA	NA	NA	NA	NA	NA	NA	NA	NA	#VALUE!	#VALUE!
PICE	0_18470	control	0	0	0	0	0	0	0	0	0	0	0	0	0	0	0	0	0	0	418	452.5	0	355.463	97.037	97.037	NA	NA	NA	NA	#DIV/0!	#VALUE!
PICE	0_18587	control	0.00166297	0.00131435	0.00256082	0	0.00605189	0.00359882	0.00152439	0.00120482	0.00234742	0	0.00554757	0.00329892	2	1	1	0	1	2	656	415	213	324.87	90.1296	303.13	0.0215302	0.00120899	0.0434984	0.00503887	0	0.494965
PICE	0_18588	candidate	NA	NA	NA	NA	NA	NA	NA	NA	NA	NA	NA	NA	NA	NA	NA	NA	NA	NA	NA	NA	NA	NA	NA	NA	NA	NA	NA	NA	#VALUE!	#VALUE!
PICE	0_18619	candidate	NA	NA	NA	NA	NA	NA	NA	NA	NA	NA	NA	NA	NA	NA	NA	NA	NA	NA	NA	NA	NA	NA	NA	NA	NA	NA	NA	NA	#VALUE!	#VALUE!
PICE	0_18809	candidate	0	0	0	0	0	0	0	0	0	0	0	0	0	0	0	0	0	0	431	210	219	159.444	50.5556	269.556	0.0198067	0.00277909	0.0409306	0.00484157	#DIV/0!	0.483909
PICE	0_2576	candidate	NA	NA	NA	NA	NA	NA	NA	NA	NA	NA	NA	NA	NA	NA	NA	NA	NA	NA	NA	NA	NA	NA	NA	NA	NA	NA	NA	NA	#VALUE!	#VALUE!
PICE	0_2775	candidate	0.00180205	0.00203066	0.0016197	0	0.00742115	0.00265904	0.00126143	0.00142146	0.00113379	0	0.00519481	0.00186133	2	1	1	0	1	2	453	201	252	146	55	307	0.026035	1.51e-05	0.087283	0.00899968	0	0.298283
PICE	0_3073	candidate	0	0	0	0	0	0	0	0	0	0	0	0	0	0	0	0	0	0	438	435	0	340.111	94.8889	94.8889	0.0319033	0.00552581	0.0400327	0.00529693	#DIV/0!	0.796932
PICE	0_3128	candidate	0	0	0	0	0	0	0	0	0	0	0	0	0	0	0	0	0	0	457	213	244	163.222	49.7778	293.778	0.02606	0	0.0148	0	#DIV/0!	1.76081
PICE	0_3415	candidate	0.00690846	0.00675676	0.00793651	0.00576646	0.0102916	0.00896191	0.00690846	0.00675676	0.00793651	0.00576646	0.0102916	0.00896191	4	3	1	2	1	2	579	444	126	346.833	97.1667	223.167	0.0357275	0.00331778	0.102283	0.00445976	0.560307	0.349301
PICE	0_3861	candidate	0	0	0	0	0	0	0	0	0	0	0	0	0	0	0	0	0	0	400	399	0	313.389	85.6111	85.6111	NA	NA	NA	NA	#DIV/0!	#VALUE!
PICE	0_3969	candidate	0.0048	0.00516129	0	0.00672217	0	0	0.006	0.00645161	0	0.00840271	0	0	2	2	0	2	0	0	200	186	0	142.811	43.1889	43.1889	NA	NA	NA	NA	#DIV/0!	#VALUE!
PICE	0_4032	candidate	0.00209314	0.00210937	0	0.00133231	0.00506137	0.00506137	0.002442	0.00246093	0	0.00155436	0.00590493	0.00590493	2	2	0	1	1	1	390	387	0	306.357	80.6429	80.6429	0.0515163	0.00370969	0.0776084	0.00945767	0.263231	0.663798
PICE	0_4105	control	0	0	0	0	0	0	0	0	0	0	0	0	0	0	0	0	0	0	458	144	305	114	30	335	NA	NA	NA	NA	#DIV/0!	#VALUE!
PICE	0_4282	control	NA	NA	NA	NA	NA	NA	NA	NA	NA	NA	NA	NA	NA	NA	NA	NA	NA	NA	NA	NA	NA	NA	NA	NA	NA	NA	NA	NA	#VALUE!	#VALUE!
PICE	0_4394	control	0	0	0	0	0	0	0	0	0	0	0	0	0	0	0	0	0	0	438	399	10	317.667	81.3333	91.3333	NA	NA	NA	NA	#DIV/0!	#VALUE!
PICE	0_444	candidate	NA	NA	NA	NA	NA	NA	NA	NA	NA	NA	NA	NA	NA	NA	NA	NA	NA	NA	NA	NA	NA	NA	NA	NA	NA	NA	NA	NA	#VALUE!	#VALUE!
PICE	0_4588	candidate	0	0	0	0	0	0	0	0	0	0	0	0	0	0	0	0	0	0	220	198	19	155.667	42.3333	61.3333	NA	NA	NA	NA	#DIV/0!	#VALUE!
PICE	0_4756	candidate	0	0	0	0	0	0	0	0	0	0	0	0	0	0	0	0	0	0	428	393	0	303.389	89.6111	89.6111	NA	NA	NA	NA	#DIV/0!	#VALUE!
PICE	0_4764	candidate	0	0	0	0	0	0	0	0	0	0	0	0	0	0	0	0	0	0	447	443	0	350.111	92.8889	92.8889	0.0334533	8.16e-05	0.113833	0.000571548	#DIV/0!	0.29388
PICE	0_5038	control	0	0	0	0	0	0	0	0	0	0	0	0	0	0	0	0	0	0	264	258	0	202.111	55.8889	55.8889	0.01753	0.000121805	0.059585	0.000177632	#DIV/0!	0.294202
PICE	0_5601	control	NA	NA	NA	NA	NA	NA	NA	NA	NA	NA	NA	NA	NA	NA	NA	NA	NA	NA	NA	NA	NA	NA	NA	NA	NA	NA	NA	NA	#VALUE!	#VALUE!
PICE	0_6047	control	NA	NA	NA	NA	NA	NA	NA	NA	NA	NA	NA	NA	NA	NA	NA	NA	NA	NA	NA	NA	NA	NA	NA	NA	NA	NA	NA	NA	#VALUE!	#VALUE!
PICE	0_6116	control	0.0101833	0.0126263	0	0.00647017	0.0345269	0.0164936	0.0101833	0.0126263	0	0.00647017	0.0345269	0.0164936	5	5	0	2	3	3	491	396	95	309.111	86.8889	181.889	0.0350782	0.000992702	0.0716079	0.0144082	0.187395	0.489865
PICE	0_6448	candidate	0.00168634	0	0.00689655	0	0	0.00429799	0.00168634	0	0.00689655	0	0	0.00429799	1	0	1	0	0	1	593	429	145	341.333	87.6667	232.667	0.00661319	1.15e-06	0.0694294	0.00433174	#DIV/0!	0.0952506
PICE	0_6465	candidate	0	0	0	0	0	0	0	0	0	0	0	0	0	0	0	0	0	0	417	414	0	327.111	86.8889	86.8889	0.01861	0	0.09709	0	#DIV/0!	0.191678
PICE	0_6878	candidate	0	0	0	0	0	0	0	0	0	0	0	0	0	0	0	0	0	0	435	432	0	337.111	94.8889	94.8889	0.01974	0	0.1134	0	#DIV/0!	0.174074
PICE	0_7001	control	0	0	0	0	0	0	0	0	0	0	0	0	0	0	0	0	0	0	416	414	0	323.722	90.2778	90.2778	0.0148964	0.00116698	0.0241491	0.0029536	#DIV/0!	0.61685
PICE	0_7009	candidate	0	0	0	0	0	0	0	0	0	0	0	0	0	0	0	0	0	0	409	405	0	317.556	87.4444	87.4444	0.002991	0	0.0850233	0.00780582	#DIV/0!	0.0351786
PICE	0_7033	control	NA	NA	NA	NA	NA	NA	NA	NA	NA	NA	NA	NA	NA	NA	NA	NA	NA	NA	NA	NA	NA	NA	NA	NA	NA	NA	NA	NA	#VALUE!	#VALUE!
PICE	0_7171	control	0	0	0	0	0	0	0	0	0	0	0	0	0	0	0	0	0	0	418	69	346	53.8889	15.1111	361.111	NA	NA	NA	NA	#DIV/0!	#VALUE!
PICE	0_7471	control	NA	NA	NA	NA	NA	NA	NA	NA	NA	NA	NA	NA	NA	NA	NA	NA	NA	NA	NA	NA	NA	NA	NA	NA	NA	NA	NA	NA	#VALUE!	#VALUE!
PICE	0_771	candidate	0.0017412	0.0018075	0	0.00224139	0	0	0.00193486	0.00200854	0	0.00249069	0	0	2	2	0	2	0	0	443	426.75	0	344.139	82.6111	82.6111	NA	NA	NA	NA	#DIV/0!	#VALUE!
PICE	0_7793	candidate	0	0	0	0	0	0	0	0	0	0	0	0	0	0	0	0	0	0	242	225	0	176.5	48.5	48.5	0	0	0.0405763	0.0007897	#DIV/0!	0
PICE	0_7808	candidate	0	0	0	0	0	0	0	0	0	0	0	0	0	0	0	0	0	0	389	387	0	311.833	75.1667	75.1667	0.06964	0.00685285	0.243725	0.00233889	#DIV/0!	0.285732
PICE	0_7844	candidate	0	0	0	0	0	0	0	0	0	0	0	0	0	0	0	0	0	0	400	396	0	312.889	83.1111	83.1111	0.00771764	3.13e-05	0.0691086	0.00367791	#DIV/0!	0.111674
PICE	0_8111	candidate	NA	NA	NA	NA	NA	NA	NA	NA	NA	NA	NA	NA	NA	NA	NA	NA	NA	NA	NA	NA	NA	NA	NA	NA	NA	NA	NA	NA	#VALUE!	#VALUE!
PICE	0_8187	candidate	0	0	0	0	0	0	0	0	0	0	0	0	0	0	0	0	0	0	320	318	0	245.222	72.7778	72.7778	0.0146621	0.00123804	0.0567329	0.00272271	#DIV/0!	0.258442
PICE	0_8359	candidate	NA	NA	NA	NA	NA	NA	NA	NA	NA	NA	NA	NA	NA	NA	NA	NA	NA	NA	NA	NA	NA	NA	NA	NA	NA	NA	NA	NA	#VALUE!	#VALUE!
PICE	0_846	control	0.000797734	0.00122677	0	0	0.00576258	0.0017731	0.0010929	0.00168067	0	0	0.00789474	0.00242915	1	1	0	0	1	1	549	357	171	281	76	247	NA	NA	NA	NA	0	#VALUE!
PICE	0_8479	candidate	0	0	0	0	0	0	0	0	0	0	0	0	0	0	0	0	0	0	597	396	167	312.111	83.8889	250.889	0.00854927	1.15e-05	0.0733233	0.00231597	#DIV/0!	0.116597
PICE	0_8531	candidate	0	0	0	0	0	0	0	0	0	0	0	0	0	0	0	0	0	0	510	414	91	321.222	92.7778	183.778	0.02767	0	0.1139	0	#DIV/0!	0.242932
PICE	0_8549	control	0.00228311	0	0.00550964	0	0	0.00415656	0.00228311	0	0.00550964	0	0	0.00415656	1	0	1	0	0	1	292	165	121	125.611	39.3889	160.389	NA	NA	NA	NA	#DIV/0!	#VALUE!
PICE	0_8844	candidate	0.00106952	0.0013986	0	0	0.00705329	0.00276413	0.00130719	0.0017094	0	0	0.00862069	0.00337838	1	1	0	0	1	1	510	390	120	312.667	77.3333	197.333	0.00606729	0.000958528	0.10781	0.0091066	0	0.0562778
PICE	0_9383	control	0	0	0	0	0	0	0	0	0	0	0	0	0	0	0	0	0	0	481	480	0	382.5	97.5	97.5	0.0138871	0.00128614	0.0552782	0.00247049	#DIV/0!	0.251221
PICE	0_9389	candidate	0	0	0	0	0	0	0	0	0	0	0	0	0	0	0	0	0	0	511	186	320	145.556	40.4444	360.444	0	0	0.074584	0.000888798	#DIV/0!	0
PICE	0_9408	control	0.00105495	0.0010596	0	0	0.00470845	0.00470845	0.00131868	0.0013245	0	0	0.00588556	0.00588556	1	1	0	0	1	1	455	453	0	351.056	101.944	101.944	0.00938414	3.52e-07	0.0652677	0.0040408	0	0.143779
PICE	0_9577	control	0.00120603	0.002	0	0.00255773	0	0	0.00150754	0.0025	0	0.00319716	0	0	1	1	0	1	0	0	398	240	158	187.667	52.3333	210.333	0.0038244	0.00329152	0.1347	0	#DIV/0!	0.028392
PICE	0_9749	control	0	0	0	0	0	0	0	0	0	0	0	0	0	0	0	0	0	0	440	438	0	337.278	100.722	100.722	0.0218188	0.000182954	0.102672	0.00929629	#DIV/0!	0.21251
PICE	0_9750	control	0.00120649	0.00120649	0	0.00154029	0	0	0.00146924	0.00146924	0	0.00187573	0	0	1	1	0	1	0	0	363	363	0	284.333	78.6667	78.6667	NA	NA	NA	NA	#DIV/0!	#VALUE!
PICE	1_3086	control	NA	NA	NA	NA	NA	NA	NA	NA	NA	NA	NA	NA	NA	NA	NA	NA	NA	NA	NA	NA	NA	NA	NA	NA	NA	NA	NA	NA	#VALUE!	#VALUE!
PICE	1_6493	control	0.000892641	0.00100536	0	0.00131353	0	0	0.0013468	0.00151688	0	0.00198183	0	0	1	1	0	1	0	0	396	351.6	42	269.111	82.4889	124.489	NA	NA	NA	NA	#DIV/0!	#VALUE!
PICE	2_10059	candidate	0.00577358	0.00558949	0.0061873	0.00702647	0	0.00537595	0.00855432	0.00828157	0.0091673	0.0104106	0	0.00796519	5	2	3	2	0	3	334	138	187	109.778	28.2222	215.222	NA	NA	NA	NA	#DIV/0!	#VALUE!
PICE	2_1023	candidate	0.00169422	0	0.00755097	0	0	0.00439543	0.00128949	0	0.00574713	0	0	0.00334541	2	0	2	0	0	2	517	399	116	315.722	83.2778	199.278	0.007223	0	0.0929971	0.00993727	#DIV/0!	0.0776691
PICE	2_10352	candidate	0.0043956	0.00441501	0	0	0.0205714	0.0205714	0.0043956	0.00441501	0	0	0.0205714	0.0205714	2	2	0	0	2	2	455	453	0	355.778	97.2222	97.2222	0.00979995	0.000213836	0.074334	0.0119122	0	0.131837
PICE	2_1160	candidate	0	0	0	0	0	0	0	0	0	0	0	0	0	0	0	0	0	0	416	414	0	321.833	92.1667	92.1667	0.0215175	0.00164683	0.155125	0.00417197	#DIV/0!	0.138711
PICE	2_1359	control	NA	NA	NA	NA	NA	NA	NA	NA	NA	NA	NA	NA	NA	NA	NA	NA	NA	NA	NA	NA	NA	NA	NA	NA	NA	NA	NA	NA	#VALUE!	#VALUE!
PICE	2_1501	control	0	0	0	0	0	0	0	0	0	0	0	0	0	0	0	0	0	0	420	417	0	328.056	88.9444	88.9444	0.0161856	0.00145603	0.173119	0.00224136	#DIV/0!	0.0934943
PICE	2_1528	candidate	0.00228547	0.00229536	0	0.000993248	0.00666256	0.00666256	0.0012931	0.0012987	0	0.000561973	0.00376963	0.00376963	3	3	0	1	2	2	464	462	0	355.889	106.111	106.111	0.0192476	0.000844872	0.0631325	0.00450163	0.149079	0.304876
PICE	2_1818	candidate	0	0	0	0	0	0	0	0	0	0	0	0	0	0	0	0	0	0	400	399	0	312.944	86.0556	86.0556	0.009882	0.000775797	0.12617	0.00426903	#DIV/0!	0.0783229
PICE	2_2240	control	0	0	0	0	0	0	0	0	0	0	0	0	0	0	0	0	0	0	417	195	208	153	42	250	NA	NA	NA	NA	#DIV/0!	#VALUE!
PICE	2_2769	control	NA	NA	NA	NA	NA	NA	NA	NA	NA	NA	NA	NA	NA	NA	NA	NA	NA	NA	NA	NA	NA	NA	NA	NA	NA	NA	NA	NA	#VALUE!	#VALUE!
PICE	2_2799	control	0	0	0	0	0	0	0	0	0	0	0	0	0	0	0	0	0	0	457	243	199	191.444	51.5556	250.556	NA	NA	NA	NA	#DIV/0!	#VALUE!
PICE	2_2960	candidate	0	0	0	0	0	0	0	0	0	0	0	0	0	0	0	0	0	0	568	246	322	198.222	47.7778	369.778	NA	NA	NA	NA	#DIV/0!	#VALUE!
PICE	2_3083	candidate	0.0096725	0.00974522	0	0.00687369	0.0195416	0.0195416	0.00547264	0.00551378	0	0.00388909	0.0110565	0.0110565	11	11	0	6	5	5	402	399	0	308.556	90.4444	90.4444	0.016098	0.0070676	0.180584	0.0101468	0.351747	0.0891441
PICE	2_3265	candidate	0.00123916	0.001554	0	0.0019685	0	0	0.00123916	0.001554	0	0.0019685	0	0	1	1	0	1	0	0	538	429	95	338.667	90.3333	185.333	NA	NA	NA	NA	#DIV/0!	#VALUE!
PICE	2_3307	candidate	0.00213333	0.00180995	0.00266667	0.00228257	0	0.00204333	0.00266667	0.00226244	0.00333333	0.00285322	0	0.00255416	2	1	1	1	0	1	450	265.2	180	210.289	54.9111	234.911	NA	NA	NA	NA	#DIV/0!	#VALUE!
PICE	2_3465	control	NA	NA	NA	NA	NA	NA	NA	NA	NA	NA	NA	NA	NA	NA	NA	NA	NA	NA	NA	NA	NA	NA	NA	NA	NA	NA	NA	NA	#VALUE!	#VALUE!
PICE	2_3720	control	0	0	0	0	0	0	0	0	0	0	0	0	0	0	0	0	0	0	445	426	0	324.778	101.222	101.222	NA	NA	NA	NA	#DIV/0!	#VALUE!
PICE	2_3726	candidate	0	0	0	0	0	0	0	0	0	0	0	0	0	0	0	0	0	0	443	237	204	182.722	54.2778	258.278	0.03425	0	0.09391	0	#DIV/0!	0.364711
PICE	2_3742	candidate	NA	NA	NA	NA	NA	NA	NA	NA	NA	NA	NA	NA	NA	NA	NA	NA	NA	NA	NA	NA	NA	NA	NA	NA	NA	NA	NA	NA	#VALUE!	#VALUE!
PICE	2_3852	candidate	0	0	0	0	0	0	0	0	0	0	0	0	0	0	0	0	0	0	464	126	331	100.333	25.6667	356.667	NA	NA	NA	NA	#DIV/0!	#VALUE!
PICE	2_4029	candidate	0.00349819	0.00369952	0	0	0.0166904	0.0134815	0.00469712	0.00496745	0	0	0.0224106	0.0181021	4	4	0	0	4	4	441	417	22	324.569	92.4306	114.431	0.0260527	0.000730582	0.105181	0.0145106	0	0.247693
PICE	2_4183	candidate	0	0	0	0	0	0	0	0	0	0	0	0	0	0	0	0	0	0	439	438	0	336.389	101.611	101.611	0.00645333	0.000800042	0.0822978	0.00635695	#DIV/0!	0.0784144
PICE	2_4235	control	0	0	0	0	0	0	0	0	0	0	0	0	0	0	0	0	0	0	400	255	129	209.333	45.6667	174.667	NA	NA	NA	NA	#DIV/0!	#VALUE!
PICE	2_4723	candidate	0	0	0	0	0	0	0	0	0	0	0	0	0	0	0	0	0	0	516	396	116	308.889	87.1111	203.111	NA	NA	NA	NA	#DIV/0!	#VALUE!
PICE	2_5636	candidate	0	0	0	0	0	0	0	0	0	0	0	0	0	0	0	0	0	0	465	417	47	339.111	77.8889	124.889	0.01333	0.00196988	0.105755	0.00955176	#DIV/0!	0.126046
PICE	2_5668	candidate	0.00516432	0.00591279	0.00438596	0.00742192	0	0.0031279	0.00516432	0.00591279	0.00438596	0.00742192	0	0.0031279	5	4	1	4	0	1	710	451	228	359.296	91.7037	319.704	0.02222	0	0.04688	0	#DIV/0!	0.473976
PICE	2_5724	control	NA	NA	NA	NA	NA	NA	NA	NA	NA	NA	NA	NA	NA	NA	NA	NA	NA	NA	NA	NA	NA	NA	NA	NA	NA	NA	NA	NA	#VALUE!	#VALUE!
PICE	2_5930	control	0	0	0	0	0	0	0	0	0	0	0	0	0	0	0	0	0	0	418	339	79	267.778	71.2222	150.222	NA	NA	NA	NA	#DIV/0!	#VALUE!
PICE	2_6052	control	0.0011215	0.00112994	0	0.00143179	0	0	0.000934579	0.00094162	0	0.00119316	0	0	1	1	0	1	0	0	428	424.8	0	335.244	89.5556	89.5556	0.0134708	0.00248282	0.156423	0.00503784	#DIV/0!	0.0861176
PICE	2_6351	candidate	0.00154921	0.00155248	0	0.00100475	0.00341307	0.00341307	0.00128655	0.00128926	0	0.000606837	0.00360742	0.00360742	2	2	0	1	1	1	475	474	0	366.198	107.802	107.802	0.0304068	0.00128027	0.0269622	0.00477086	0.168219	1.12776
PICE	2_6413	candidate	0	0	0	0	0	0	0	0	0	0	0	0	0	0	0	0	0	0	571	363	172	283.333	79.6667	251.667	0.009023	0	0.04893	0	#DIV/0!	0.184406
PICE	2_6457	control	0	0	0	0	0	0	0	0	0	0	0	0	0	0	0	0	0	0	480	468	0	359.278	108.722	108.722	NA	NA	NA	NA	#DIV/0!	#VALUE!
PICE	2_6541	control	0	0	0	0	0	0	0	0	0	0	0	0	0	0	0	0	0	0	419	417	0	320.778	96.2222	96.2222	0.10105	0.000404145	0.1929	0.00080829	#DIV/0!	0.523847
PICE	2_6596	control	0.00185867	0.00187676	0	0	0.00789329	0.00789329	0.00120482	0.00121655	0	0	0.00511654	0.00511654	2	2	0	0	2	2	415	411	0	313.278	97.7222	97.7222	0.0146844	0.000892143	0.136858	0.00907816	0	0.107297
PICE	2_6635	candidate	0	0	0	0	0	0	0	0	0	0	0	0	0	0	0	0	0	0	403	174	229	132.444	41.5556	270.556	0.008476	0	0.07746	0	#DIV/0!	0.109424
PICE	2_6731	candidate	0.00246618	0.00199709	0.00465113	0	0.00847236	0.00665095	0.00139535	0.00112994	0.00263158	0	0.00479361	0.00376307	3	2	1	0	2	3	430	354	76	270.556	83.4444	159.444	0.00779889	7.28e-06	0.0910336	0.00754581	0	0.0856704
PICE	2_684	candidate	0.000790317	0.00079357	0	0	0.00334884	0.00334884	0.00109778	0.00110229	0	0	0.00465164	0.00465164	1	1	0	0	1	1	488	486	0	370.833	115.167	115.167	0.0268555	0.000106554	0.184681	0.00649811	0	0.145416
PICE	2_6906	candidate	0.00549576	0.00879765	0.00262238	0.00369591	0.0283968	0.00664064	0.00629723	0.00985663	0.00320513	0.00451722	0.0303688	0.00743997	4	3	1	1	2	3	397	186	208	147.583	38.4167	246.417	0.0258096	0.00335907	0.0234507	0.0174123	0.148745	1.10059
PICE	2_7121	control	0.00238711	0.00239234	0	0.00150771	0.00578902	0.00578902	0.00291758	0.00292398	0	0.00184275	0.00707547	0.00707547	2	2	0	1	1	1	457	456	0	361.778	94.2222	94.2222	0.00997758	0.00153054	0.0849633	0.00438055	0.260442	0.117434
PICE	2_7182	candidate	0	0	0	0	0	0	0	0	0	0	0	0	0	0	0	0	0	0	464	462	0	351.667	110.333	110.333	0.01203	0	0.09982	0	#DIV/0!	0.120517
PICE	2_7189	candidate	0	0	0	0	0	0	0	0	0	0	0	0	0	0	0	0	0	0	486	481.5	0	364.5	117	117	0.0303844	0.000147104	0.232006	0.00213837	#DIV/0!	0.130964
PICE	2_7213	control	NA	NA	NA	NA	NA	NA	NA	NA	NA	NA	NA	NA	NA	NA	NA	NA	NA	NA	NA	NA	NA	NA	NA	NA	NA	NA	NA	NA	#VALUE!	#VALUE!
PICE	2_7532	control	NA	NA	NA	NA	NA	NA	NA	NA	NA	NA	NA	NA	NA	NA	NA	NA	NA	NA	NA	NA	NA	NA	NA	NA	NA	NA	NA	NA	#VALUE!	#VALUE!
PICE	2_7803	control	0.00160256	0.00165837	0	0	0.00789474	0.00789474	0.00160256	0.00165837	0	0	0.00789474	0.00789474	1	1	0	0	1	1	416	402	0	317.556	84.4444	84.4444	0.012628	0.000271779	0.0333304	0.00611142	0	0.378875
PICE	2_7852	control	0.00128344	0.00195102	0	0.00243939	0	0	0.000831947	0.00126468	0	0.00158125	0	0	2	2	0	2	0	0	601	395.357	179	316.206	79.1508	258.151	NA	NA	NA	NA	#DIV/0!	#VALUE!
PICE	2_7961	candidate	0	0	0	0	0	0	0	0	0	0	0	0	0	0	0	0	0	0	515	379.8	97	307.533	72.2667	169.267	NA	NA	NA	NA	#DIV/0!	#VALUE!
PICE	2_7974	control	0.000783892	0.000788701	0	0	0.00393546	0.00393546	0.00050813	0.000511247	0	0	0.00255102	0.00255102	1	1	0	0	1	1	492	489	0	391	98	98	0.007855	0	0.0828987	0.00246319	0	0.0947541
PICE	2_8011	candidate	0.00135501	0	0.00294985	0	0	0.00229885	0.00135501	0	0.00294985	0	0	0.00229885	1	0	1	0	0	1	492	264	226	200	64	290	0.0154518	0.000228055	0.0670455	0.00764737	#DIV/0!	0.230468
PICE	2_8214	control	0	0	0	0	0	0	0	0	0	0	0	0	0	0	0	0	0	0	352	99	248	80.5	18.5	266.5	NA	NA	NA	NA	#DIV/0!	#VALUE!
PICE	2_8627	candidate	NA	NA	NA	NA	NA	NA	NA	NA	NA	NA	NA	NA	NA	NA	NA	NA	NA	NA	NA	NA	NA	NA	NA	NA	NA	NA	NA	NA	#VALUE!	#VALUE!
PICE	2_8852	candidate	0.000872804	0.00161409	0	0.00208001	0	0	0.000493827	0.000913242	0	0.00117686	0	0	1	1	0	1	0	0	405	219	185	169.944	49.0556	234.056	0.012948	0.00167867	0.053986	1.81e-05	#DIV/0!	0.23984
PICE	2_89	candidate	0	0	0	0	0	0	0	0	0	0	0	0	0	0	0	0	0	0	411	411	0	316.278	94.7222	94.7222	0.05227	0.00392169	0.1119	0	#DIV/0!	0.467113
PICE	2_9280	candidate	0	0	0	0	0	0	0	0	0	0	0	0	0	0	0	0	0	0	410	405	0	301.778	103.222	103.222	NA	NA	NA	NA	#DIV/0!	#VALUE!
PICE	2_9465	control	0	0	0	0	0	0	0	0	0	0	0	0	0	0	0	0	0	0	551	441	79	361.556	79.4444	158.444	NA	NA	NA	NA	#DIV/0!	#VALUE!
PICE	2_9466	candidate	0	0	0	0	0	0	0	0	0	0	0	0	0	0	0	0	0	0	435	171	263	133.111	37.8889	300.889	0.01968	0	0.110762	0.00429213	#DIV/0!	0.177678
PICE	2_9480	candidate	0	0	0	0	0	0	0	0	0	0	0	0	0	0	0	0	0	0	442	369	73	285.556	83.4444	156.444	0.0175	0	0.056165	0.00833998	#DIV/0!	0.311582
PICE	2_9542	candidate	0	0	0	0	0	0	0	0	0	0	0	0	0	0	0	0	0	0	469	465	0	367.222	97.7778	97.7778	0.0110933	4.92e-05	0.0809033	0.00793952	#DIV/0!	0.137118
PICE	2_9603	control	0	0	0	0	0	0	0	0	0	0	0	0	0	0	0	0	0	0	404	150	245	115.222	34.7778	279.778	NA	NA	NA	NA	#DIV/0!	#VALUE!
PICE	2_974	candidate	0	0	0	0	0	0	0	0	0	0	0	0	0	0	0	0	0	0	430	306	122	226.222	79.7778	201.778	0.007507	0	0.06736	0	#DIV/0!	0.111446
PICE	2_9930	candidate	0	0	0	0	0	0	0	0	0	0	0	0	0	0	0	0	0	0	446	444	0	356.667	87.3333	87.3333	0.0142167	0.000355	0.0963267	0.00380516	#DIV/0!	0.147588
PICE	CL1019Contig1	candidate	0.00207397	0.00208986	0	0.00266653	0	0	0.00190114	0.00191571	0	0.00244432	0	0	1	1	0	1	0	0	263	261	0	204.556	56.4444	56.4444	0.0223325	0.00208955	0.08671	0.000104696	#DIV/0!	0.257554
PICE	CL1061Contig1	candidate	0	0	0	0	0	0	0	0	0	0	0	0	0	0	0	0	0	0	221	219	0	174.556	44.4444	44.4444	0.047204	0.000277401	0.092798	0.000356439	#DIV/0!	0.508675
PICE	CL1064Contig1	candidate	0.00377358	0.00387597	0	0.00480384	0	0	0.00377358	0.00387597	0	0.00480384	0	0	1	1	0	1	0	0	265	258	0	208.167	49.8333	49.8333	NA	NA	NA	NA	#DIV/0!	#VALUE!
PICE	CL1154Contig1	candidate	0.0122628	0.0168445	0.0102446	0.0199239	0	0.00956991	0.0104	0.0128205	0.00935673	0.0151643	0	0.00874052	7	3	4	3	0	4	250	78	171	65.9444	12.0556	183.056	0.04335	0.0194824	0.0492333	0.000299615	#DIV/0!	0.880501
PICE	CL118Contig1	candidate	0	0	0	0	0	0	0	0	0	0	0	0	0	0	0	0	0	0	213	210	0	166.444	43.5556	43.5556	0.0128454	8.47e-06	0.0515162	0.00840116	#DIV/0!	0.249347
PICE	CL1224Contig1	candidate	0.001493	0	0.00245524	0	0	0.0021684	0.00155521	0	0.00255754	0	0	0.00225875	2	0	2	0	0	2	643	243	391	191.278	51.7222	442.722	NA	NA	NA	NA	#DIV/0!	#VALUE!
PICE	CL1308Contig1	control	NA	NA	NA	NA	NA	NA	NA	NA	NA	NA	NA	NA	NA	NA	NA	NA	NA	NA	NA	NA	NA	NA	NA	NA	NA	NA	NA	NA	#VALUE!	#VALUE!
PICE	CL1343Contig1	candidate	0	0	0	0	0	0	0	0	0	0	0	0	0	0	0	0	0	0	223	135	86	108.111	26.8889	112.889	0.0279794	0.00276608	0.107576	0.00214539	#DIV/0!	0.260089
PICE	CL139Contig2	candidate	0.016129	0.0162602	0	0.0157895	0.0178571	0.0178571	0.016129	0.0162602	0	0.0157895	0.0178571	0.0178571	4	4	0	3	1	1	248	246	0	190	56	56	0.025465	0.00317842	0.169617	0.0162398	0.884214	0.150133
PICE	CL1455Contig1_06	candidate	0	0	0	0	0	0	0	0	0	0	0	0	0	0	0	0	0	0	448	240	211	184.278	55.7222	266.722	0.0110392	3.21e-05	0.0922885	0.00549399	#DIV/0!	0.119617
PICE	CL1455Contig1_07	candidate	NA	NA	NA	NA	NA	NA	NA	NA	NA	NA	NA	NA	NA	NA	NA	NA	NA	NA	NA	NA	NA	NA	NA	NA	NA	NA	NA	NA	#VALUE!	#VALUE!
PICE	CL149Contig3	candidate	0.00130822	0.00130822	0	0	0.00615322	0.00615322	0.00152625	0.00152625	0	0	0.00717875	0.00717875	1	1	0	0	1	1	312	312	0	245.667	66.3333	66.3333	0.0392053	0.00216138	0.107698	0.0102127	0	0.36403
PICE	CL1588Contig1	control	0	0	0	0	0	0	0	0	0	0	0	0	0	0	0	0	0	0	223	222	0	176.778	45.2222	45.2222	0.00165023	0.0025969	0.0792206	0.00552789	#DIV/0!	0.0208309
PICE	CL1659Contig1	candidate	0.00406456	0.00669914	0	0.00848341	0	0	0.00309358	0.00509879	0	0.00645682	0	0	4	4	0	4	0	0	431	261.5	158	206.5	55	213	0.0310514	0.00436374	0.0507441	0.0132527	#DIV/0!	0.611921
PICE	CL1661Contig1	candidate	NA	NA	NA	NA	NA	NA	NA	NA	NA	NA	NA	NA	NA	NA	NA	NA	NA	NA	NA	NA	NA	NA	NA	NA	NA	NA	NA	NA	#VALUE!	#VALUE!
PICE	CL1692Contig1	candidate	0	0	0	0	0	0	0	0	0	0	0	0	0	0	0	0	0	0	389	231	153	186.778	44.2222	197.222	0.006174	0	0.04165	0	#DIV/0!	0.148235
PICE	CL1698Contig1	control	NA	NA	NA	NA	NA	NA	NA	NA	NA	NA	NA	NA	NA	NA	NA	NA	NA	NA	NA	NA	NA	NA	NA	NA	NA	NA	NA	NA	#VALUE!	#VALUE!
PICE	CL1760Contig1	candidate	0	0	0	0	0	0	0	0	0	0	0	0	0	0	0	0	0	0	258	165	90	132.222	32.7778	122.778	NA	NA	NA	NA	#DIV/0!	#VALUE!
PICE	CL1806Contig1	control	0	0	0	0	0	0	0	0	0	0	0	0	0	0	0	0	0	0	316	312	0	237	75	75	0	0	0.139687	0.00821624	#DIV/0!	0
PICE	CL1905Contig1	candidate	0	0	0	0	0	0	0	0	0	0	0	0	0	0	0	0	0	0	464	188	275	145.611	42.3889	317.389	0	0	0.017489	0.00421435	#DIV/0!	0
PICE	CL2101Contig1	candidate	0	0	0	0	0	0	0	0	0	0	0	0	0	0	0	0	0	0	200	117	82	90.9444	26.0556	108.056	0.02344	0	0.02787	0	#DIV/0!	0.841048
PICE	CL2123Contig1	candidate	0	0	0	0	0	0	0	0	0	0	0	0	0	0	0	0	0	0	264	261	0	198.111	62.8889	62.8889	0.0312153	0.00359886	0.0642482	0.00706648	#DIV/0!	0.485854
PICE	CL2272Contig1	candidate	0	0	0	0	0	0	0	0	0	0	0	0	0	0	0	0	0	0	250	249	0	195	54	54	0	0	0.131465	0.00335353	#DIV/0!	0
PICE	CL2297Contig1	candidate	0	0	0	0	0	0	0	0	0	0	0	0	0	0	0	0	0	0	210	207	0	157.333	49.6667	49.6667	0.0198122	0.0014176	0.02689	8.28e-05	#DIV/0!	0.736788
PICE	CL2332Contig1	candidate	0	0	0	0	0	0	0	0	0	0	0	0	0	0	0	0	0	0	428	210.9	211	168.422	42.4778	253.478	0.02714	0.000875172	0.046018	0.00115876	#DIV/0!	0.589769
PICE	CL2350Contig1	control	0	0	0	0	0	0	0	0	0	0	0	0	0	0	0	0	0	0	289	285	0	217.722	67.2778	67.2778	0.01676	0	0.0766247	0.00290954	#DIV/0!	0.218728
PICE	CL243Contig1	candidate	NA	NA	NA	NA	NA	NA	NA	NA	NA	NA	NA	NA	NA	NA	NA	NA	NA	NA	NA	NA	NA	NA	NA	NA	NA	NA	NA	NA	#VALUE!	#VALUE!
PICE	CL2472Contig1	candidate	0.0010918	0.00113561	0	0.00141595	0	0	0.000659413	0.000685871	0	0.000855188	0	0	1	1	0	1	0	0	337	324	0	259.852	64.1481	64.1481	NA	NA	NA	NA	#DIV/0!	#VALUE!
PICE	CL2475Contig1	control	0.00218182	0.00367309	0	0.00466644	0	0	0.00266667	0.00448934	0	0.00570342	0	0	1	1	0	1	0	0	250	148.5	83	116.889	31.6111	114.611	NA	NA	NA	NA	#DIV/0!	#VALUE!
PICE	CL2492Contig1	candidate	0.0540541	0.0571429	0	0.0491468	0.0847059	0.0847059	0.0540541	0.0571429	0	0.0491468	0.0847059	0.0847059	12	12	0	8	4	4	222	210	0	162.778	47.2222	47.2222	NA	NA	NA	NA	0.580205	#VALUE!
PICE	CL2565Contig1	control	0	0	0	0	0	0	0	0	0	0	0	0	0	0	0	0	0	0	261	78	182	60.3333	17.6667	199.667	0.01923	0	0	0	#DIV/0!	#DIV/0!
PICE	CL2637Contig1	candidate	0	0	0	0	0	0	0	0	0	0	0	0	0	0	0	0	0	0	238	237	0	187.389	49.6111	49.6111	0	0	0.0832178	0.00729836	#DIV/0!	0
PICE	CL3007Contig1	candidate	0	0	0	0	0	0	0	0	0	0	0	0	0	0	0	0	0	0	411	210	200	162.111	47.8889	247.889	0.05011	0	0.0274	0	#DIV/0!	1.82883
PICE	CL3019Contig1	candidate	0	0	0	0	0	0	0	0	0	0	0	0	0	0	0	0	0	0	371	162	209	126.667	35.3333	244.333	0	0	0.0997833	0.00572354	#DIV/0!	0
PICE	CL3036Contig1	candidate	0	0	0	0	0	0	0	0	0	0	0	0	0	0	0	0	0	0	268	258	0	209.833	48.1667	48.1667	NA	NA	NA	NA	#DIV/0!	#VALUE!
PICE	CL305Contig1	candidate	0.00331126	0.00333333	0	0.0043753	0	0	0.00331126	0.00333333	0	0.0043753	0	0	1	1	0	1	0	0	302	300	0	228.556	71.4444	71.4444	0.0105745	0.00216761	0.0419479	0.00583536	#DIV/0!	0.252086
PICE	CL3097Contig1	control	0.00455812	0.00802139	0	0.00344679	0.023845	0.00600225	0.00417827	0.00735294	0	0.00315956	0.0218579	0.00550206	3	3	0	1	2	2	359	204	136	158.25	45.75	181.75	NA	NA	NA	NA	0.14455	#VALUE!
PICE	CL3162Contig1	candidate	0.00309215	0.00312769	0	0	0.0153381	0.0153381	0.0021645	0.00218938	0	0	0.0107367	0.0107367	2	2	0	0	2	2	264	261	0	207.778	53.2222	53.2222	0.00475018	0.00107101	0.0181035	0.00990264	0	0.26239
PICE	CL3321Contig1	candidate	0.0110742	0.00980392	0.013468	0	0.0466321	0.0234926	0.0110742	0.00980392	0.013468	0	0.0466321	0.0234926	5	3	2	0	3	5	301	204	99	161.111	42.8889	141.889	0	0	0.114065	0.00960481	0	0
PICE	CL3393Contig1	candidate	0	0	0	0	0	0	0	0	0	0	0	0	0	0	0	0	0	0	217	216	0	168.667	47.3333	47.3333	0.000814235	0.00223812	0.06959	0	#DIV/0!	0.0117005
PICE	CL3404Contig1	candidate	0	0	0	0	0	0	0	0	0	0	0	0	0	0	0	0	0	0	210	207.107	0	157.627	49.4802	49.4802	0.0267737	0.000370679	0	0	#DIV/0!	#DIV/0!
PICE	CL3421Contig1	control	NA	NA	NA	NA	NA	NA	NA	NA	NA	NA	NA	NA	NA	NA	NA	NA	NA	NA	NA	NA	NA	NA	NA	NA	NA	NA	NA	NA	#VALUE!	#VALUE!
PICE	CL3507Contig1	candidate	0.00196232	0.0020008	0	0	0.00783256	0.00783256	0.00137363	0.00140056	0	0	0.00548279	0.00548279	1	1	0	0	1	1	208	204	0	151.889	52.1111	52.1111	0.02477	0	0.0940571	0.00567388	0	0.263351
PICE	CL3539Contig1	candidate	0	0	0	0	0	0	0	0	0	0	0	0	0	0	0	0	0	0	434	150	284	121.444	28.5556	312.556	0	0	0.1163	0	#DIV/0!	0
PICE	CL357Contig1	candidate	0	0	0	0	0	0	0	0	0	0	0	0	0	0	0	0	0	0	312	309	0	245.111	63.8889	63.8889	0.00973433	0.00234137	0.09867	0.00302768	#DIV/0!	0.0986554
PICE	CL363Contig1	candidate	0	0	0	0	0	0	0	0	0	0	0	0	0	0	0	0	0	0	211	207	0	157.556	49.4444	49.4444	0.0109433	0.00297976	0.0772483	0.00743948	#DIV/0!	0.141664
PICE	CL3672Contig1	candidate	0.00435045	0.00301887	0.00551724	0	0.013958	0.00691016	0.00362538	0.00251572	0.0045977	0	0.0116317	0.00575846	3	1	2	0	1	3	331	159	174	124.611	34.3889	208.389	0.00131003	0.00336242	0.095248	0.0167819	0	0.0137539
PICE	CL3770Contig1	control	0	0	0	0	0	0	0	0	0	0	0	0	0	0	0	0	0	0	284	282	0	221.778	60.2222	60.2222	0.029855	0.0014476	0.0816738	0.000142768	#DIV/0!	0.36554
PICE	CL3795Contig1	candidate	0.0070922	0	0.0114286	0	0	0.0101466	0.0070922	0	0.0114286	0	0	0.0101466	4	0	4	0	0	4	564	204	350	159.778	44.2222	394.222	0.01994	0	0.06669	0	#DIV/0!	0.298995
PICE	CL3832Contig1	candidate	NA	NA	NA	NA	NA	NA	NA	NA	NA	NA	NA	NA	NA	NA	NA	NA	NA	NA	NA	NA	NA	NA	NA	NA	NA	NA	NA	NA	#VALUE!	#VALUE!
PICE	CL4023Contig1	candidate	0	0	0	0	0	0	0	0	0	0	0	0	0	0	0	0	0	0	347	207	141	160.222	46.7778	187.778	0.007501	0	0.033515	0.00656663	#DIV/0!	0.22381
PICE	CL4138Contig1	candidate	0.00167317	0.002457	0	0	0.0118864	0.00373884	0.00153374	0.00225225	0	0	0.0108959	0.00342727	1	1	0	0	1	1	326	222	100	176.111	45.8889	145.889	0.0549775	0.00160045	0.0959096	0.00926353	0	0.573222
PICE	CL4147Contig1	candidate	0.028271	0	0.028271	0	0	0.028271	0.0239126	0	0.0239126	0	0	0.0239126	16	0	16	0	0	16	231	0	231	0	0	231	NA	NA	NA	NA	#DIV/0!	#VALUE!
PICE	CL415Contig1	candidate	0	0	0	0	0	0	0	0	0	0	0	0	0	0	0	0	0	0	512	249	252	201.556	47.4444	299.444	0	0	0.1075	0	#DIV/0!	0
PICE	CL4257Contig1	control	0.00275878	0	0.00362697	0	0	0.00339209	0.00335958	0	0.00441684	0	0	0.00413081	4	0	4	0	0	4	635	152	483	118.556	33.4444	516.444	0	0	0.105262	0.00131033	#DIV/0!	0
PICE	CL4284Contig1	control	NA	NA	NA	NA	NA	NA	NA	NA	NA	NA	NA	NA	NA	NA	NA	NA	NA	NA	NA	NA	NA	NA	NA	NA	NA	NA	NA	NA	#VALUE!	#VALUE!
PICE	CL4337Contig1	candidate	0	0	0	0	0	0	0	0	0	0	0	0	0	0	0	0	0	0	243	134.333	85	105.111	29.2222	114.222	NA	NA	NA	NA	#DIV/0!	#VALUE!
PICE	CL4354Contig1	candidate	0.00194216	0	0.00348969	0	0	0.00300542	0.00251293	0	0.00451527	0	0	0.00388868	2	0	2	0	0	2	451	198	251	157.556	40.4444	291.444	0	0	0.06708	0	#DIV/0!	0
PICE	CL4370Contig1	candidate	0	0	0	0	0	0	0	0	0	0	0	0	0	0	0	0	0	0	261	90	170	72	18	188	0.01674	0	0.08071	0	#DIV/0!	0.207409
PICE	CL4417Contig1	candidate	0.00469484	0.00512821	0	0	0.0265879	0.0265879	0.00469484	0.00512821	0	0	0.0265879	0.0265879	1	1	0	0	1	1	213	195	0	157.389	37.6111	37.6111	NA	NA	NA	NA	0	#VALUE!
PICE	CL4432Contig1	candidate	0.00137049	0.0025974	0	0	0.0113768	0.00231179	0.00125628	0.00238095	0	0	0.0104287	0.00211914	1	1	0	0	1	1	398	210	188	162.056	47.9444	235.944	0	0	0.0763393	0.00858479	0	0
PICE	CL4470Contig1	candidate	0	0	0	0	0	0	0	0	0	0	0	0	0	0	0	0	0	0	593	231	360	183	48	408	0	0	0.0241975	0.0174877	#DIV/0!	0
PICE	CL4478Contig1	candidate	0.00183033	0.00185288	0	0	0.00892547	0.00892547	0.00128123	0.00129702	0	0	0.00624783	0.00624783	1	1	0	0	1	1	223	220.286	0	174.556	45.7302	45.7302	0.0249482	0.00225632	0.238892	0.0377857	0	0.104433
PICE	CL4481Contig1	candidate	0	0	0	0	0	0	0	0	0	0	0	0	0	0	0	0	0	0	287	180	106	143.389	36.6111	142.611	0	0	0.05429	0	#DIV/0!	0
PICE	CL4628Contig1	candidate	0.00653666	0.0066357	0	0.00280143	0.0210219	0.0210219	0.00862355	0.00875421	0	0.00341151	0.0288	0.0288	3	3	0	1	2	2	201	198	0	156.333	41.6667	41.6667	0.013863	0.0054143	0.03157	0.0161524	0.118455	0.439119
PICE	CL463Contig2	candidate	0.00747432	0.00756225	0	0.00384926	0.0211866	0.0211866	0.00484496	0.00490196	0	0.00249515	0.0137335	0.0137335	5	5	0	2	3	3	258	255	0	200.389	54.6111	54.6111	0.0351754	0.00468035	0.247544	0.0307265	0.181683	0.142098
PICE	CL544Contig1	candidate	0.00357675	0.0026936	0.00550964	0	0.0124124	0.0076317	0.00437158	0.00329218	0.00673401	0	0.0151707	0.00932763	2	1	1	0	1	2	305	202.5	99	158.556	43.9444	142.944	0.00594975	4.67e-05	0.0700425	0.00849633	0	0.0849449
PICE	CL697Contig1	candidate	0.0022821	0.00129857	0.00372633	0	0.00673831	0.00437875	0.00253593	0.001443	0.00414079	0	0.00748778	0.00486578	3	1	2	0	1	3	507	297	207	239.764	57.2361	264.236	0	0	0.0853455	0.0112882	0	0
PICE	CL730Contig1	candidate	0.0323864	0.0325901	0	0.0198615	0.0770053	0.0770053	0.0307292	0.0309224	0	0.0188806	0.0729412	0.0729412	19	19	0	9	10	10	320	318	0	247.167	70.8333	70.8333	0.0158775	0.0093509	0.0760675	0.0261875	0.258847	0.208729
PICE	CL814Contig1	candidate	NA	NA	NA	NA	NA	NA	NA	NA	NA	NA	NA	NA	NA	NA	NA	NA	NA	NA	NA	NA	NA	NA	NA	NA	NA	NA	NA	NA	#VALUE!	#VALUE!
PICE	CL866Contig1	candidate	0	0	0	0	0	0	0	0	0	0	0	0	0	0	0	0	0	0	628	208.8	420	162.044	46.7556	466.756	0.00497786	0.00232272	0.02927	0.0058274	#DIV/0!	0.170067
PICE	CL905Contig2	candidate	0.00147692	0	0.00191235	0	0	0.00180905	0.00123077	0	0.00159363	0	0	0.00150754	1	0	1	0	0	1	325	67.8	251	53.4667	14.3333	265.333	NA	NA	NA	NA	#DIV/0!	#VALUE!
PICE	CL923Contig1	control	0	0	0	0	0	0	0	0	0	0	0	0	0	0	0	0	0	0	250	243	0	187.722	55.2778	55.2778	NA	NA	NA	NA	#DIV/0!	#VALUE!
PICE	UMN_1072	control	0	0	0	0	0	0	0	0	0	0	0	0	0	0	0	0	0	0	280	279	0	224.722	54.2778	54.2778	0.0423747	0.0010633	0.0866353	5.91e-05	#DIV/0!	0.489116
PICE	UMN_1089	control	0	0	0	0	0	0	0	0	0	0	0	0	0	0	0	0	0	0	279	192	85	153.5	38.5	123.5	0.00677879	0.00202565	0.106336	0.00529829	#DIV/0!	0.0637489
PICE	UMN_1142	candidate	0	0	0	0	0	0	0	0	0	0	0	0	0	0	0	0	0	0	351	300	51	237.111	62.8889	113.889	0.00908908	9.57e-05	0.0348915	0.00359306	#DIV/0!	0.260495
PICE	UMN_1178	control	0	0	0	0	0	0	0	0	0	0	0	0	0	0	0	0	0	0	202	195.9	0	152.178	43.7222	43.7222	0.0350512	0.00024543	0.0619188	3.32e-06	#DIV/0!	0.566083
PICE	UMN_1263	control	NA	NA	NA	NA	NA	NA	NA	NA	NA	NA	NA	NA	NA	NA	NA	NA	NA	NA	NA	NA	NA	NA	NA	NA	NA	NA	NA	NA	#VALUE!	#VALUE!
PICE	UMN_1337	candidate	0	0	0	0	0	0	0	0	0	0	0	0	0	0	0	0	0	0	182	180	0	146.222	33.7778	33.7778	0	0	0.06139	0	#DIV/0!	0
PICE	UMN_1742	candidate	0	0	0	0	0	0	0	0	0	0	0	0	0	0	0	0	0	0	398	264	132	206.944	57.0556	189.056	0.04725	0	0.08416	0	#DIV/0!	0.561431
PICE	UMN_2001	control	0.00233681	0.00103072	0.00680272	0	0.00496415	0.00605517	0.00272628	0.0012025	0.00793651	0	0.00579151	0.00706436	3	1	2	0	1	3	524	396	120	313.778	82.2222	202.222	0	0	0.0278757	0.00517586	0	0
PICE	UMN_2174	candidate	0	0	0	0	0	0	0	0	0	0	0	0	0	0	0	0	0	0	393	390	0	305.944	84.0556	84.0556	0.0325965	0.00163354	0.127218	9.99e-05	#DIV/0!	0.256226
PICE	UMN_2399	candidate	NA	NA	NA	NA	NA	NA	NA	NA	NA	NA	NA	NA	NA	NA	NA	NA	NA	NA	NA	NA	NA	NA	NA	NA	NA	NA	NA	NA	#VALUE!	#VALUE!
PICE	UMN_2616	control	0	0	0	0	0	0	0	0	0	0	0	0	0	0	0	0	0	0	226	204	19	155.222	48.7778	67.7778	NA	NA	NA	NA	#DIV/0!	#VALUE!
PICE	UMN_2809	control	NA	NA	NA	NA	NA	NA	NA	NA	NA	NA	NA	NA	NA	NA	NA	NA	NA	NA	NA	NA	NA	NA	NA	NA	NA	NA	NA	NA	#VALUE!	#VALUE!
PICE	UMN_2989	control	NA	NA	NA	NA	NA	NA	NA	NA	NA	NA	NA	NA	NA	NA	NA	NA	NA	NA	NA	NA	NA	NA	NA	NA	NA	NA	NA	NA	#VALUE!	#VALUE!
PICE	UMN_3148	control	0.00577525	0.00530856	0.00612526	0.00335171	0.012756	0.00683594	0.00703297	0.00727273	0.00699301	0.00459184	0.0174757	0.00811655	6	2	4	1	1	5	455	165	286	130.667	34.3333	320.333	NA	NA	NA	NA	0.262756	#VALUE!
PICE	UMN_3408	candidate	0	0	0	0	0	0	0	0	0	0	0	0	0	0	0	0	0	0	433	354	79	287.111	66.8889	145.889	0.028642	0.00175279	0.13659	0.00349558	#DIV/0!	0.209693
PICE	UMN_3444	control	0	0	0	0	0	0	0	0	0	0	0	0	0	0	0	0	0	0	324	114	196	91.2222	22.7778	218.778	NA	NA	NA	NA	#DIV/0!	#VALUE!
PICE	UMN_3450	control	0.00476808	0	0.00728588	0	0	0.00647924	0.00539957	0	0.00825083	0	0	0.00733736	6	0	6	0	0	6	463	156	303	118.278	37.7222	340.722	NA	NA	NA	NA	#DIV/0!	#VALUE!
PICE	UMN_3847	control	0	0	0	0	0	0	0	0	0	0	0	0	0	0	0	0	0	0	312	104.429	193	80.746	23.6825	216.683	NA	NA	NA	NA	#DIV/0!	#VALUE!
PICE	UMN_4091	candidate	NA	NA	NA	NA	NA	NA	NA	NA	NA	NA	NA	NA	NA	NA	NA	NA	NA	NA	NA	NA	NA	NA	NA	NA	NA	NA	NA	NA	#VALUE!	#VALUE!
PICE	UMN_4345	control	0	0	0	0	0	0	0	0	0	0	0	0	0	0	0	0	0	0	228	189	33	151.222	37.7778	70.7778	NA	NA	NA	NA	#DIV/0!	#VALUE!
PICE	UMN_501	candidate	0	0	0	0	0	0	0	0	0	0	0	0	0	0	0	0	0	0	200	198	0	153.333	44.6667	44.6667	0	0	0.04542	0	#DIV/0!	0
PICE	UMN_5051	control	0	0	0	0	0	0	0	0	0	0	0	0	0	0	0	0	0	0	267	24	242	17.5556	6.44444	248.444	0	0	0	0	#DIV/0!	#DIV/0!
PICE	UMN_5075	control	NA	NA	NA	NA	NA	NA	NA	NA	NA	NA	NA	NA	NA	NA	NA	NA	NA	NA	NA	NA	NA	NA	NA	NA	NA	NA	NA	NA	#VALUE!	#VALUE!
PICE	UMN_5384	control	NA	NA	NA	NA	NA	NA	NA	NA	NA	NA	NA	NA	NA	NA	NA	NA	NA	NA	NA	NA	NA	NA	NA	NA	NA	NA	NA	NA	#VALUE!	#VALUE!
PICE	UMN_5798	candidate	0.00176743	0.00177186	0	0.00114109	0.00396186	0.00396186	0.00177778	0.00178223	0	0.00114778	0.00398506	0.00398506	2	2	0	1	1	1	400	399	0	309.778	89.2222	89.2222	0.026286	0.00125148	0.0390744	0.00462292	0.288021	0.672716
PICE	UMN_5833	candidate	0.00166239	0.00166959	0	0	0.00797032	0.00797032	0.00184729	0.00185529	0	0	0.00885681	0.00885681	2	2	0	0	2	2	464	462	0	365.222	96.7778	96.7778	0.002605	3.01e-06	0.102916	0.0122688	0	0.025312
PICE	UMN_5867	candidate	0	0	0	0	0	0	0	0	0	0	0	0	0	0	0	0	0	0	406	405	0	321	84	84	0.029067	0.00183949	0.059689	0.00232837	#DIV/0!	0.486974
PICE	UMN_6093	control	0	0	0	0	0	0	0	0	0	0	0	0	0	0	0	0	0	0	351	222	125	176.778	45.2222	170.222	NA	NA	NA	NA	#DIV/0!	#VALUE!
PICE	UMN_6393	candidate	0.000836605	0.00084025	0	0	0.00380183	0.00380183	0.00116207	0.00116713	0	0	0.00528086	0.00528086	1	1	0	0	1	1	461	459	0	357.556	101.444	101.444	0.0377754	0.000921094	0.0905783	0.00434781	0	0.417047
PICE	UMN_6685	control	NA	NA	NA	NA	NA	NA	NA	NA	NA	NA	NA	NA	NA	NA	NA	NA	NA	NA	NA	NA	NA	NA	NA	NA	NA	NA	NA	NA	#VALUE!	#VALUE!
PICE	UMN_689	control	0.00174545	0.00175824	0	0.00219557	0	0	0.00145455	0.0014652	0	0.00182964	0	0	1	1	0	1	0	0	275	273	0	218.622	54.3778	54.3778	0.032594	0.00181941	0.082566	0.000470953	#DIV/0!	0.394763
PICE	UMN_7021	candidate	0.000857055	0.000857055	0	0	0.00390447	0.00390447	0.00126984	0.00126984	0	0	0.00578499	0.00578499	1	1	0	0	1	1	450	450	0	351.222	98.7778	98.7778	0.014955	1.51e-05	0.0642477	0.00725377	0	0.232771
PICE	UMN_801	control	0.000851773	0.000950231	0	0.00121034	0	0	0.000481928	0.000537634	0	0.000684801	0	0	1	1	0	1	0	0	415	372	41	292.056	79.9444	120.944	0.0094221	0.00167272	0.0770369	0.00783307	#DIV/0!	0.122306
PICE	UMN_853	control	0.00092554	0.00238692	0	0.00299334	0	0	0.000647878	0.00167084	0	0.00209534	0	0	1	1	0	1	0	0	441	171	263	136.357	34.6429	297.643	NA	NA	NA	NA	#DIV/0!	#VALUE!
PICE	UMN_915	candidate	0	0	0	0	0	0	0	0	0	0	0	0	0	0	0	0	0	0	274	270	0	209	61	61	0.0262942	8.06e-05	0.071185	0.00553764	#DIV/0!	0.369378
PICE	UMN_CL309Contig1	control	0	0	0	0	0	0	0	0	0	0	0	0	0	0	0	0	0	0	218	165	53	129	36	89	0.008958	0	0.06133	0	#DIV/0!	0.146062
PICE	UMN_CL336Contig1	control	0	0	0	0	0	0	0	0	0	0	0	0	0	0	0	0	0	0	210	207	0	165.556	41.4444	41.4444	0.0271611	9.99e-06	0.0722922	0.0256296	#DIV/0!	0.375713
PICE	UMN_CL35Contig1	candidate	0.00204082	0.00206143	0	0	0.0101798	0.0101798	0.00142857	0.001443	0	0	0.00712589	0.00712589	1	1	0	0	1	1	200	198	0	157.905	40.0952	40.0952	0	0	0.237706	0.0177289	0	0
PICE	UMN_CL6Contig1	candidate	0.0436927	0.0170068	0.0634921	0	0.083877	0.0660824	0.0436927	0.0170068	0.0634921	0	0.083877	0.0660824	31	5	26	0	5	31	473	196	273	156.259	39.7407	312.741	0.0541533	0.000508167	0.0959067	0.0112827	0	0.564646
PIMG	0_10054	candidate	0	0	0	0	0	0	0	0	0	0	0	0	0	0	0	0	0	0	434	276	157	220.389	55.6111	212.611	0.0008504	0.00172002	0.0150353	0.0236206	#DIV/0!	0.0565601
PIMG	0_10267	candidate	0	0	0	0	0	0	0	0	0	0	0	0	0	0	0	0	0	0	400	399	0	316.611	82.3889	82.3889	0.007873	0	0.0216012	0.00290649	#DIV/0!	0.36447
PIMG	0_10515	control	0	0	0	0	0	0	0	0	0	0	0	0	0	0	0	0	0	0	523	198	308	158	40	348	NA	NA	NA	NA	#DIV/0!	#VALUE!
PIMG	0_10631	candidate	0.004914	0.00493827	0	0	0.0210403	0.0210403	0.004914	0.00493827	0	0	0.0210403	0.0210403	3	3	0	0	3	3	407	405	0	309.944	95.0556	95.0556	0.0141498	5.16e-05	0.0809237	0.0137779	0	0.174854
PIMG	0_10706	control	0	0	0	0	0	0	0	0	0	0	0	0	0	0	0	0	0	0	440	438	0	349.333	88.6667	88.6667	0	0	0.0543217	0.0102189	#DIV/0!	0
PIMG	0_10754	control	0	0	0	0	0	0	0	0	0	0	0	0	0	0	0	0	0	0	471	465	5	376.556	88.4444	93.4444	0.00249	0	0.0294675	0.00312798	#DIV/0!	0.0844999
PIMG	0_11090	control	0.00145879	0.00174978	0	0	0.00957702	0.00464217	0.00145879	0.00174978	0	0	0.00957702	0.00464217	1	1	0	0	1	1	457	381	74	311.389	69.6111	143.611	0	0	0.0623838	0.0105597	0	0
PIMG	0_1116	candidate	0	0	0	0	0	0	0	0	0	0	0	0	0	0	0	0	0	0	666	324	343	263.556	60.4444	403.444	NA	NA	NA	NA	#DIV/0!	#VALUE!
PIMG	0_11214	control	NA	NA	NA	NA	NA	NA	NA	NA	NA	NA	NA	NA	NA	NA	NA	NA	NA	NA	NA	NA	NA	NA	NA	NA	NA	NA	NA	NA	#VALUE!	#VALUE!
PIMG	0_11270	candidate	0	0	0	0	0	0	0	0	0	0	0	0	0	0	0	0	0	0	405	231	172	180.333	50.6667	222.667	0	0	0.03959	0	#DIV/0!	0
PIMG	0_11504	candidate	0.0177273	0.0177717	0	0.00703529	0.0552359	0.0552359	0.01625	0.0162907	0	0.00644901	0.0506329	0.0506329	13	13	0	4	9	9	400	399	0	310.125	88.875	88.875	0.0076025	0.00779833	0.05041	0.0178951	0.127368	0.150813
PIMG	0_11649_01	control	0.00874126	0.00671141	0.015873	0	0.0309633	0.0224327	0.00874126	0.00671141	0.015873	0	0.0309633	0.0224327	5	3	2	0	3	5	572	447	126	350.111	96.8889	222.889	0	0	0.084035	0.00483259	0	0
PIMG	0_11649_03	control	0.00387597	0.00393314	0	0	0.0189125	0.01766	0.00387597	0.00393314	0	0	0.0189125	0.01766	2	2	0	0	2	2	344	339	5	268.5	70.5	75.5	0.00428411	2.71e-06	0.0489211	0.0137034	0	0.0875718
PIMG	0_11832	candidate	0.00197278	0.0011966	0.00717961	0.00156786	0	0.00296584	0.0024024	0.00145719	0.00874317	0.00190931	0	0.00361174	2	1	1	1	0	1	444	366	61	279.333	86.6667	147.667	0.00274414	2.65e-05	0.0180409	0.00927406	#DIV/0!	0.152107
PIMG	0_11980	candidate	0	0	0	0	0	0	0	0	0	0	0	0	0	0	0	0	0	0	623	423	197	344.111	78.8889	275.889	0	0	0.02872	0	#DIV/0!	0
PIMG	0_12021	candidate	0	0	0	0	0	0	0	0	0	0	0	0	0	0	0	0	0	0	317	225	94	176.278	48.7222	142.722	0.00575165	9.18e-05	0.0107956	0.0054333	#DIV/0!	0.532775
PIMG	0_12190_01	control	0.00309013	0.00309677	0	0	0.0160396	0.0160396	0.00300429	0.00301075	0	0	0.0155941	0.0155941	3	3	0	0	3	3	466	465	0	375.222	89.7778	89.7778	NA	NA	NA	NA	0	#VALUE!
PIMG	0_12254	control	0.00195711	0.00204409	0.00191634	0.00245655	0	0.00165572	0.00118203	0.00123457	0.00115741	0.00148368	0	0.001	2	1	1	1	0	1	376	180	192	149.778	30.2222	222.222	NA	NA	NA	NA	#DIV/0!	#VALUE!
PIMG	0_12257	candidate	NA	NA	NA	NA	NA	NA	NA	NA	NA	NA	NA	NA	NA	NA	NA	NA	NA	NA	NA	NA	NA	NA	NA	NA	NA	NA	NA	NA	#VALUE!	#VALUE!
PIMG	0_12329_02	candidate	0.0075188	0	0.0180995	0	0	0.0136934	0.0075188	0	0.0180995	0	0	0.0136934	4	0	4	0	0	4	532	309	221	237.889	71.1111	292.111	0	0	0	0	#DIV/0!	#DIV/0!
PIMG	0_12588	candidate	0.00102041	0	0.00345901	0	0	0.00233088	0.000714286	0	0.00242131	0	0	0.00163162	1	0	1	0	0	1	400	282	118	224.889	57.1111	175.111	0.000316882	0.00127289	0.000634706	0.00254956	#DIV/0!	0.499258
PIMG	0_12683	control	0.00333681	0.00331785	0.00347584	0.00136929	0.0115013	0.00649924	0.00368254	0.00353535	0.0042328	0.00166749	0.0113799	0.0069253	4	3	1	1	2	3	525	396	126	319.843	76.1574	202.157	0.00504511	0.00163056	0.020795	0.00518722	0.146529	0.242612
PIMG	0_12745	candidate	0.0232891	0.0244714	0	0.0163473	0.0546467	0.0501781	0.0262172	0.0275482	0	0.0174825	0.0649351	0.0596252	19	19	0	10	9	9	445	423.5	8	333.667	89.8333	97.8333	0.014175	0.00032961	0.04953	0	0.26923	0.28619
PIMG	0_13237	candidate	0.00470588	0.00472813	0	0.00624458	0	0	0.00470588	0.00472813	0	0.00624458	0	0	2	2	0	2	0	0	425	423	0	320.278	102.722	102.722	0.0142428	0.00174605	0.00680853	6.4e-06	#DIV/0!	2.09191
PIMG	0_13240	candidate	0.00104575	0.00105263	0	0.00134203	0	0	0.00130719	0.00131579	0	0.00167754	0	0	1	1	0	1	0	0	459	456	0	357.667	98.3333	98.3333	0	0	0.0284417	0.00819615	#DIV/0!	0
PIMG	0_13383	candidate	0.00106043	0.00106559	0	0	0.0048304	0.0048304	0.000807103	0.00081103	0	0	0.00367647	0.00367647	1	1	0	0	1	1	413	411	0	320.333	90.6667	90.6667	NA	NA	NA	NA	0	#VALUE!
PIMG	0_13913	candidate	0.00492308	0.00496124	0	0.00311745	0.0121434	0.0121434	0.00410256	0.00413437	0	0.00259787	0.0101195	0.0101195	4	4	0	2	2	2	390	387	0	307.944	79.0556	79.0556	0.00855307	0.00298844	0.030578	0.00666415	0.256719	0.279713
PIMG	0_13957	candidate	0.00452509	0.00455685	0.00467363	0.00581903	0	0.00407	0.00443459	0.00531632	0.00399855	0.00678887	0	0.00348211	5	2	3	2	0	3	451	179.143	262	140.286	38.8571	300.857	NA	NA	NA	NA	#DIV/0!	#VALUE!
PIMG	0_14423	candidate	0.0607211	0.0613027	0	0.0526736	0.0958466	0.0958466	0.0607211	0.0613027	0	0.0526736	0.0958466	0.0958466	48	48	0	33	15	15	527	522	0	417.667	104.333	104.333	NA	NA	NA	NA	0.549561	#VALUE!
PIMG	0_14694	control	NA	NA	NA	NA	NA	NA	NA	NA	NA	NA	NA	NA	NA	NA	NA	NA	NA	NA	NA	NA	NA	NA	NA	NA	NA	NA	NA	NA	#VALUE!	#VALUE!
PIMG	0_14837	control	0.00123406	0.00124533	0	0	0.00584764	0.00584764	0.0015083	0.00152207	0	0	0.00714711	0.00714711	1	1	0	0	1	1	442	438	0	344.722	93.2778	93.2778	NA	NA	NA	NA	0	#VALUE!
PIMG	0_14883	control	0.0114416	0.0114943	0	0.00582524	0.0327273	0.0327273	0.0114416	0.0114943	0	0.00582524	0.0327273	0.0327273	5	5	0	2	3	3	437	435	0	343.333	91.6667	91.6667	0.005569	0.00284074	0.0173843	0.00868746	0.177993	0.320346
PIMG	0_14976	control	0.000916226	0.00096043	0	0.0012527	0	0	0.00069735	0.000730994	0	0.00095344	0	0	1	1	0	1	0	0	478	456	0	349.611	106.389	106.389	NA	NA	NA	NA	#DIV/0!	#VALUE!
PIMG	0_14986	control	NA	NA	NA	NA	NA	NA	NA	NA	NA	NA	NA	NA	NA	NA	NA	NA	NA	NA	NA	NA	NA	NA	NA	NA	NA	NA	NA	NA	#VALUE!	#VALUE!
PIMG	0_15032	control	NA	NA	NA	NA	NA	NA	NA	NA	NA	NA	NA	NA	NA	NA	NA	NA	NA	NA	NA	NA	NA	NA	NA	NA	NA	NA	NA	NA	#VALUE!	#VALUE!
PIMG	0_15072	candidate	0.00813181	0.0078911	0	0.0101763	0	0	0.00725022	0.00720721	0	0.00929432	0	0	7	6	0	6	0	0	377	333	36	258.222	74.7778	110.778	NA	NA	NA	NA	#DIV/0!	#VALUE!
PIMG	0_15075	candidate	0.0107479	0.0108955	0	0.0103254	0.0130583	0.0130583	0.00985222	0.00998752	0	0.00946497	0.0119701	0.0119701	8	8	0	6	2	2	406	400.5	0	316.958	83.5417	83.5417	NA	NA	NA	NA	0.790718	#VALUE!
PIMG	0_15252	candidate	0.00166667	0.00167084	0	0	0.0089955	0.0089955	0.00166667	0.00167084	0	0	0.0089955	0.0089955	1	1	0	0	1	1	400	399	0	324.889	74.1111	74.1111	0.004359	4.28e-06	0.0623589	0.0104614	0	0.0699018
PIMG	0_15329	control	0.0010596	0.00128	0	0	0.00605891	0.0033282	0.000883002	0.00106667	0	0	0.00504909	0.0027735	1	1	0	0	1	1	453	375	65	295.778	79.2222	144.222	NA	NA	NA	NA	0	#VALUE!
PIMG	0_15361	control	0.00219058	0.00219058	0	0	0.00953222	0.00953222	0.00267738	0.00267738	0	0	0.0116505	0.0116505	1	1	0	0	1	1	249	249	0	191.778	57.2222	57.2222	0	0	0.006365	0.00653035	0	0
PIMG	0_15639	control	0.00146371	0.0018268	0	0.00236762	0	0	0.000828157	0.00103359	0	0.00133958	0	0	2	2	0	2	0	0	483	387	92	298.6	88.4	180.4	NA	NA	NA	NA	#DIV/0!	#VALUE!
PIMG	0_15762	control	0.0030303	0.0031348	0	0.00195076	0.00797578	0.00797578	0.00277778	0.00287356	0	0.0017882	0.00731113	0.00731113	2	2	0	1	1	1	360	348	0	279.611	68.3889	68.3889	NA	NA	NA	NA	0.244586	#VALUE!
PIMG	0_15867	candidate	0	0	0	0	0	0	0	0	0	0	0	0	0	0	0	0	0	0	471	297	174	233.333	63.6667	237.667	0.005125	0	0.01016	0	#DIV/0!	0.504429
PIMG	0_15991	candidate	0.00138157	0.00194647	0	0	0.00912409	0.00326833	0.00105152	0.00148148	0	0	0.00694444	0.00248756	1	1	0	0	1	1	317	225	86	177	48	134	NA	NA	NA	NA	0	#VALUE!
PIMG	0_16015	candidate	0.00437025	0.00443305	0	0.00281643	0.0104061	0.0100013	0.00283286	0.00287356	0	0.00182565	0.00674536	0.00648298	4	4	0	2	2	2	353	348	3	273.875	74.125	77.125	0.000961875	0.00255376	0.003329	0.00613658	0.270653	0.288938
PIMG	0_16068	control	0.0115818	0.0102564	0.0138129	0.00260523	0.0385887	0.0203438	0.0107239	0.00940171	0.0129496	0.00217103	0.0361769	0.0190723	9	5	4	1	4	8	373	234	139	184.244	49.7556	188.756	0.00161859	0.00289582	0.0242543	0.0192242	0.0600115	0.0667342
PIMG	0_16607	candidate	0.00674933	0.00580074	0.010185	0.00251044	0.0168295	0.0131523	0.00627854	0.00544518	0.00930233	0.00191073	0.0172923	0.0128704	9	6	3	2	4	7	584	453	129	348.907	104.093	233.093	0.00325819	1.22e-05	0.0162149	0.00834911	0.110496	0.200938
PIMG	0_16889	candidate	0.00156863	0.00161616	0	0.00202655	0	0	0.00130719	0.0013468	0	0.00168879	0	0	1	1	0	1	0	0	306	297	0	236.856	60.1444	60.1444	NA	NA	NA	NA	#DIV/0!	#VALUE!
PIMG	0_17017	control	0	0	0	0	0	0	0	0	0	0	0	0	0	0	0	0	0	0	407	246	161	190.889	55.1111	216.111	0	0	0.01293	0	#DIV/0!	0
PIMG	0_17074	control	NA	NA	NA	NA	NA	NA	NA	NA	NA	NA	NA	NA	NA	NA	NA	NA	NA	NA	NA	NA	NA	NA	NA	NA	NA	NA	NA	NA	#VALUE!	#VALUE!
PIMG	0_17161	control	0.00935829	0.0098661	0	0.00884202	0.0138871	0.0111824	0.00857843	0.00904393	0	0.00810519	0.0127298	0.0102506	7	7	0	5	2	2	408	387	19	308.444	78.5556	97.5556	0.007058	0.00547737	0.038035	0.0123302	0.63671	0.185566
PIMG	0_17197	candidate	0.010989	0.00497512	0.0277778	0	0.0257511	0.0270677	0.010989	0.00497512	0.0277778	0	0.0257511	0.0270677	6	2	4	0	2	6	546	402	144	324.333	77.6667	221.667	0.00273882	0.000695003	0.0231574	0.00799702	0	0.11827
PIMG	0_17206	control	0.00387804	0.0041909	0	0.00525801	0	0	0.00271463	0.00293363	0	0.00368061	0	0	4	4	0	4	0	0	421	389.571	0	310.508	79.0635	79.0635	NA	NA	NA	NA	#DIV/0!	#VALUE!
PIMG	0_17247	candidate	0	0	0	0	0	0	0	0	0	0	0	0	0	0	0	0	0	0	421	420	0	338.778	81.2222	81.2222	0.0102752	0.00167986	0.0162172	0.00257397	#DIV/0!	0.633596
PIMG	0_17419	control	NA	NA	NA	NA	NA	NA	NA	NA	NA	NA	NA	NA	NA	NA	NA	NA	NA	NA	NA	NA	NA	NA	NA	NA	NA	NA	NA	NA	#VALUE!	#VALUE!
PIMG	0_17587	control	NA	NA	NA	NA	NA	NA	NA	NA	NA	NA	NA	NA	NA	NA	NA	NA	NA	NA	NA	NA	NA	NA	NA	NA	NA	NA	NA	NA	#VALUE!	#VALUE!
PIMG	0_17643	control	0.00208243	0.00421053	0.00140351	0.00518607	0	0.0013207	0.0021692	0.00350877	0.00175439	0.00432173	0	0.00165087	2	1	1	1	0	1	461	114	342	92.5556	21.4444	363.444	NA	NA	NA	NA	#DIV/0!	#VALUE!
PIMG	0_177	control	0.0106942	0.0042517	0.0158203	0.00564715	0	0.0133629	0.0108131	0.00496032	0.0155039	0.00658834	0	0.0130957	6	1	5	1	0	5	229	96	129	72.2778	23.7222	152.722	NA	NA	NA	NA	#DIV/0!	#VALUE!
PIMG	0_18290	control	0	0	0	0	0	0	0	0	0	0	0	0	0	0	0	0	0	0	208	114	94	93.4444	20.5556	114.556	NA	NA	NA	NA	#DIV/0!	#VALUE!
PIMG	0_18439	candidate	NA	NA	NA	NA	NA	NA	NA	NA	NA	NA	NA	NA	NA	NA	NA	NA	NA	NA	NA	NA	NA	NA	NA	NA	NA	NA	NA	NA	#VALUE!	#VALUE!
PIMG	0_18470	control	0.0026988	0.00272546	0	0.00230842	0.00426731	0.00426731	0.00162999	0.00164609	0	0.00139421	0.00257732	0.00257732	3	3	0	2	1	1	409	405	0	318.778	86.2222	86.2222	NA	NA	NA	NA	0.540953	#VALUE!
PIMG	0_18619	candidate	NA	NA	NA	NA	NA	NA	NA	NA	NA	NA	NA	NA	NA	NA	NA	NA	NA	NA	NA	NA	NA	NA	NA	NA	NA	NA	NA	NA	#VALUE!	#VALUE!
PIMG	0_18809	candidate	0.00308642	0	0.00606061	0	0	0.00492611	0.00308642	0	0.00606061	0	0	0.00492611	2	0	2	0	0	2	432	210	220	159.333	50.6667	270.667	0.00165667	0.00269638	0.00157444	0.00449502	#DIV/0!	1.05222
PIMG	0_2576	candidate	NA	NA	NA	NA	NA	NA	NA	NA	NA	NA	NA	NA	NA	NA	NA	NA	NA	NA	NA	NA	NA	NA	NA	NA	NA	NA	NA	NA	#VALUE!	#VALUE!
PIMG	0_2775	candidate	0	0	0	0	0	0	0	0	0	0	0	0	0	0	0	0	0	0	454	201	253	146.333	54.6667	307.667	0	0	0.0630944	0.00730744	#DIV/0!	0
PIMG	0_2885	candidate	0.00514597	0.00314476	0.00593447	0.00412554	0	0.00544584	0.0047915	0.00332384	0.00537634	0.00436047	0	0.00493367	6	1	5	1	0	5	429	117	310	89.1852	27.8148	337.815	0.00244667	0.00459149	0.0249007	0.0199274	#DIV/0!	0.0982568
PIMG	0_3046	control	0.00480769	0.00477327	0	0.00210416	0.0130506	0.0130506	0.00480769	0.00477327	0	0.00210416	0.0130506	0.0130506	3	3	0	1	2	2	416	419	0	316.833	102.167	102.167	0.0487013	0.00194414	0.0633731	0.010016	0.161231	0.768486
PIMG	0_3073	candidate	0.0029997	0.00302039	0	0.0025779	0.00459931	0.00459931	0.00273973	0.00275862	0	0.00255069	0.00350058	0.00350058	3	3	0	2	1	1	438	435	0	339.778	95.2222	95.2222	0.0095037	0.00237543	0.00419624	0.00521585	0.728648	2.26481
PIMG	0_3128	candidate	0.00210066	0	0.00393443	0	0	0.00326654	0.00262582	0	0.00491803	0	0	0.00408318	2	0	2	0	0	2	457	213	244	163.111	49.8889	293.889	0	0	0	0	#DIV/0!	#DIV/0!
PIMG	0_3415	candidate	0	0	0	0	0	0	0	0	0	0	0	0	0	0	0	0	0	0	579	456	124	355	101	225	0.00310178	0.00100882	0.0202844	0.00339756	#DIV/0!	0.152914
PIMG	0_3861	candidate	0.0036	0.00360902	0	0.0030622	0.00561404	0.00561404	0.003	0.00300752	0	0.00255183	0.00467836	0.00467836	3	3	0	2	1	1	400	399	0	313.5	85.5	85.5	NA	NA	NA	NA	0.545454	#VALUE!
PIMG	0_3969	candidate	0.0144	0.0155844	0	0.0169266	0.0111599	0.0111599	0.018	0.0194805	0	0.0211582	0.0139499	0.0139499	6	6	0	5	1	1	200	184.8	0	141.789	43.0111	43.0111	NA	NA	NA	NA	1.51673	#VALUE!
PIMG	0_4032	candidate	0.0034188	0.00344531	0	0.00433604	0	0	0.0034188	0.00344531	0	0.00433604	0	0	2	2	0	2	0	0	390	387	0	307.5	79.5	79.5	0.0168295	0.00451982	0.00148537	0.00442102	#DIV/0!	11.3301
PIMG	0_4282	control	NA	NA	NA	NA	NA	NA	NA	NA	NA	NA	NA	NA	NA	NA	NA	NA	NA	NA	NA	NA	NA	NA	NA	NA	NA	NA	NA	NA	#VALUE!	#VALUE!
PIMG	0_4394	control	0	0	0	0	0	0	0	0	0	0	0	0	0	0	0	0	0	0	438	402	10	319.5	82.5	92.5	NA	NA	NA	NA	#DIV/0!	#VALUE!
PIMG	0_4588	candidate	0	0	0	0	0	0	0	0	0	0	0	0	0	0	0	0	0	0	218	195	17	152.889	42.1111	59.1111	NA	NA	NA	NA	#DIV/0!	#VALUE!
PIMG	0_4756	candidate	0.0012685	0.00127146	0	0	0.00594681	0.00594681	0.00116279	0.0011655	0	0	0.00545124	0.00545124	1	1	0	0	1	1	430	429	0	337.278	91.7222	91.7222	0.00243158	0.00243605	0.0109325	0.00604223	0	0.222417
PIMG	0_5038	control	0	0	0	0	0	0	0	0	0	0	0	0	0	0	0	0	0	0	264	261	0	205.889	55.1111	55.1111	0	0	0.02239	0	#DIV/0!	0
PIMG	0_5204	candidate	0.00337237	0.00340426	0	0.00142129	0.0112573	0.0112573	0.0028103	0.00283688	0	0.00118441	0.00938111	0.00938111	3	3	0	1	2	2	427	423	0	337.722	85.2778	85.2778	0.00244025	0.00141394	0.017689	0.0074103	0.126255	0.137953
PIMG	0_5601	control	NA	NA	NA	NA	NA	NA	NA	NA	NA	NA	NA	NA	NA	NA	NA	NA	NA	NA	NA	NA	NA	NA	NA	NA	NA	NA	NA	NA	#VALUE!	#VALUE!
PIMG	0_6047	control	NA	NA	NA	NA	NA	NA	NA	NA	NA	NA	NA	NA	NA	NA	NA	NA	NA	NA	NA	NA	NA	NA	NA	NA	NA	NA	NA	NA	#VALUE!	#VALUE!
PIMG	0_6448	candidate	0	0	0	0	0	0	0	0	0	0	0	0	0	0	0	0	0	0	594	450	144	351.444	98.5556	242.556	0	0	0.0127017	0.00425523	#DIV/0!	0
PIMG	0_6878	candidate	0	0	0	0	0	0	0	0	0	0	0	0	0	0	0	0	0	0	435	432	0	339.111	92.8889	92.8889	0	0	0.02835	0	#DIV/0!	0
PIMG	0_7001	control	0.00393357	0.00396694	0	0.00338208	0.00606435	0.00606435	0.00360577	0.00363636	0	0.00310024	0.00555899	0.00555899	3	3	0	2	1	1	416	412.5	0	322.556	89.9444	89.9444	0.00699418	0.00205677	0.045123	0.00484872	0.557698	0.155003
PIMG	0_7009	candidate	0.00400089	0.0040404	0	0	0.0188389	0.0188389	0.00407498	0.00411523	0	0	0.0191877	0.0191877	3	3	0	0	3	3	409	405	0	318.139	86.8611	86.8611	0.00299	1.04e-06	0.0311817	0.0102775	0	0.0958897
PIMG	0_7033	control	NA	NA	NA	NA	NA	NA	NA	NA	NA	NA	NA	NA	NA	NA	NA	NA	NA	NA	NA	NA	NA	NA	NA	NA	NA	NA	NA	NA	#VALUE!	#VALUE!
PIMG	0_7171	control	0.00346988	0	0.00419825	0	0	0.00400618	0.00289157	0	0.00349854	0	0	0.00333849	3	0	3	0	0	3	415	69	343	52.5556	16.4444	359.444	NA	NA	NA	NA	#DIV/0!	#VALUE!
PIMG	0_7320	control	NA	NA	NA	NA	NA	NA	NA	NA	NA	NA	NA	NA	NA	NA	NA	NA	NA	NA	NA	NA	NA	NA	NA	NA	NA	NA	NA	NA	#VALUE!	#VALUE!
PIMG	0_744	candidate	0.0119095	0.0119617	0	0.00615367	0.0322613	0.0322613	0.0112809	0.0113304	0	0.00611094	0.0295728	0.0295728	10	10	0	4	6	6	458	456	0	354.556	101.444	101.444	0.00432425	0.00363664	0.0285942	0.0114838	0.206641	0.151228
PIMG	0_7471	control	NA	NA	NA	NA	NA	NA	NA	NA	NA	NA	NA	NA	NA	NA	NA	NA	NA	NA	NA	NA	NA	NA	NA	NA	NA	NA	NA	NA	#VALUE!	#VALUE!
PIMG	0_768	candidate	0.002079	0.00262467	0	0.00333148	0	0	0.002079	0.00262467	0	0.00333148	0	0	1	1	0	1	0	0	481	381	99	300.167	80.8333	179.833	0.00598569	0.00203542	0.0275344	0.00612608	#DIV/0!	0.217389
PIMG	0_771	candidate	0.000888652	0.000925712	0	0.00116677	0	0	0.000576037	0.00060006	0	0.000756318	0	0	1	1	0	1	0	0	434	416.625	0	330.549	86.0764	86.0764	NA	NA	NA	NA	#DIV/0!	#VALUE!
PIMG	0_7793	candidate	0	0	0	0	0	0	0	0	0	0	0	0	0	0	0	0	0	0	242	237	0	186.389	50.6111	50.6111	0	0	0.0128813	0.000208631	#DIV/0!	0
PIMG	0_7808	candidate	0.0736932	0.0754386	0	0.0564979	0.154819	0.154819	0.0736932	0.0754386	0	0.0564979	0.154819	0.154819	43	43	0	26	17	17	389	380	0	306.796	73.2037	73.2037	0.0489017	0.0148468	0.102512	0.0756912	0.364929	0.477035
PIMG	0_7844	candidate	0.00136364	0.00137741	0	0	0.00658938	0.00658938	0.00166667	0.0016835	0	0	0.00805369	0.00805369	1	1	0	0	1	1	400	396	0	313.222	82.7778	82.7778	0.00384429	1.56e-05	0.0299696	0.00511305	0	0.128273
PIMG	0_7973	control	NA	NA	NA	NA	NA	NA	NA	NA	NA	NA	NA	NA	NA	NA	NA	NA	NA	NA	NA	NA	NA	NA	NA	NA	NA	NA	NA	NA	#VALUE!	#VALUE!
PIMG	0_8111	candidate	0.0482866	0.0482343	0.0555556	0.0249213	0.122204	0.103567	0.0482866	0.0482343	0.0555556	0.0249213	0.122204	0.103567	31	28	3	11	17	20	428	387	36	294.259	92.7407	128.741	0.0364933	0.0193932	0.14742	0.0699402	0.203932	0.247547
PIMG	0_8187	candidate	0.0145833	0.0146751	0	0.0081534	0.0366786	0.0366786	0.0145833	0.0146751	0	0.0081534	0.0366786	0.0366786	7	7	0	3	4	4	320	318	0	245.296	72.7037	72.7037	0.00510995	0.0069458	0.0351675	0.0161986	0.222293	0.145303
PIMG	0_8359	candidate	0.00573532	0.00604686	0	0.00666519	0.00413081	0.00413081	0.00468384	0.00493827	0	0.00559876	0.00289157	0.00289157	6	6	0	5	1	1	427	405	0	306.19	98.8095	98.8095	NA	NA	NA	NA	1.93624	#VALUE!
PIMG	0_846	control	NA	NA	NA	NA	NA	NA	NA	NA	NA	NA	NA	NA	NA	NA	NA	NA	NA	NA	NA	NA	NA	NA	NA	NA	NA	NA	NA	NA	#VALUE!	#VALUE!
PIMG	0_8549	control	0.00364853	0.00324675	0.00426136	0.00435493	0	0.00319446	0.00334448	0.00297619	0.00390625	0.00399202	0	0.00292826	2	1	1	1	0	1	299	168	128	125.25	42.75	170.75	NA	NA	NA	NA	#DIV/0!	#VALUE!
PIMG	0_8642	candidate	0.00454805	0.00459137	0	0.00473786	0.00408602	0.00408602	0.00463275	0.00467687	0	0.00526483	0.00264862	0.00264862	5	5	0	4	1	1	424	420	0	325.611	94.3889	94.3889	0.0032575	0.00569322	0.00799996	0.00515342	1.98776	0.407189
PIMG	0_9383	control	0.004536	0.00454545	0	0.0057041	0	0	0.004158	0.00416667	0	0.00522876	0	0	4	4	0	4	0	0	481	480	0	382.5	97.5	97.5	0.00985	0.0020771	0.0196779	0.00229116	#DIV/0!	0.500561
PIMG	0_9389	candidate	NA	NA	NA	NA	NA	NA	NA	NA	NA	NA	NA	NA	NA	NA	NA	NA	NA	NA	NA	NA	NA	NA	NA	NA	NA	NA	NA	NA	#VALUE!	#VALUE!
PIMG	0_9408	control	0	0	0	0	0	0	0	0	0	0	0	0	0	0	0	0	0	0	455	450.6	0	349.456	101.144	101.144	0.0027098	1.17e-05	0.0448134	0.00203185	#DIV/0!	0.0604685
PIMG	0_9577	control	0.00601504	0.002	0.0120755	0	0.00915254	0.0113505	0.00601504	0.0025	0.0113208	0	0.0114407	0.0113505	5	1	4	0	1	5	399	240	159	187.556	52.4444	211.444	0	0	0.04338	0.014485	0	0
PIMG	0_9749	control	0.00167244	0.00168008	0	0.0010915	0.00364628	0.00364628	0.0010101	0.00101471	0	0.000659232	0.00220224	0.00220224	2	2	0	1	1	1	440	438	0	337.093	100.907	100.907	0.0121558	0.00110762	0.0381775	0.00858546	0.299346	0.318401
PIMG	0_9750	control	0	0	0	0	0	0	0	0	0	0	0	0	0	0	0	0	0	0	363	363	0	283.333	79.6667	79.6667	NA	NA	NA	NA	#DIV/0!	#VALUE!
PIMG	1_1609	control	0.0110421	0.0037037	0.0155039	0.00460594	0	0.0138782	0.0110421	0.0037037	0.0155039	0.00460594	0	0.0138782	8	1	7	1	0	7	483	180	301	144.741	35.2593	336.259	0.0103807	0.00319167	0.00200556	0.00578063	#DIV/0!	5.17595
PIMG	1_3086	control	NA	NA	NA	NA	NA	NA	NA	NA	NA	NA	NA	NA	NA	NA	NA	NA	NA	NA	NA	NA	NA	NA	NA	NA	NA	NA	NA	NA	#VALUE!	#VALUE!
PIMG	1_5675	candidate	0.0084	0.00854962	0	0.00617275	0.0175705	0.0163719	0.007	0.00712468	0	0.00514396	0.0146421	0.0136433	7	7	0	4	3	3	400	393	6	311.044	81.9556	87.9556	0.00263	0.00361281	0.0047688	0.0071383	0.351313	0.551501
PIMG	1_6493	control	0.00380297	0.00235354	0.00908486	0.00307167	0	0.00477534	0.00229687	0.00142146	0.00548697	0.00185519	0	0.00288415	4	2	2	2	0	2	387	312.667	81	239.568	73.0988	154.099	NA	NA	NA	NA	#DIV/0!	#VALUE!
PIMG	2_10052	candidate	0.00446512	0.00447552	0	0.00143914	0.0150838	0.0150838	0.00465116	0.004662	0	0.00119928	0.0167598	0.0167598	4	4	0	1	3	3	430	429	0	333.533	95.4667	95.4667	0.0116216	0.00215526	0.0449168	0.00896575	0.0715569	0.258736
PIMG	2_10059	candidate	0.00131125	0	0.00234201	0	0	0.0020349	0.00179641	0	0.00320856	0	0	0.00278782	1	0	1	0	0	1	334	138	187	109.778	28.2222	215.222	NA	NA	NA	NA	#DIV/0!	#VALUE!
PIMG	2_1014	candidate	0.00126556	0.00127146	0	0.00162687	0	0	0.00116009	0.0011655	0	0.0014913	0	0	1	1	0	1	0	0	431	429	0	335.278	93.7222	93.7222	0.0174765	0.0016125	0.0217181	7.8e-05	#DIV/0!	0.804695
PIMG	2_10306	control	NA	NA	NA	NA	NA	NA	NA	NA	NA	NA	NA	NA	NA	NA	NA	NA	NA	NA	NA	NA	NA	NA	NA	NA	NA	NA	NA	NA	#VALUE!	#VALUE!
PIMG	2_10352	candidate	0	0	0	0	0	0	0	0	0	0	0	0	0	0	0	0	0	0	455	453	0	354.333	98.6667	98.6667	0	0	0.030496	0.00462521	#DIV/0!	0
PIMG	2_10438	candidate	0.00134348	0.00135685	0	0	0.00587212	0.00587212	0.00123153	0.00124378	0	0	0.00538278	0.00538278	1	1	0	0	1	1	406	402	0	309.111	92.8889	92.8889	0	0	0.0134898	0.00341908	0	0
PIMG	2_10502	candidate	0.0148936	0.0149573	0	0.0167286	0.00914634	0.00914634	0.0148936	0.0149573	0	0.0167286	0.00914634	0.00914634	7	7	0	6	1	1	470	468	0	358.667	109.333	109.333	0.0204262	0.00283459	0.0354176	0.00360181	1.82899	0.576723
PIMG	2_1160	candidate	0.129808	0.133333	0	0.0780369	0.342632	0.338631	0.129808	0.133333	0	0.0780369	0.342632	0.338631	54	54	0	25	29	29	416	405	1	320.361	84.6389	85.6389	NA	NA	NA	NA	0.227757	#VALUE!
PIMG	2_1359	control	NA	NA	NA	NA	NA	NA	NA	NA	NA	NA	NA	NA	NA	NA	NA	NA	NA	NA	NA	NA	NA	NA	NA	NA	NA	NA	NA	NA	#VALUE!	#VALUE!
PIMG	2_1501	control	0	0	0	0	0	0	0	0	0	0	0	0	0	0	0	0	0	0	420	417	0	329.167	87.8333	87.8333	0.00382619	0.00142403	0.04636	0.00196968	#DIV/0!	0.0825321
PIMG	2_1528	candidate	0.00940439	0.0094451	0	0.00917802	0.0103485	0.0103485	0.00862069	0.00865801	0	0.00841318	0.00948617	0.00948617	8	8	0	6	2	2	464	462	0	356.583	105.417	105.417	0.0123045	0.00156375	0.014633	0.00852127	0.886889	0.840877
PIMG	2_1818	candidate	0.0177273	0.0178052	0	0.0139848	0.0316307	0.0316307	0.01625	0.0163214	0	0.0128194	0.0289948	0.0289948	13	13	0	8	5	5	400	398.25	0	312.028	86.2222	86.2222	NA	NA	NA	NA	0.442128	#VALUE!
PIMG	2_2015	candidate	0.0201149	0.0202966	0.0190476	0.0174757	0.0318725	0.0280899	0.0201149	0.0202966	0.0190476	0.0174757	0.0318725	0.0280899	14	13	1	9	4	5	464	427	35	343.333	83.6667	118.667	0.0119496	0.0145088	0.0203795	0.0133738	0.5483	0.586352
PIMG	2_2240	control	0.00104926	0	0.00198138	0	0	0.0016325	0.000734484	0	0.00138696	0	0	0.00114275	1	0	1	0	0	1	389	193.286	206	149.262	44.0238	250.024	NA	NA	NA	NA	#DIV/0!	#VALUE!
PIMG	2_2769	control	NA	NA	NA	NA	NA	NA	NA	NA	NA	NA	NA	NA	NA	NA	NA	NA	NA	NA	NA	NA	NA	NA	NA	NA	NA	NA	NA	NA	#VALUE!	#VALUE!
PIMG	2_2931	candidate	0	0	0	0	0	0	0	0	0	0	0	0	0	0	0	0	0	0	456	453	0	351.333	101.667	101.667	0	0	0.00699594	0.0016084	#DIV/0!	0
PIMG	2_2937	candidate	0.000919287	0.00092554	0	0	0.00412915	0.00412915	0.000643501	0.000647878	0	0	0.00289041	0.00289041	1	1	0	0	1	1	444	441	0	342.151	98.8492	98.8492	0.0155468	0.00101278	0.0148614	0.00251839	0	1.04611
PIMG	2_2960	candidate	0.00586854	0.0046729	0.0112045	0.00393314	0.00749064	0.00961538	0.00586854	0.0046729	0.0112045	0.00393314	0.00749064	0.00961538	5	3	2	2	1	3	568	428	119	339	89	208	NA	NA	NA	NA	0.525074	#VALUE!
PIMG	2_3083	candidate	0.00477612	0.00481203	0	0	0.0212572	0.0212572	0.00547264	0.00551378	0	0	0.0243572	0.0243572	4	4	0	0	4	4	402	399	0	308.678	90.3222	90.3222	0	0	0.0337951	0.015646	0	0
PIMG	2_3141	candidate	NA	NA	NA	NA	NA	NA	NA	NA	NA	NA	NA	NA	NA	NA	NA	NA	NA	NA	NA	NA	NA	NA	NA	NA	NA	NA	NA	NA	#VALUE!	#VALUE!
PIMG	2_3307	candidate	0.00663717	0	0.0162162	0	0	0.0124827	0.00663717	0	0.0162162	0	0	0.0124827	3	0	3	0	0	3	452	267	185	211.667	55.3333	240.333	0.00451312	1.38e-05	0.0135306	0.00567423	#DIV/0!	0.333549
PIMG	2_3465	control	NA	NA	NA	NA	NA	NA	NA	NA	NA	NA	NA	NA	NA	NA	NA	NA	NA	NA	NA	NA	NA	NA	NA	NA	NA	NA	NA	NA	#VALUE!	#VALUE!
PIMG	2_3720	control	0.00295251	0.0030842	0	0.00403004	0	0	0.00314607	0.00328638	0	0.00429423	0	0	3	3	0	3	0	0	445	426	0	326.019	99.9815	99.9815	NA	NA	NA	NA	#DIV/0!	#VALUE!
PIMG	2_3726	candidate	0.00362812	0.00344442	0.00386885	0.00224608	0.00738386	0.00459854	0.00253968	0.00241109	0.00270819	0.00157226	0.0051687	0.00321898	4	2	2	1	1	3	450	237	211	181.722	55.2778	266.278	0.0114586	0.00225901	0.0245214	0.00460234	0.304189	0.467288
PIMG	2_374	control	NA	NA	NA	NA	NA	NA	NA	NA	NA	NA	NA	NA	NA	NA	NA	NA	NA	NA	NA	NA	NA	NA	NA	NA	NA	NA	NA	NA	#VALUE!	#VALUE!
PIMG	2_3742	candidate	NA	NA	NA	NA	NA	NA	NA	NA	NA	NA	NA	NA	NA	NA	NA	NA	NA	NA	NA	NA	NA	NA	NA	NA	NA	NA	NA	NA	#VALUE!	#VALUE!
PIMG	2_3867	candidate	0.00440529	0	0.00668151	0	0	0.00597147	0.00440529	0	0.00668151	0	0	0.00597147	3	0	3	0	0	3	681	231	449	177.611	53.3889	502.389	0	0	0.0155706	0.00534234	#DIV/0!	0
PIMG	2_3947	control	0.00986193	0.00987654	0.0121951	0	0.0427807	0.02849	0.00986193	0.00987654	0.0121951	0	0.0427807	0.02849	5	4	1	0	4	5	507	405	82	311.5	93.5	175.5	NA	NA	NA	NA	0	#VALUE!
PIMG	2_4029	candidate	0.000993098	0.00105025	0	0.00134763	0	0	0.000755858	0.000799361	0	0.0010257	0	0	1	1	0	1	0	0	441	417	22	324.981	92.0185	114.019	0.0104724	0.00153543	0.044368	0.00696449	#DIV/0!	0.236036
PIMG	2_4123	candidate	0.0310078	0.0310078	0	0.00966529	0.117476	0.117476	0.0310078	0.0310078	0	0.00966529	0.117476	0.117476	12	12	0	3	9	9	387	387	0	310.389	76.6111	76.6111	0.0149345	0.00510753	0.0534	0.0372003	0.0822746	0.279672
PIMG	2_4183	candidate	0.0022779	0.00228311	0	0.00296296	0	0	0.0022779	0.00228311	0	0.00296296	0	0	1	1	0	1	0	0	439	438	0	337.5	100.5	100.5	0.00730972	0.000844896	0.0390475	0.00624106	#DIV/0!	0.187201
PIMG	2_5636	candidate	0.00143369	0.00159872	0	0.00196689	0	0	0.00143369	0.00159872	0	0.00196689	0	0	1	1	0	1	0	0	465	417	47	338.944	78.0556	125.056	0.0106342	0.00236726	0.016351	0.00846726	#DIV/0!	0.65037
PIMG	2_5668	candidate	0.00153649	0.00245424	0	0.00153521	0.00611471	0.00171957	0.00140845	0.00224972	0	0.00140728	0.00560515	0.00157627	2	2	0	1	1	1	710	444.5	228	355.296	89.2037	317.204	NA	NA	NA	NA	0.251069	#VALUE!
PIMG	2_5701	control	NA	NA	NA	NA	NA	NA	NA	NA	NA	NA	NA	NA	NA	NA	NA	NA	NA	NA	NA	NA	NA	NA	NA	NA	NA	NA	NA	NA	#VALUE!	#VALUE!
PIMG	2_5724	control	NA	NA	NA	NA	NA	NA	NA	NA	NA	NA	NA	NA	NA	NA	NA	NA	NA	NA	NA	NA	NA	NA	NA	NA	NA	NA	NA	NA	#VALUE!	#VALUE!
PIMG	2_5930	control	0.0015949	0.00196657	0	0	0.00902256	0.00436047	0.0015949	0.00196657	0	0	0.00902256	0.00436047	1	1	0	0	1	1	418	339	79	265.111	73.8889	152.889	0.004471	0	0.011958	0.00438497	0	0.373892
PIMG	2_5996	candidate	0.00250438	0.00250438	0	0.00107848	0.0073892	0.0073892	0.00239641	0.00239641	0	0.00119843	0.00650042	0.00650042	3	3	0	1	2	2	462	462	0	357.611	104.389	104.389	0.0221834	0.00192856	0.0249099	0.00640966	0.184362	0.890546
PIMG	2_6052	control	0.0046729	0.00469484	0	0.00297816	0.0110837	0.0110837	0.0046729	0.00469484	0	0.00297816	0.0110837	0.0110837	2	2	0	1	1	1	428	426	0	335.778	90.2222	90.2222	0.00628042	0.00233665	0.0160789	0.00855143	0.268697	0.3906
PIMG	2_6130	control	0.00343716	0.00354704	0	0.00463404	0	0	0.00340852	0.00351748	0	0.00459542	0	0	4	4	0	4	0	0	475	460.286	0	352.317	107.968	107.968	NA	NA	NA	NA	#DIV/0!	#VALUE!
PIMG	2_6351	candidate	0	0	0	0	0	0	0	0	0	0	0	0	0	0	0	0	0	0	475	474	0	364.222	109.778	109.778	0.002797	0.000726607	0	0	#DIV/0!	#DIV/0!
PIMG	2_6355	candidate	0.00926045	0	0.0106273	0	0	0.0103103	0.00771704	0	0.00885609	0	0	0.00859189	6	0	6	0	0	6	311	36	271	27.6667	8.33333	279.333	NA	NA	NA	NA	#DIV/0!	#VALUE!
PIMG	2_6413	candidate	0.00197987	0.00273411	0	0.00173466	0.00645084	0.00232548	0.00241984	0.00334169	0	0.00212014	0.00788436	0.00284225	2	2	0	1	1	1	551	399	150	314.444	84.5556	234.556	0.0014905	0.00172108	0.003862	0.00445945	0.268905	0.38594
PIMG	2_6457	control	0.00364964	0.00374322	0	0	0.0162624	0.0162624	0.00430556	0.00441595	0	0	0.0191851	0.0191851	4	4	0	0	4	4	480	468	0	360.278	107.722	107.722	NA	NA	NA	NA	0	#VALUE!
PIMG	2_6596	control	0.00531957	0.00537134	0	0	0.0226854	0.0226854	0.00361446	0.00364964	0	0	0.0154139	0.0154139	6	6	0	0	6	6	415	411	0	313.685	97.3148	97.3148	0.00780505	0.000879476	0.0426684	0.00703581	0	0.182923
PIMG	2_6618	control	0.00157233	0.00157604	0	0	0.00762873	0.00762873	0.00157233	0.00157604	0	0	0.00762873	0.00762873	1	1	0	0	1	1	424	423	0	335.611	87.3889	87.3889	0	0	0.0360193	0.00437286	0	0
PIMG	2_6635	candidate	0.0122727	0.00626959	0.0168946	0	0.0266798	0.0183938	0.01125	0.00574713	0.0154867	0	0.0244565	0.0168609	9	2	7	0	2	9	400	174	226	133.111	40.8889	266.889	0.008501	0	0.0189825	0.0138482	0	0.447834
PIMG	2_6731	candidate	0.00427834	0.00519685	0	0.0013577	0.0177319	0.00925627	0.00297158	0.00360954	0	0.000820008	0.0127175	0.00663871	5	5	0	1	4	4	430	354	76	271	83	159	0.00398087	0.0013627	0.00773774	0.00973613	0.0644787	0.514475
PIMG	2_684	candidate	0.0008364	0.000839842	0	0	0.0036174	0.0036174	0.0009758	0.000979816	0	0	0.0042203	0.0042203	1	1	0	0	1	1	488	486	0	373.167	112.833	112.833	0.00254618	8.93e-06	0.046001	0.0064035	0	0.0553505
PIMG	2_7182	candidate	0	0	0	0	0	0	0	0	0	0	0	0	0	0	0	0	0	0	464	458.4	0	348.467	109.933	109.933	0.0027144	2.09e-05	0.045068	0.000478667	#DIV/0!	0.060229
PIMG	2_7189	candidate	0.00592593	0.00596273	0	0.00393849	0.0122681	0.0122681	0.00493827	0.00496894	0	0.00328208	0.0102234	0.0102234	6	6	0	3	3	3	486	483	0	365.622	117.378	117.378	0.0050978	0.00289477	0.014669	0.0082076	0.321036	0.347522
PIMG	2_7725	candidate	0.00245332	0.00116178	0.00562324	0.00151002	0	0.00360896	0.00274863	0.00141995	0.00601375	0.00184559	0	0.00385958	3	1	2	1	0	2	667	469.5	194	361.222	108.278	302.278	0.0107995	0.00281539	0.0243469	0.00610231	#DIV/0!	0.443567
PIMG	2_7852	control	0.00772627	0.00843882	0.00744879	0.00638487	0.016308	0.0102265	0.00772627	0.00843882	0.00744879	0.00638487	0.016308	0.0102265	7	5	2	3	2	4	604	395	179	313.241	81.7593	260.759	NA	NA	NA	NA	0.391518	#VALUE!
PIMG	2_7918	control	0.00157897	0.00119346	0.00235933	0.00153766	0	0.00163556	0.00110528	0.000835422	0.00165153	0.00107636	0	0.00114489	2	1	1	1	0	1	517	342	173	265.444	76.5556	249.556	0.00361804	0.00207207	0.0272417	0.000590235	#DIV/0!	0.132813
PIMG	2_7961	candidate	0	0	0	0	0	0	0	0	0	0	0	0	0	0	0	0	0	0	505	381	88	305.889	75.1111	163.111	NA	NA	NA	NA	#DIV/0!	#VALUE!
PIMG	2_7974	control	0.0401911	0.0387497	0	0.039544	0.0354558	0.0354558	0.0281338	0.0271248	0	0.0276808	0.024819	0.024819	45	45	0	37	8	8	457	474	0	381.905	92.0952	92.0952	NA	NA	NA	NA	1.11531	#VALUE!
PIMG	2_8214	control	0.00226757	0.00824572	0	0.00512084	0.0211553	0.00148265	0.0015873	0.00577201	0	0.00358459	0.0148087	0.00103785	2	2	0	1	1	1	360	99	256	79.7063	19.2937	275.294	NA	NA	NA	NA	0.24206	#VALUE!
PIMG	2_8253	candidate	0.023913	0.0192308	0.0263158	0.0164309	0.0291734	0.0266054	0.023913	0.0192308	0.0263158	0.0164309	0.0291734	0.0266054	11	3	8	2	1	9	460	156	304	121.722	34.2778	338.278	0.00973636	0.0095132	0.0153223	0.0163363	0.563215	0.635439
PIMG	2_8443	candidate	0.0045045	0.00453515	0	0	0.0237781	0.0237781	0.0045045	0.00453515	0	0	0.0237781	0.0237781	2	2	0	0	2	2	444	441	0	356.889	84.1111	84.1111	0.005969	0	0.0342282	0.00442441	0	0.174388
PIMG	2_8627	candidate	NA	NA	NA	NA	NA	NA	NA	NA	NA	NA	NA	NA	NA	NA	NA	NA	NA	NA	NA	NA	NA	NA	NA	NA	NA	NA	NA	NA	#VALUE!	#VALUE!
PIMG	2_8852	candidate	0.00759951	0.00186316	0.0145931	0.00241718	0	0.0116145	0.00492611	0.00120773	0.00945946	0.00156685	0	0.00752868	8	1	7	1	0	7	406	207	185	159.556	47.4444	232.444	0	0	0.0116988	0.00443714	#DIV/0!	0
PIMG	2_89	candidate	0.118519	0.118812	0	0.0983373	0.188103	0.188103	0.118519	0.118812	0	0.0983373	0.188103	0.188103	72	72	0	46	26	26	405	404	0	311.852	92.1481	92.1481	0.08674	0.0658991	0.110487	0.126734	0.522784	0.785072
PIMG	2_9087	control	NA	NA	NA	NA	NA	NA	NA	NA	NA	NA	NA	NA	NA	NA	NA	NA	NA	NA	NA	NA	NA	NA	NA	NA	NA	NA	NA	NA	#VALUE!	#VALUE!
PIMG	2_9280	candidate	0.00179481	0.0020272	0	0.00136657	0.00392427	0.00273033	0.00176152	0.00198959	0	0.000825366	0.00533281	0.00371032	2	2	0	1	1	1	410	363	41	269.241	93.7593	134.759	NA	NA	NA	NA	0.154771	#VALUE!
PIMG	2_944	control	NA	NA	NA	NA	NA	NA	NA	NA	NA	NA	NA	NA	NA	NA	NA	NA	NA	NA	NA	NA	NA	NA	NA	NA	NA	NA	NA	NA	#VALUE!	#VALUE!
PIMG	2_9466	candidate	0	0	0	0	0	0	0	0	0	0	0	0	0	0	0	0	0	0	428	171	256	133.333	37.6667	293.667	0.009038	0	0.0714806	0.00425767	#DIV/0!	0.12644
PIMG	2_9480	candidate	0.000923446	0.00110871	0	0.00143671	0	0	0.00107735	0.00129349	0	0.00167616	0	0	1	1	0	1	0	0	442	368.143	70	284.095	84.0476	154.048	NA	NA	NA	NA	#DIV/0!	#VALUE!
PIMG	2_9542	candidate	0.00568586	0.00573477	0	0.0036083	0.0139643	0.0139643	0.00568586	0.00573477	0	0.0036083	0.0139643	0.0139643	4	4	0	2	2	2	469	465	0	369.519	95.4815	95.4815	0.0156856	0.00287502	0.0531456	0.00737595	0.258395	0.295143
PIMG	2_9603	control	0	0	0	0	0	0	0	0	0	0	0	0	0	0	0	0	0	0	400	147	244	115.667	31.3333	275.333	NA	NA	NA	NA	#DIV/0!	#VALUE!
PIMG	2_974	candidate	0.00155039	0.00226757	0	0.00307062	0	0	0.00155039	0.00226757	0	0.00307062	0	0	1	1	0	1	0	0	430	294	134	217.111	76.8889	210.889	0.0118933	0.00213291	0.0207233	4.76e-06	#DIV/0!	0.57391
PIMG	2_9930	candidate	0	0	0	0	0	0	0	0	0	0	0	0	0	0	0	0	0	0	446	444	0	356.556	87.4444	87.4444	0.00287467	0.0003595	0.0399133	0.0035675	#DIV/0!	0.0720227
PIMG	CL1029Contig1	control	0.00205132	0.00180229	0.0023546	0	0.00811865	0.00365048	0.00265418	0.00246914	0.00286738	0	0.0111226	0.00472332	2	1	1	0	1	2	427	243	186	189.056	53.9444	239.944	0.00629	0	0.019245	0.00643663	0	0.326838
PIMG	CL1045Contig1_03	candidate	NA	NA	NA	NA	NA	NA	NA	NA	NA	NA	NA	NA	NA	NA	NA	NA	NA	NA	NA	NA	NA	NA	NA	NA	NA	NA	NA	NA	#VALUE!	#VALUE!
PIMG	CL1052Contig1	candidate	0	0	0	0	0	0	0	0	0	0	0	0	0	0	0	0	0	0	208	207	0	162.444	44.5556	44.5556	0.0189647	0.00674202	0.0219547	0.0107191	#DIV/0!	0.863811
PIMG	CL1064Contig1	candidate	0	0	0	0	0	0	0	0	0	0	0	0	0	0	0	0	0	0	265	258	0	208.333	49.6667	49.6667	NA	NA	NA	NA	#DIV/0!	#VALUE!
PIMG	CL1067Contig1	candidate	0	0	0	0	0	0	0	0	0	0	0	0	0	0	0	0	0	0	200	192	0	146.167	45.8333	45.8333	0.0065015	9.76e-05	0	0	#DIV/0!	#DIV/0!
PIMG	CL1104Contig1	candidate	0.00880232	0.00881638	0	0.00221649	0.0344941	0.0329496	0.00531632	0.00532481	0	0.00133869	0.0208333	0.0199005	5	5	0	1	4	4	209	208.667	2	166	42.6667	44.6667	0.00111343	0.00316395	0.0559444	0.0149853	0.0642572	0.0199024
PIMG	CL1136Contig1	candidate	0	0	0	0	0	0	0	0	0	0	0	0	0	0	0	0	0	0	211	210	0	159.611	50.3889	50.3889	0	0	0.0398	0	#DIV/0!	0
PIMG	CL1148Contig1_07	candidate	0.0537772	0.054741	0	0.0468808	0.0823574	0.0823574	0.0516432	0.0525687	0	0.0439973	0.0826842	0.0826842	21	21	0	14	7	7	213	209.25	0	162.889	46.3611	46.3611	NA	NA	NA	NA	0.532113	#VALUE!
PIMG	CL1148Contig1_08	candidate	0.025	0.0266667	0	0.013544	0.0753138	0.0734694	0.025	0.0266667	0	0.013544	0.0753138	0.0734694	5	5	0	2	3	3	200	187.5	1	147.667	39.8333	40.8333	0.007005	0.00748895	0.0292975	0.0313229	0.179834	0.239099
PIMG	CL1186Contig1	candidate	0.0648508	0.0632411	0.666667	0.0495595	0.117137	0.12766	0.0648508	0.0632411	0.666667	0.0495595	0.117137	0.12766	25	24	1	15	9	10	257	253	1	201.778	51.2222	52.2222	NA	NA	NA	NA	0.42309	#VALUE!
PIMG	CL118Contig1	candidate	0	0	0	0	0	0	0	0	0	0	0	0	0	0	0	0	0	0	213	210	0	166.111	43.8889	43.8889	0	0	0.0503562	0.00788332	#DIV/0!	0
PIMG	CL1213Contig1	candidate	0	0	0	0	0	0	0	0	0	0	0	0	0	0	0	0	0	0	292	291	0	231.333	59.6667	59.6667	0.0040066	0.00211166	0.011228	0.0128791	#DIV/0!	0.35684
PIMG	CL1225Contig1	candidate	0.00225352	0.00228571	0	0.00306383	0	0	0.00187793	0.00190476	0	0.00255319	0	0	1	1	0	1	0	0	213	210	0	156.667	53.3333	53.3333	0.00194348	0.00352704	0.0639339	0.0245145	#DIV/0!	0.0303982
PIMG	CL1308Contig1	control	NA	NA	NA	NA	NA	NA	NA	NA	NA	NA	NA	NA	NA	NA	NA	NA	NA	NA	NA	NA	NA	NA	NA	NA	NA	NA	NA	NA	#VALUE!	#VALUE!
PIMG	CL1343Contig1	candidate	0.0044843	0	0.0116279	0	0	0.00884956	0.0044843	0	0.0116279	0	0	0.00884956	1	0	1	0	0	1	223	135	86	108	27	113	0.00766459	0.00284152	0.0235076	0.000299181	#DIV/0!	0.326047
PIMG	CL1374Contig1	candidate	0	0	0	0	0	0	0	0	0	0	0	0	0	0	0	0	0	0	200	198	0	162.222	35.7778	35.7778	0.00382057	0.00351675	0.0044	0.00721963	#DIV/0!	0.868312
PIMG	CL139Contig2	candidate	0.0809717	0.0833333	0	0.064324	0.149688	0.149688	0.0809717	0.0833333	0	0.064324	0.149688	0.149688	30	30	0	18	12	12	247	240	0	186.556	53.4444	53.4444	NA	NA	NA	NA	0.42972	#VALUE!
PIMG	CL1414Contig1	candidate	0.00623377	0.00197531	0.00900804	0.00255652	0	0.00784599	0.00519481	0.00164609	0.0075067	0.00213043	0	0.00653832	8	1	7	1	0	7	616	243	373	187.756	55.2444	428.244	0.0139457	0.00262809	0.0288015	0.00481872	#DIV/0!	0.484199
PIMG	CL1437Contig1	candidate	0.00225352	0.00225352	0	0	0.00979592	0.00979592	0.0028169	0.0028169	0	0	0.0122449	0.0122449	1	1	0	0	1	1	213	213	0	164	49	49	0	0	0.0412748	0.0130684	0	0
PIMG	CL1455Contig1_06	candidate	0.00246386	0.00153307	0.00348755	0.00199624	0	0.00275934	0.0014881	0.000925926	0.00210637	0.00120567	0	0.00166655	3	1	2	1	0	2	448	240	211	184.315	55.6852	266.685	0.000547308	0.00155468	0.00182222	0.0042919	#DIV/0!	0.300352
PIMG	CL1455Contig1_07	candidate	0.00460829	0.00462963	0	0.00603622	0	0	0.00460829	0.00462963	0	0.00603622	0	0	1	1	0	1	0	0	217	216	0	165.667	50.3333	50.3333	NA	NA	NA	NA	#DIV/0!	#VALUE!
PIMG	CL149Contig3	candidate	0.0297203	0.0297203	0	0.0220906	0.058666	0.058666	0.0272436	0.0272436	0	0.0202497	0.0537772	0.0537772	17	17	0	10	7	7	312	312	0	246.917	65.0833	65.0833	0.0138991	0.0148822	0.035045	0.043306	0.376548	0.396608
PIMG	CL1530Contig1	candidate	0.00529786	0.00534093	0	0	0.0258184	0.0258184	0.0061828	0.00623306	0	0	0.030131	0.030131	3	3	0	0	3	3	248	246	0	195.111	50.8889	50.8889	0.0009925	0.00222965	0.0532733	0.00960835	0	0.0186303
PIMG	CL1588Contig1	control	0	0	0	0	0	0	0	0	0	0	0	0	0	0	0	0	0	0	223	222	0	176.444	45.5556	45.5556	0.00165223	0.00261392	0.0130665	0.00891285	#DIV/0!	0.126448
PIMG	CL1659Contig1	candidate	0	0	0	0	0	0	0	0	0	0	0	0	0	0	0	0	0	0	432	273	158	211.889	61.1111	219.111	0.00557118	3.13e-05	0.0111764	0.000113601	#DIV/0!	0.498479
PIMG	CL1661Contig1	candidate	NA	NA	NA	NA	NA	NA	NA	NA	NA	NA	NA	NA	NA	NA	NA	NA	NA	NA	NA	NA	NA	NA	NA	NA	NA	NA	NA	NA	#VALUE!	#VALUE!
PIMG	CL1692Contig1	candidate	0.00254453	0.00416667	0	0.00507901	0	0	0.00254453	0.00416667	0	0.00507901	0	0	1	1	0	1	0	0	393	240	153	196.889	43.1111	196.111	0.014795	0.00239855	0.013645	8.62e-05	#DIV/0!	1.08428
PIMG	CL1694Contig1_01	control	0.00550888	0.00470921	0.00583942	0	0.0315328	0.00733322	0.00649895	0.00358423	0.0077037	0	0.024	0.00865116	4	1	3	0	1	4	318	93	225	79.1111	13.8889	238.889	0	0	0.20275	0.015168	0	0
PIMG	CL1698Contig1	control	0	0	0	0	0	0	0	0	0	0	0	0	0	0	0	0	0	0	392	216	163	162	54	217	NA	NA	NA	NA	#DIV/0!	#VALUE!
PIMG	CL1905Contig1	candidate	0.0126316	0	0.021978	0	0	0.0191693	0.0126316	0	0.021978	0	0	0.0191693	6	0	6	0	0	6	475	195	273	155	40	313	0	0	0.0176885	0.00425871	#DIV/0!	0
PIMG	CL2101Contig1	candidate	0.00272727	0.004662	0	0.00599767	0	0	0.0025	0.0042735	0	0.00549786	0	0	1	1	0	1	0	0	200	117	82	90.9444	26.0556	108.056	0.0155525	0.00466797	0.0275175	4.37e-06	#DIV/0!	0.565186
PIMG	CL2123Contig1	candidate	0	0	0	0	0	0	0	0	0	0	0	0	0	0	0	0	0	0	267	264	0	199.333	64.6667	64.6667	0.0269488	0.00356816	0.0426059	0.00811898	#DIV/0!	0.632514
PIMG	CL2265Contig1	control	0.00597213	0.0061287	0	0.00534396	0.00867714	0.00867714	0.00547445	0.00561798	0	0.00489863	0.00795404	0.00795404	3	3	0	2	1	1	274	267	0	204.139	62.8611	62.8611	NA	NA	NA	NA	0.615867	#VALUE!
PIMG	CL2272Contig1	candidate	0	0	0	0	0	0	0	0	0	0	0	0	0	0	0	0	0	0	250	247.5	0	194	53.5	53.5	0	0	0.0245788	0.00309089	#DIV/0!	0
PIMG	CL2297Contig1	candidate	0.00228571	0.00231884	0	0.00302521	0	0	0.00190476	0.00193237	0	0.00252101	0	0	1	1	0	1	0	0	210	207	0	158.667	48.3333	48.3333	0.00775909	0.00329068	0	0	#DIV/0!	#DIV/0!
PIMG	CL2332Contig1	candidate	0	0	0	0	0	0	0	0	0	0	0	0	0	0	0	0	0	0	428	216	211	174.556	41.4444	252.444	0	0	0.0151275	0.00020567	#DIV/0!	0
PIMG	CL2398Contig1	control	NA	NA	NA	NA	NA	NA	NA	NA	NA	NA	NA	NA	NA	NA	NA	NA	NA	NA	NA	NA	NA	NA	NA	NA	NA	NA	NA	NA	#VALUE!	#VALUE!
PIMG	CL240Contig1	candidate	0	0	0	0	0	0	0	0	0	0	0	0	0	0	0	0	0	0	311	192	106	152.556	39.4444	145.444	0	0	0.0269717	0.0332867	#DIV/0!	0
PIMG	CL2438Contig1	control	0	0	0	0	0	0	0	0	0	0	0	0	0	0	0	0	0	0	428	270	138	219.556	50.4444	188.444	0.00858306	0.00252679	0.00130235	0.00524033	#DIV/0!	6.59042
PIMG	CL243Contig1	candidate	NA	NA	NA	NA	NA	NA	NA	NA	NA	NA	NA	NA	NA	NA	NA	NA	NA	NA	NA	NA	NA	NA	NA	NA	NA	NA	NA	NA	#VALUE!	#VALUE!
PIMG	CL2472Contig1	candidate	0.00161856	0.00167961	0	0.00209075	0	0	0.00148368	0.00153965	0	0.00191652	0	0	1	1	0	1	0	0	337	324.75	0	260.889	63.8611	63.8611	NA	NA	NA	NA	#DIV/0!	#VALUE!
PIMG	CL2475Contig1	control	0.00218182	0.00360036	0	0	0.016641	0.00471122	0.002	0.00330033	0	0	0.0152542	0.00431862	1	1	0	0	1	1	250	151.5	83	118.722	32.7778	115.778	NA	NA	NA	NA	0	#VALUE!
PIMG	CL2476Contig1	control	0	0	0	0	0	0	0	0	0	0	0	0	0	0	0	0	0	0	220	219	0	170.833	48.1667	48.1667	0.01236	0	0.02667	0	#DIV/0!	0.463442
PIMG	CL2492Contig1	candidate	0.0367568	0.0407186	0	0.0304611	0.0784639	0.0749628	0.0324324	0.0359281	0	0.0266535	0.0700571	0.0669311	17	17	0	10	7	7	222	200.4	2	157.578	42.8222	44.8222	NA	NA	NA	NA	0.380454	#VALUE!
PIMG	CL2565Contig1	control	0.00183908	0	0.00263736	0	0	0.00240401	0.00153257	0	0.0021978	0	0	0.00200334	1	0	1	0	0	1	261	78	182	60.3333	17.6667	199.667	0	0	0	0	#DIV/0!	#DIV/0!
PIMG	CL2637Contig1	candidate	0	0	0	0	0	0	0	0	0	0	0	0	0	0	0	0	0	0	238	237	0	187.222	49.7778	49.7778	0	0	0.0140656	0.00608504	#DIV/0!	0
PIMG	CL298Contig1	candidate	0.0105957	0.0106819	0	0.00233784	0.0373258	0.0373258	0.00887097	0.00894309	0	0.00177936	0.0318182	0.0318182	6	6	0	1	5	5	248	246	0	187.333	58.6667	58.6667	0.0178119	0.00990937	0.0545552	0.016035	0.0559227	0.326493
PIMG	CL3019Contig1	candidate	0.00104519	0	0.00186316	0	0	0.00159151	0.00116144	0	0.00207039	0	0	0.00176852	1	0	1	0	0	1	369	162	207	126.667	35.3333	242.333	0	0	0.0203711	0.00447309	#DIV/0!	0
PIMG	CL3036Contig1	candidate	0	0	0	0	0	0	0	0	0	0	0	0	0	0	0	0	0	0	268	258	0	208.833	49.1667	49.1667	NA	NA	NA	NA	#DIV/0!	#VALUE!
PIMG	CL3054Contig1	candidate	0.00749064	0	0.0174292	0	0	0.0140845	0.00749064	0	0.0174292	0	0	0.0140845	4	0	4	0	0	4	356	201	153	164.667	36.3333	189.333	0	0	0.00846	0.00604972	#DIV/0!	0
PIMG	CL305Contig1	candidate	0	0	0	0	0	0	0	0	0	0	0	0	0	0	0	0	0	0	302	300	0	229.222	70.7778	70.7778	0.002092	0	0.0333947	0.00572436	#DIV/0!	0.0626447
PIMG	CL3097Contig1	control	NA	NA	NA	NA	NA	NA	NA	NA	NA	NA	NA	NA	NA	NA	NA	NA	NA	NA	NA	NA	NA	NA	NA	NA	NA	NA	NA	NA	#VALUE!	#VALUE!
PIMG	CL3162Contig1	candidate	0.00826446	0.00835946	0	0	0.0403625	0.0403625	0.00757576	0.00766284	0	0	0.036999	0.036999	4	4	0	0	4	4	264	261	0	206.944	54.0556	54.0556	0.000264735	0.00106682	0.0323528	0.0184264	0	0.00818276
PIMG	CL3363Contig1	candidate	0	0	0	0	0	0	0	0	0	0	0	0	0	0	0	0	0	0	221	217	0	170.5	46.5	46.5	0	0	0.0148633	0.000104741	#DIV/0!	0
PIMG	CL3393Contig1	candidate	0	0	0	0	0	0	0	0	0	0	0	0	0	0	0	0	0	0	217	216	0	168.667	47.3333	47.3333	0.00775029	0.00230527	0.06959	0	#DIV/0!	0.111371
PIMG	CL3404Contig1	candidate	0	0	0	0	0	0	0	0	0	0	0	0	0	0	0	0	0	0	210	210	0	160.556	49.4444	49.4444	0	0	0	0	#DIV/0!	#DIV/0!
PIMG	CL3421Contig1	control	NA	NA	NA	NA	NA	NA	NA	NA	NA	NA	NA	NA	NA	NA	NA	NA	NA	NA	NA	NA	NA	NA	NA	NA	NA	NA	NA	NA	#VALUE!	#VALUE!
PIMG	CL3495Contig1	control	0.00335852	0	0.00690846	0	0	0.00568855	0.00335852	0	0.00690846	0	0	0.00568855	2	0	2	0	0	2	397	201	193	159.611	41.3889	234.389	0	0	0.02736	0.0141601	#DIV/0!	0
PIMG	CL3507Contig1	candidate	0	0	0	0	0	0	0	0	0	0	0	0	0	0	0	0	0	0	208	204	0	151.056	52.9444	52.9444	0.007585	0	0.03806	0	#DIV/0!	0.199291
PIMG	CL357Contig1	candidate	0.00356506	0.00360036	0	0.00224493	0.0090867	0.0090867	0.00326797	0.00330033	0	0.00205785	0.00832948	0.00832948	2	2	0	1	1	1	306	303	0	242.972	60.0278	60.0278	0.0136625	0.00281473	0.0255297	0.0108692	0.247056	0.53516
PIMG	CL3582Contig1	control	NA	NA	NA	NA	NA	NA	NA	NA	NA	NA	NA	NA	NA	NA	NA	NA	NA	NA	NA	NA	NA	NA	NA	NA	NA	NA	NA	NA	#VALUE!	#VALUE!
PIMG	CL363Contig1	candidate	0	0	0	0	0	0	0	0	0	0	0	0	0	0	0	0	0	0	211	207	0	157.556	49.4444	49.4444	0.0109433	0.0029815	0.0326617	0.00712665	#DIV/0!	0.335051
PIMG	CL3672Contig1	candidate	0.0040404	0	0.00770713	0	0	0.00642915	0.0040404	0	0.00770713	0	0	0.00642915	2	0	2	0	0	2	330	159	173	124.611	34.3889	207.389	0.00131227	0.00338344	0.020664	0.00497209	#DIV/0!	0.063505
PIMG	CL3758Contig1	candidate	0	0	0	0	0	0	0	0	0	0	0	0	0	0	0	0	0	0	531	195	324	152.556	42.4444	366.444	NA	NA	NA	NA	#DIV/0!	#VALUE!
PIMG	CL3770Contig1	control	0.00352113	0.0035461	0	0.00450902	0	0	0.00352113	0.0035461	0	0.00450902	0	0	1	1	0	1	0	0	284	282	0	221.778	60.2222	60.2222	0.0128852	0.00311714	0.0223838	3.7e-05	#DIV/0!	0.575649
PIMG	CL3832Contig1	candidate	NA	NA	NA	NA	NA	NA	NA	NA	NA	NA	NA	NA	NA	NA	NA	NA	NA	NA	NA	NA	NA	NA	NA	NA	NA	NA	NA	NA	#VALUE!	#VALUE!
PIMG	CL4023Contig1	candidate	0.00829971	0.00927536	0.00680851	0.00598919	0.0205519	0.0102285	0.00864553	0.00869565	0.00851064	0.00623874	0.0171265	0.0106547	6	4	2	2	2	4	347	207	141	160.289	46.7111	187.711	0.0035026	0.00470506	0.0239702	0.0096073	0.364274	0.146123
PIMG	CL4255Contig1	control	NA	NA	NA	NA	NA	NA	NA	NA	NA	NA	NA	NA	NA	NA	NA	NA	NA	NA	NA	NA	NA	NA	NA	NA	NA	NA	NA	NA	#VALUE!	#VALUE!
PIMG	CL4257Contig1	control	0.00709534	0.00661157	0.00740436	0.00422651	0.0151749	0.00798876	0.00704607	0.00606061	0.00754148	0.0038743	0.0139104	0.00802046	8	2	6	1	1	7	615	165	442	129.056	35.9444	477.944	0	0	0.0545779	0.00673088	0.278518	0
PIMG	CL4284Contig1	control	NA	NA	NA	NA	NA	NA	NA	NA	NA	NA	NA	NA	NA	NA	NA	NA	NA	NA	NA	NA	NA	NA	NA	NA	NA	NA	NA	NA	#VALUE!	#VALUE!
PIMG	CL430Contig1	control	0	0	0	0	0	0	0	0	0	0	0	0	0	0	0	0	0	0	285	117	154	93.5556	23.4444	177.444	NA	NA	NA	NA	#DIV/0!	#VALUE!
PIMG	CL4337Contig1	candidate	NA	NA	NA	NA	NA	NA	NA	NA	NA	NA	NA	NA	NA	NA	NA	NA	NA	NA	NA	NA	NA	NA	NA	NA	NA	NA	NA	NA	#VALUE!	#VALUE!
PIMG	CL4342Contig1	control	0	0	0	0	0	0	0	0	0	0	0	0	0	0	0	0	0	0	644	198	446	155.667	42.3333	488.333	0.001533	0.00298969	0.0151071	0.0114553	#DIV/0!	0.101475
PIMG	CL4354Contig1	candidate	0.00226757	0	0.00401606	0	0	0.00350672	0.00226757	0	0.00401606	0	0	0.00350672	1	0	1	0	0	1	441	171	249	134.833	36.1667	285.167	0	0	0.01554	0	#DIV/0!	0
PIMG	CL4417Contig1	candidate	0.0164491	0.0182482	0	0.0170838	0.0229385	0.0229385	0.0125196	0.0138889	0	0.0130026	0.0174588	0.0174588	8	8	0	6	2	2	213	192	0	153.815	38.1852	38.1852	NA	NA	NA	NA	0.744759	#VALUE!
PIMG	CL4470Contig1	candidate	0.00958034	0.004662	0.0129246	0	0.0224159	0.0140921	0.010882	0.00498575	0.0148895	0	0.0239726	0.0160067	10	2	8	0	2	10	582	234	347	185.333	48.6667	395.667	0	0	0.020955	0.0213767	0	0
PIMG	CL4478Contig1	candidate	0	0	0	0	0	0	0	0	0	0	0	0	0	0	0	0	0	0	223	222	0	174.556	47.4444	47.4444	0	0	0.0360241	0.0195353	#DIV/0!	0
PIMG	CL4481Contig1	candidate	0	0	0	0	0	0	0	0	0	0	0	0	0	0	0	0	0	0	287	180	106	143.389	36.6111	142.611	0	0	0	0	#DIV/0!	#DIV/0!
PIMG	CL4511Contig1	control	0.00606061	0.004329	0.0102916	0	0.0202855	0.0136553	0.00555556	0.00396825	0.00943396	0	0.018595	0.0125174	4	2	2	0	2	4	360	252	106	198.222	53.7778	159.778	0.005861	0	0.0278488	0.00413522	0	0.210458
PIMG	CL4513Contig1	candidate	0.00286123	0.00529101	0	0	0.0322581	0.00526316	0.00286123	0.00529101	0	0	0.0322581	0.00526316	1	1	0	0	1	1	233	126	106	105.333	20.6667	126.667	0	0	0.0668667	0.0479526	0	0
PIMG	CL4628Contig1	candidate	0	0	0	0	0	0	0	0	0	0	0	0	0	0	0	0	0	0	201	198	0	156.333	41.6667	41.6667	0.011251	0.00396463	0.0155231	0.000100509	#DIV/0!	0.724792
PIMG	CL4776Contig1	candidate	0.0128411	0.0148148	0.0120482	0.00930714	0.0362903	0.0154994	0.0128411	0.0148148	0.0120482	0.00930714	0.0362903	0.0154994	8	4	4	2	2	6	623	270	332	214.889	55.1111	387.111	NA	NA	NA	NA	0.256464	#VALUE!
PIMG	CL516Contig1	candidate	0.00517679	0.00429369	0.00748643	0	0.0185779	0.011665	0.00394011	0.00326797	0.00569801	0	0.0141398	0.00887837	5	3	2	0	3	5	423	306	117	235.278	70.7222	187.722	0.00406553	8.71e-06	0.0118148	0.0116058	0	0.344105
PIMG	CL544Contig1	candidate	0.00437158	0	0.013468	0	0	0.009375	0.00437158	0	0.013468	0	0	0.009375	2	0	2	0	0	2	305	200	99	156.778	43.2222	142.222	0	0	0.0459333	0.00067568	#DIV/0!	0
PIMG	CL594Contig1	candidate	0.0018677	0.00188235	0	0.00245594	0	0	0.00233463	0.00235294	0	0.00306993	0	0	1	1	0	1	0	0	257	255	0	195.444	59.5556	59.5556	0.003579	0.00294334	0.00677571	0.00591031	#DIV/0!	0.52821
PIMG	CL59Contig1	candidate	0.00262238	0.0026738	0	0.00328422	0	0	0.00240385	0.00245098	0	0.00301054	0	0	1	1	0	1	0	0	208	204	0	166.083	37.9167	37.9167	0.00728375	0.00259454	0.0173512	0.000283569	#DIV/0!	0.419782
PIMG	CL730Contig1	candidate	0.00625	0.00628931	0	0	0.0288	0.0288	0.00625	0.00628931	0	0	0.0288	0.0288	3	3	0	0	3	3	320	318	0	248.556	69.4444	69.4444	0	0	0.0141067	0.00547	0	0
PIMG	CL814Contig1	candidate	0.00421053	0	0.00727273	0	0	0.00629041	0.00421053	0	0.00727273	0	0	0.00629041	2	0	2	0	0	2	475	201	275	158.056	42.9444	317.944	0	0	0.01532	0	#DIV/0!	0
PIMG	CL866Contig1	candidate	0.00173712	0.00224467	0.00145068	0	0.00963984	0.00252185	0.00159236	0.00205761	0.00132979	0	0.00883652	0.00231169	2	1	1	0	1	2	628	243	376	186.417	56.5833	432.583	0.00501625	0.00234343	0.00859515	0.0111796	0	0.583614
PIMG	CL905Contig2	candidate	0.00414079	0	0.00537634	0	0	0.00508259	0.00414079	0	0.00537634	0	0	0.00508259	2	0	2	0	0	2	322	69	248	54.6667	14.3333	262.333	NA	NA	NA	NA	#DIV/0!	#VALUE!
PIMG	CL91Contig1	candidate	0.00286533	0	0.00826446	0	0	0.00609343	0.00286533	0	0.00826446	0	0	0.00609343	1	0	1	0	0	1	349	228	121	184.889	43.1111	164.111	0.000282722	0.00118223	0.00716444	0.0127182	#DIV/0!	0.0394618
PIMG	UMN_1023	candidate	0.00324412	0.00325998	0	0	0.0154739	0.0154739	0.00324412	0.00325998	0	0	0.0154739	0.0154739	2	2	0	0	2	2	411	409	0	322.833	86.1667	86.1667	0.00995193	0.00120617	0.0328104	0.00741666	0	0.303316
PIMG	UMN_1037	candidate	0.00404122	0.00406133	0	0.00267648	0.00841574	0.00841574	0.00518623	0.00521204	0	0.00343482	0.0108002	0.0108002	4	4	0	2	2	2	404	402	0	305	97	97	NA	NA	NA	NA	0.318033	#VALUE!
PIMG	UMN_1072	control	0.0626866	0.0634202	0	0.0493625	0.12242	0.12242	0.0656716	0.0664402	0	0.053289	0.121635	0.121635	35	35	0	22	13	13	268	264.9	0	213.928	50.9722	50.9722	NA	NA	NA	NA	0.438106	#VALUE!
PIMG	UMN_1089	control	0.00156974	0.00228102	0	0	0.011294	0.00353825	0.00119474	0.00173611	0	0	0.00859599	0.002693	1	1	0	0	1	1	279	192	85	153.222	38.7778	123.778	0.000559071	0.00202787	0.0148267	0.00750763	0	0.0377071
PIMG	UMN_1263	control	0.00333333	0.00333333	0	0.00427638	0	0	0.00277778	0.00277778	0	0.00356365	0	0	2	2	0	2	0	0	288	288	0	224.489	63.5111	63.5111	NA	NA	NA	NA	#DIV/0!	#VALUE!
PIMG	UMN_1483	control	0.00287356	0.0042735	0	0.0027366	0.00974817	0.00308087	0.00287356	0.0042735	0	0.0027366	0.00974817	0.00308087	2	2	0	1	1	1	464	312	148	243.611	68.3889	216.389	NA	NA	NA	NA	0.28073	#VALUE!
PIMG	UMN_1742	candidate	0.00439054	0.00331785	0.00658581	0.00211403	0.00770597	0.00692117	0.00601504	0.00454545	0.00902256	0.00289622	0.0105572	0.009482	4	2	2	1	1	3	399	264	133	207.167	56.8333	189.833	0.024625	0.00234653	0.00565	0.0056779	0.274336	4.35841
PIMG	UMN_2399	candidate	0	0	0	0	0	0	0	0	0	0	0	0	0	0	0	0	0	0	437	324	112	249	75	187	0	0	0	0	#DIV/0!	#DIV/0!
PIMG	UMN_2616	control	0.00637168	0.00705882	0	0.00926376	0	0	0.00530973	0.00588235	0	0.0077198	0	0	3	3	0	3	0	0	226	204	19	155.444	48.5556	67.5556	NA	NA	NA	NA	#DIV/0!	#VALUE!
PIMG	UMN_2989	control	NA	NA	NA	NA	NA	NA	NA	NA	NA	NA	NA	NA	NA	NA	NA	NA	NA	NA	NA	NA	NA	NA	NA	NA	NA	NA	NA	NA	#VALUE!	#VALUE!
PIMG	UMN_3148	control	0	0	0	0	0	0	0	0	0	0	0	0	0	0	0	0	0	0	449	165	280	130.667	34.3333	314.333	NA	NA	NA	NA	#DIV/0!	#VALUE!
PIMG	UMN_3408	candidate	0.00445352	0.00217895	0.0146459	0	0.0115896	0.0132484	0.00453646	0.00191687	0.0162749	0	0.0101956	0.0134951	5	2	3	0	2	5	433	354	79	287.444	66.5556	145.556	0.0008365	0.00168355	0.0483589	0.0129	0	0.0172978
PIMG	UMN_3444	control	0	0	0	0	0	0	0	0	0	0	0	0	0	0	0	0	0	0	324	324	0	256.111	67.8889	67.8889	0	0	0.0005525	0.00231033	#DIV/0!	0
PIMG	UMN_3450	control	NA	NA	NA	NA	NA	NA	NA	NA	NA	NA	NA	NA	NA	NA	NA	NA	NA	NA	NA	NA	NA	NA	NA	NA	NA	NA	NA	NA	#VALUE!	#VALUE!
PIMG	UMN_3847	control	0.0576923	0.0392157	0.0686275	0.0244399	0.0991736	0.0713755	0.0576923	0.0392157	0.0686275	0.0244399	0.0991736	0.0713755	18	4	14	2	2	16	312	102	204	81.8333	20.1667	224.167	NA	NA	NA	NA	0.246436	#VALUE!
PIMG	UMN_4091	candidate	NA	NA	NA	NA	NA	NA	NA	NA	NA	NA	NA	NA	NA	NA	NA	NA	NA	NA	NA	NA	NA	NA	NA	NA	NA	NA	NA	NA	#VALUE!	#VALUE!
PIMG	UMN_4345	control	0	0	0	0	0	0	0	0	0	0	0	0	0	0	0	0	0	0	228	189	33	150.167	38.8333	71.8333	NA	NA	NA	NA	#DIV/0!	#VALUE!
PIMG	UMN_495	candidate	0	0	0	0	0	0	0	0	0	0	0	0	0	0	0	0	0	0	598	399	198	306.333	92.6667	290.667	0	0	0.0184	0.00630325	#DIV/0!	0
PIMG	UMN_501	candidate	0.00545455	0.00550964	0	0	0.0248877	0.0248877	0.005	0.00505051	0	0	0.0228137	0.0228137	2	2	0	0	2	2	200	198	0	154.167	43.8333	43.8333	0	0	0.06671	0.0222752	0	0
PIMG	UMN_5051	control	0	0	0	0	0	0	0	0	0	0	0	0	0	0	0	0	0	0	267	23.3333	242	16.963	6.37037	248.37	0	0	0	0	#DIV/0!	#DIV/0!
PIMG	UMN_5075	control	NA	NA	NA	NA	NA	NA	NA	NA	NA	NA	NA	NA	NA	NA	NA	NA	NA	NA	NA	NA	NA	NA	NA	NA	NA	NA	NA	NA	#VALUE!	#VALUE!
PIMG	UMN_5272	candidate	0.00324324	0.00326531	0	0.0013996	0.00979148	0.00979148	0.00405405	0.00408163	0	0.0017495	0.0122393	0.0122393	3	3	0	1	2	2	444	441	0	342.956	98.0444	98.0444	0.0041212	0.00166772	0.0280884	0.0123795	0.142941	0.146722
PIMG	UMN_5384	control	NA	NA	NA	NA	NA	NA	NA	NA	NA	NA	NA	NA	NA	NA	NA	NA	NA	NA	NA	NA	NA	NA	NA	NA	NA	NA	NA	NA	#VALUE!	#VALUE!
PIMG	UMN_5798	candidate	0.00109489	0.00109763	0	0.00140923	0	0	0.00133333	0.00133668	0	0.00171612	0	0	1	1	0	1	0	0	400	399	0	310.778	88.2222	88.2222	0.00783633	0.00143833	0.00918011	0.00313969	#DIV/0!	0.853621
PIMG	UMN_5867	candidate	0.00506406	0.00507666	0	0.00638072	0	0	0.00567175	0.00568586	0	0.0071464	0	0	5	5	0	5	0	0	403	402	0	319.841	82.1587	82.1587	0.0218977	0.00286098	0.0190419	0.00222233	#DIV/0!	1.14998
PIMG	UMN_6093	control	0	0	0	0	0	0	0	0	0	0	0	0	0	0	0	0	0	0	351	222	125	177.667	44.3333	169.333	NA	NA	NA	NA	#DIV/0!	#VALUE!
PIMG	UMN_6685	control	NA	NA	NA	NA	NA	NA	NA	NA	NA	NA	NA	NA	NA	NA	NA	NA	NA	NA	NA	NA	NA	NA	NA	NA	NA	NA	NA	NA	#VALUE!	#VALUE!
PIMG	UMN_801	control	0.00105532	0.0011773	0	0	0.00547826	0.00362114	0.00128514	0.00143369	0	0	0.0066713	0.00440974	1	1	0	0	1	1	415	372	41	292.056	79.9444	120.944	0.0095078	0.00166614	0.0076994	0.00678562	0	1.23488
PIMG	UMN_915	candidate	0.00148965	0.00151172	0	0	0.0066912	0.0066912	0.00104275	0.0010582	0	0	0.00468384	0.00468384	1	1	0	0	1	1	274	270	0	209	61	61	0.0112694	3.63e-05	0.0363527	0.0083098	0	0.310002
PIMG	UMN_927	control	0.00477327	0	0.0138889	0	0	0.00961025	0.00477327	0	0.0138889	0	0	0.00961025	3	0	3	0	0	3	419	273	144	208.889	64.1111	208.111	0.005587	0	0	0	#DIV/0!	#DIV/0!
PIMG	UMN_CL132Contig1	candidate	0	0	0	0	0	0	0	0	0	0	0	0	0	0	0	0	0	0	319	318	0	243	75	75	0	0	0.0329364	0.00623099	#DIV/0!	0
PIMG	UMN_CL309Contig1	control	0	0	0	0	0	0	0	0	0	0	0	0	0	0	0	0	0	0	219	165	54	129	36	90	0	0	0	0	#DIV/0!	#DIV/0!
PIMG	UMN_CL336Contig1	control	0	0	0	0	0	0	0	0	0	0	0	0	0	0	0	0	0	0	200	198	0	159	39	39	0	0	0.0794489	0.0223087	#DIV/0!	0
PIMG	UMN_CL35Contig1	candidate	NA	NA	NA	NA	NA	NA	NA	NA	NA	NA	NA	NA	NA	NA	NA	NA	NA	NA	NA	NA	NA	NA	NA	NA	NA	NA	NA	NA	#VALUE!	#VALUE!
PIMG	UMN_CL5Contig2	control	NA	NA	NA	NA	NA	NA	NA	NA	NA	NA	NA	NA	NA	NA	NA	NA	NA	NA	NA	NA	NA	NA	NA	NA	NA	NA	NA	NA	#VALUE!	#VALUE!
PIMG	UMN_CL6Contig1	candidate	NA	NA	NA	NA	NA	NA	NA	NA	NA	NA	NA	NA	NA	NA	NA	NA	NA	NA	NA	NA	NA	NA	NA	NA	NA	NA	NA	NA	#VALUE!	#VALUE!
PIMG	UMN_CL98Contig1	candidate	0.00793388	0.00782396	0	0.00769231	0.00824742	0.00824742	0.00743802	0.00733496	0	0.00747863	0.00687285	0.00687285	4	4	0	3	1	1	242	245.4	0	187.2	58.2	58.2	NA	NA	NA	NA	1.08814	#VALUE!
