# Supplementary material for: Contrasting patterns of nucleotide diversity for four conifers of Alpine European forests
Source: Evol Appl. 2012 Nov;5(7):762–75. doi: 10.1111/j.1752-4571.2012.00256.x (PMC3492901; doi:10.1111/j.1752-4571.2012.00256.x)
Supplement: Supplementary file 6 [file eva0005-0762-SD11.xls]

## Sheet: Sheet1
species	category	gene	S	ThetaPi	Tajimas_D	Tajimas_D_pval	normH	normH_pval	F	F_pval	Zns	Zns_pval	p* DHEW-neutral	(1-p*)-DHEW-neutral
ABAL	control	0_10706	42	12.75	-1.14	0.1377	-2.589	0.0133	0.438	0.9987	0.413	0.6069	0.0039	0.9961
ABAL	demography	0_13552	2	1	-0.71	0.2816	0.677	0.7888	0.625	0.7787	1	1	0.2484	0.7516
ABAL	control	0_14883	1	0.333	-0.933	0.2586	0.552	0.8173	0.722	0.5856	NA	NA	0.50022	0.49978
ABAL	control	0_14976	4	1.533	-0.676	0.3382	0.936	0.9485	0.389	0.5364	0.55	0.6676	0.0814	0.9186
ABAL	candidate	0_15036	1	0.333	-0.933	0.2604	0.552	0.8081	0.722	0.5853	NA	NA	0.50704	0.49296
ABAL	control	0_16068	4	2	0.273	0.6134	0.872	0.8771	0.28	0.2498	0.265	0.1859	0.06962	0.93038
ABAL	candidate	0_16197	4	1.143	-1.434	0.0634	-2.113	0.0439	0.551	0.7746	0.514	0.6668	0.11248	0.88752
ABAL	candidate	0_8187	2	0.889	0.83	0.656	-1.289	0.121	0.36	0.1518	0.167	0.3442	0.12296	0.87704
ABAL	demography	0_846	4	2.267	1.593	0.9022	-0.234	0.2624	0.389	0.5434	0.667	0.756	0.03634	0.96366
ABAL	candidate	0_8642	2	0.857	0.206	0.4607	0.531	0.6593	0.388	0.2052	0.125	0.2032	0.17956	0.82044
ABAL	demography	0_9383	4	1	-1.535	0.0496	0.771	0.8315	0.781	0.9416	1	1	0.1272	0.8728
ABAL	control	1_6493	3	1.333	0.794	0.7002	-0.04	0.2995	0.432	0.4444	0.438	0.6554	0.06132	0.93868
ABAL	candidate	2_1528	1	0.25	-1.055	0.2043	0.456	0.6785	0.781	0.5832	NA	NA	0.5458	0.4542
ABAL	candidate	2_2937	1	0.327	-0.1	0.3354	-2.531	0.0524	0.702	0.457	NA	NA	0.41192	0.58808
ABAL	candidate	2_5636	1	0.286	-1.006	0.2314	0.5	0.6758	0.755	0.5864	NA	NA	0.52524	0.47476
ABAL	candidate	2_5668	8	3.8	-0.073	0.5344	0.053	0.3819	0.36	0.6627	0.514	0.5411	0.01656	0.98344
ABAL	control	2_6457	5	1.821	-0.251	0.41	-1.811	0.0589	0.406	0.5916	0.451	0.6414	0.03492	0.96508
ABAL	control	2_7918	2	0.556	-0.691	0.2751	-3.868	0.0058	0.54	0.4796	0.028	0.1344	0.249	0.751
ABAL	candidate	2_8852	2	0.711	0.019	0.4513	0.774	0.9395	0.68	0.675	1	0.8945	0.17928	0.82072
ABAL	candidate	2_9930	2	1.167	0.592	0.5928	0.455	0.5609	0.375	0.3163	0.333	0.2728	0.20804	0.79196
ABAL	candidate	CL1148Contig1_07	3	1	-1.233	0.1025	0.851	0.9265	0.5	0.6122	0.36	0.39	0.16656	0.83344
ABAL	candidate	CL1659Contig1	4	1.905	0.797	0.7573	0.616	0.6898	0.429	0.6034	0.43	0.5689	0.04034	0.95966
ABAL	demography	CL1694Contig1_04	3	0.667	-1.513	0.0561	0.645	0.7722	0.481	0.4754	0.016	0.0514	0.21266	0.78734
ABAL	candidate	CL305Contig1	1	0.222	-1.088	0.1978	0.42	0.6031	0.802	0.6031	NA	NA	0.56548	0.43452
ABAL	candidate	CL4354Contig1	6	2.857	0.847	0.7998	0.686	0.7333	0.388	0.609	0.446	0.5843	0.0131	0.9869
ABAL	candidate	CL4370Contig1	2	0.964	0.932	0.6521	-0.909	0.1514	0.344	0.145	0.2	0.3402	0.13014	0.86986
ABAL	candidate	CL866Contig1	1	0.667	1.633	0.5373	0	0.4527	0.5	0.259	NA	NA	0.37006	0.62994
ABAL	candidate	UMN_495	1	0.222	-1.088	0.1995	0.42	0.6068	0.802	0.6012	NA	NA	0.56384	0.43616
species	Gene	category	S	ThetaPi	Tajimas_D	Tajimas_D_pval	normH	normH_pval	F	F_pval	Zns	Zns_pval	p*-DHEW-neutral	1-p*-DHEW-neutral
LADE	0_10910_02	control	4	2	-0.78	0.1973	-1.773	0.0813	0.625	0.9173	1	1	0.09982	0.90018
LADE	0_11649_03	demography	1	0.5	-0.612	0.3774	0.677	0.8616	0.625	0.5714	NA	NA	0.45462	0.54538
LADE	0_12190_01	control	1	0.5	-0.612	0.3742	-2.031	0.1151	0.625	0.5683	NA	NA	0.45528	0.54472
LADE	0_14986	demography	4	1.524	-0.319	0.3759	-0.845	0.149	0.429	0.6127	0.378	0.4962	0.06548	0.93452
LADE	0_18439	candidate	5	3.167	1.541	0.8316	0	0.4089	0.375	0.6448	0.733	0.6816	0.0452	0.9548
LADE	0_18809	candidate	5	2.6	0.562	0.6751	-2.181	0.0447	0.36	0.5078	0.389	0.363	0.03908	0.96092
LADE	0_5038	demography	1	0.667	1.633	0.5319	0	0.4564	0.5	0.2673	NA	NA	0.36812	0.63188
LADE	0_771	candidate	4	2.4	1.641	0.9005	-0.422	0.2439	0.52	0.7563	1	0.9789	0.04572	0.95428
LADE	0_8359	candidate	4	2.5	1.365	0.7814	0	0.4003	0.375	0.5794	0.667	0.6247	0.06984	0.93016
LADE	0_8730	control	3	1.667	0.168	0.5982	0.677	0.7628	0.375	0.4578	0.259	0.129	0.13224	0.86776
LADE	2_7532	control	2	1	-0.71	0.2778	0.91	0.9294	0.375	0.3219	0.111	0.1187	0.24786	0.75214
LADE	2_7918	control	1	0.5	-0.612	0.3733	-2.031	0.1183	0.625	0.5673	NA	NA	0.45618	0.54382
LADE	2_8011	candidate	2	1.333	1.893	0.7434	0	0.4463	0.5	0.4379	1	1	0.1762	0.8238
LADE	CL1760Contig1	candidate	2	1.167	0.592	0.5939	0.455	0.5681	0.375	0.313	0.333	0.2679	0.20838	0.79162
LADE	CL1905Contig1	candidate	2	1.2	1.459	0.745	0.545	0.5512	0.52	0.537	1	0.9569	0.15808	0.84192
LADE	CL3363Contig1	candidate	3	1.667	0.168	0.5997	0.709	0.7812	0.375	0.464	0.259	0.1296	0.13198	0.86802
LADE	CL4023Contig1	candidate	3	1.8	1.573	0.8425	-0.422	0.2521	0.52	0.6655	1	0.9746	0.08088	0.91912
LADE	CL4470Contig1	candidate	1	0.5	-0.612	0.3774	-2.031	0.1067	0.625	0.5677	NA	NA	0.4574	0.5426
LADE	UMN_1072	demography	34	22.167	2.023	0.9747	0.188	0.4227	0.375	0.9753	0.889	0.927	0.01006	0.98994
Species	Gene	category	S	ThetaPi	Tajimas_D	Tajimas_D_pval	normH	normH_pval	F	F_pval	Zns	Zns_pval	p*-DHEW-neutral	1-p*-DHEW-neutral
PICE	0_10910_02	control	2	1	-0.71	0.2812	-2.729	0.0212	0.625	0.7747	1	1	0.24772	0.75228
PICE	0_1116	candidate	6	3.333	2.225	0.9814	0.238	0.423	0.506	0.8482	1	1	0.00444	0.99556
PICE	0_11324	candidate	1	0.429	0.334	0.3932	0.609	0.8801	0.625	0.4162	NA	NA	0.3708	0.6292
PICE	0_11504	candidate	2	0.952	0.687	0.6021	-0.598	0.198	0.592	0.6196	1	1	0.15494	0.84506
PICE	0_11649_01	demography	1	0.286	-1.006	0.2243	-3	0.0331	0.755	0.5778	NA	NA	0.52286	0.47714
PICE	0_12190_01	control	2	0.933	1.033	0.6853	-0.516	0.2115	0.58	0.5402	1	0.9139	0.1139	0.8861
PICE	0_13237	candidate	1	0.25	-1.055	0.2077	0.456	0.6744	0.781	0.5915	NA	NA	0.54996	0.45004
PICE	0_13552	demography	5	1.944	0.241	0.6257	-0.864	0.1434	0.407	0.5969	0.633	0.8448	0.02444	0.97556
PICE	0_13680	candidate	2	0.5	-1.31	0.1118	-1.818	0.0827	0.781	0.8153	1	1	0.321	0.679
PICE	0_13913	candidate	4	2.4	1.641	0.9015	-0.174	0.2985	0.52	0.7529	1	0.979	0.0462	0.9538
PICE	0_13957	candidate	1	0.6	1.445	0.5789	NA	NA	0.5	0.2273	NA	NA	0.30818	0.69182
PICE	0_14221	candidate	7	4.2	1.743	0.9627	-0.059	0.3224	0.52	0.8818	1	0.9917	0.01204	0.98796
PICE	0_15075	candidate	1	0.389	0.156	0.3614	0.6	0.8614	0.654	0.4376	NA	NA	0.38284	0.61716
PICE	0_15361	demography	1	0.5	0.986	0.4974	-1.079	0.1359	0.556	0.3073	NA	NA	0.29844	0.70156
PICE	0_15991	candidate	1	0.556	1.401	0.5739	0.24	0.3603	0.506	0.2301	NA	NA	0.27026	0.72974
PICE	0_16068	control	6	1.714	-1.524	0.0362	-0.158	0.2841	0.755	0.9779	1	0.9663	0.0506	0.9494
PICE	0_16197	candidate	1	0.333	-0.933	0.2545	0.552	0.8167	0.722	0.581	NA	NA	0.5032	0.4968
PICE	0_18267	candidate	1	0.5	-0.612	0.3797	0.677	0.8594	0.625	0.5667	NA	NA	0.45602	0.54398
PICE	0_18587	control	2	1	-0.71	0.2835	-0.91	0.1991	0.625	0.7713	1	1	0.24796	0.75204
PICE	0_18619	candidate	6	1.333	-1.728	0.0207	-2.479	0.0257	0.63	0.8835	0.672	0.8812	0.06218	0.93782
PICE	0_2775	candidate	2	0.571	-1.237	0.118	-1.661	0.0773	0.755	0.8062	1	1	0.29494	0.70506
PICE	0_3969	candidate	2	1.2	1.459	0.7352	-0.136	0.3197	0.52	0.5353	1	0.9574	0.1538	0.8462
PICE	0_4032	candidate	2	0.952	0.687	0.6119	-1.993	0.0498	0.592	0.6338	1	1	0.15474	0.84526
PICE	0_7033	control	1	0.6	1.225	0.526	0.408	0.5044	0.52	0.3208	NA	NA	0.35408	0.64592
PICE	0_771	candidate	2	0.857	0.414	0.5597	0.609	0.8069	0.375	0.1747	0.111	0.2275	0.16068	0.83932
PICE	0_8111	candidate	3	0.857	-1.358	0.0798	-2.822	0.0331	0.755	0.9009	1	1	0.18066	0.81934
PICE	0_8359	candidate	5	2.5	-0.797	0.1798	-1.771	0.0828	0.625	0.9409	1	1	0.06694	0.93306
PICE	0_846	demography	1	0.6	1.445	0.5692	0	0.3582	0.5	0.2339	NA	NA	0.31162	0.68838
PICE	0_8844	candidate	1	0.667	1.633	0.5377	0	0.4546	0.5	0.2611	NA	NA	0.3657	0.6343
PICE	0_9408	demography	1	0.6	1.225	0.5281	-0.612	0.2595	0.52	0.3318	NA	NA	0.352	0.648
PICE	0_9577	control	1	0.6	1.225	0.5326	-0.612	0.2607	0.52	0.3321	NA	NA	0.34646	0.65354
PICE	0_9750	control	1	0.533	0.851	0.4614	0.552	0.8057	0.556	0.3649	NA	NA	0.34726	0.65274
PICE	1_6493	control	1	0.533	1.303	0.5416	0.388	0.6158	0.52	0.2242	NA	NA	0.26428	0.73572
PICE	2_10059	candidate	5	2.857	2.184	0.9651	0	0.339	0.5	0.7534	1	1	0.01002	0.98998
PICE	2_1023	candidate	2	0.667	-1.132	0.1498	0.734	0.8999	0.722	0.7976	1	0.9896	0.27982	0.72018
PICE	2_1528	candidate	3	0.6	-1.562	0.0491	-1.393	0.0829	0.66	0.7472	0.342	0.5466	0.22556	0.77444
PICE	2_3083	candidate	11	2.2	-1.944	0.0063	0.076	0.3567	0.82	0.9991	1	0.9915	0.01346	0.98654
PICE	2_3307	candidate	2	1.2	1.459	0.7454	-0.817	0.1523	0.52	0.541	1	0.962	0.15644	0.84356
PICE	2_3465	control	3	0.857	-1.358	0.0796	-1.026	0.1337	0.755	0.903	1	1	0.17834	0.82166
PICE	2_3742	candidate	1	0.533	0.851	0.4691	NA	NA	0.556	0.3687	NA	NA	0.34996	0.65004
PICE	2_4029	candidate	4	2.071	1.495	0.9025	0.642	0.731	0.25	0.1236	0.441	0.6322	0.02588	0.97412
PICE	2_5724	control	2	0.8	-0.973	0.1924	-1.226	0.1349	0.68	0.7916	1	0.7831	0.26154	0.73846
PICE	2_6052	demography	1	0.4	-0.816	0.3021	-2.449	0.0739	0.68	0.5836	NA	NA	0.47442	0.52558
PICE	2_6351	candidate	2	0.611	-0.583	0.3	0.677	0.8603	0.506	0.4465	0.036	0.1416	0.23576	0.76424
PICE	2_6596	control	2	0.5	-1.31	0.1055	0.606	0.7383	0.781	0.8193	1	1	0.31788	0.68212
PICE	2_6731	candidate	3	0.6	-1.562	0.0451	-3.384	0.0169	0.66	0.746	0.342	0.5456	0.22756	0.77244
PICE	2_684	candidate	1	0.536	1.166	0.5241	0.456	0.671	0.531	0.277	NA	NA	0.29724	0.70276
PICE	2_6906	candidate	4	2.5	1.365	0.786	0.294	0.4909	0.375	0.5688	0.667	0.6214	0.06796	0.93204
PICE	2_7121	control	2	1.333	1.893	0.7352	0	0.4311	0.5	0.4411	1	1	0.18004	0.81996
PICE	2_7532	control	1	0.286	-1.006	0.238	0.5	0.6858	0.755	0.5935	NA	NA	0.52548	0.47452
PICE	2_7852	control	2	0.5	-1.31	0.109	-4.242	0.0048	0.781	0.8125	1	1	0.31778	0.68222
PICE	2_7974	control	1	0.25	-1.055	0.2021	-3.195	0.0362	0.781	0.5962	NA	NA	0.54704	0.45296
PICE	2_8852	candidate	1	0.2	-1.112	0.1841	0.388	0.6006	0.82	0.5921	NA	NA	0.58648	0.41352
PICE	CL1019Contig1	candidate	1	0.5	-0.612	0.3768	-2.031	0.1114	0.625	0.5756	NA	NA	0.45748	0.54252
PICE	CL1154Contig1	candidate	7	2.6	-0.884	0.265	-4.69	0.0004	0.389	0.7437	0.771	0.8734	0.02522	0.97478
PICE	CL1224Contig1	candidate	2	1	0.243	0.5027	0	0.3672	0.44	0.3728	0.375	0.3942	0.19938	0.80062
PICE	CL149Contig3	candidate	1	0.476	0.559	0.4243	NA	NA	0.592	0.4011	NA	NA	0.3574	0.6426
PICE	CL1659Contig1	candidate	4	1.333	-1.295	0.0786	-1.872	0.0533	0.722	0.9346	1	0.9552	0.10504	0.89496
PICE	CL1661Contig1	candidate	3	0.6	-1.562	0.0453	-1.393	0.0851	0.82	0.9167	1	0.8924	0.22718	0.77282
PICE	CL2472Contig1	candidate	1	0.222	-1.088	0.2016	0.42	0.6055	0.802	0.6058	NA	NA	0.56542	0.43458
PICE	CL2475Contig1	control	1	0.667	1.633	0.5257	0	0.4559	0.5	0.2518	NA	NA	0.36426	0.63574
PICE	CL3097Contig1	control	3	1.5	-0.754	0.2319	1.064	0.9599	0.625	0.8659	1	1	0.15332	0.84668
PICE	CL3162Contig1	candidate	2	0.571	-1.237	0.1251	0.664	0.8153	0.755	0.8079	1	1	0.2968	0.7032
PICE	CL3507Contig1	candidate	1	0.286	-1.006	0.233	0.5	0.6672	0.755	0.5859	NA	NA	0.52654	0.47346
PICE	CL3672Contig1	candidate	3	1.2	-1.048	0.1477	-0.633	0.1899	0.68	0.8819	1	0.7839	0.1567	0.8433
PICE	CL4138Contig1	candidate	1	0.5	-0.612	0.3755	0.677	0.8584	0.625	0.5714	NA	NA	0.45778	0.54222
PICE	CL4147Contig1	candidate	16	5.524	-0.855	0.2448	-4.439	0.0004	0.306	0.8485	0.551	0.7664	0.00457	0.99543
PICE	CL4257Contig1	control	4	2.133	1.181	0.8243	-1.17	0.1087	0.556	0.8109	1	0.8756	0.03966	0.96034
PICE	CL4354Contig1	candidate	2	1.133	1.393	0.7284	0.367	0.4668	0.389	0.2814	0.5	0.5959	0.1377	0.8623
PICE	CL4432Contig1	candidate	1	0.5	-0.612	0.3819	0.677	0.8489	0.625	0.5718	NA	NA	0.4588	0.5412
PICE	CL4478Contig1	candidate	1	0.286	-1.006	0.2301	0.5	0.6722	0.755	0.5934	NA	NA	0.5282	0.4718
PICE	CL4628Contig1	candidate	3	1.733	1.648	0.8592	0.284	0.4452	0.389	0.4192	0.667	0.7294	0.06586	0.93414
PICE	CL463Contig2	candidate	5	1.25	-1.595	0.0344	-0.494	0.2028	0.781	0.9693	1	1	0.08146	0.91854
PICE	CL544Contig1	candidate	2	1.333	1.893	0.7447	0	0.4378	0.5	0.4408	1	1	0.1817	0.8183
PICE	CL697Contig1	candidate	3	1.286	0.458	0.6393	-1.56	0.0856	0.625	0.7716	1	1	0.07582	0.92418
PICE	CL730Contig1	candidate	19	9.833	-0.524	0.4386	0.379	0.5249	0.375	0.9353	0.712	0.7182	0.00798	0.99202
PICE	CL905Contig2	candidate	1	0.4	-0.816	0.3061	NA	NA	0.68	0.5862	NA	NA	0.47896	0.52104
PICE	UMN_2001	demography	3	1.429	0.755	0.7147	-0.154	0.2886	0.592	0.7567	1	1	0.0758	0.9242
PICE	UMN_2989	control	2	1.2	1.459	0.7447	-0.817	0.1561	0.52	0.5331	1	0.9592	0.15422	0.84578
PICE	UMN_3148	control	6	3.2	1.246	0.8858	0.526	0.589	0.389	0.6966	0.52	0.6369	0.01462	0.98538
PICE	UMN_3450	control	6	2.5	0.578	0.7169	0.511	0.5852	0.284	0.3744	0.341	0.4976	0.0115	0.9885
PICE	UMN_5798	candidate	2	0.711	0.019	0.4574	-3.094	0.0231	0.68	0.6818	1	0.8916	0.18094	0.81906
PICE	UMN_5833	candidate	2	0.857	0.414	0.5614	0.808	0.9491	0.625	0.6508	1	1	0.15936	0.84064
PICE	UMN_6393	candidate	1	0.536	1.166	0.519	0.456	0.6756	0.531	0.2709	NA	NA	0.2986	0.7014
PICE	UMN_689	control	1	0.4	-0.816	0.3	0.612	0.8154	0.68	0.5752	NA	NA	0.47392	0.52608
PICE	UMN_7021	candidate	1	0.571	1.444	0.5634	0	0.3168	0.5	0.1974	NA	NA	0.27568	0.72432
PICE	UMN_801	control	1	0.2	-1.112	0.182	NA	NA	0.82	0.5949	NA	NA	0.5847	0.4153
PICE	UMN_853	control	1	0.286	-1.006	0.2388	0.5	0.6875	0.755	0.598	NA	NA	0.5244	0.4756
PICE	UMN_CL35Contig1	candidate	1	0.286	-1.006	0.2308	-3	0.0406	0.755	0.5936	NA	NA	0.52302	0.47698
Species	Gene	category	S	ThetaPi	Tajimas_D	Tajimas_D_pval	normH	normH_pval	F	F_pval	Zns	Zns_pval	p*-DHEW-neutral	1-p*-DHEW-neutral
PIMG	0_11214	control	3	1.536	1.347	0.8121	0.546	0.6287	0.281	0.1169	0.378	0.5332	0.05324	0.94676
PIMG	0_11504	candidate	13	6.5	-0.843	0.0967	-0.868	0.1858	0.25	0.4772	0.464	0.2884	0.01018	0.98982
PIMG	0_11832	candidate	2	1.067	1.032	0.677	-1.468	0.0991	0.556	0.588	1	0.8487	0.15182	0.84818
PIMG	0_12190_01	control	3	1.4	-0.175	0.4713	-1.267	0.0958	0.44	0.3962	0.271	0.229	0.125	0.875
PIMG	0_12254	control	2	0.444	-1.362	0.0921	-1.95	0.0706	0.63	0.5752	0.016	0.0725	0.3388	0.6612
PIMG	0_12588	candidate	1	0.286	-1.006	0.2319	-3	0.0406	0.755	0.5916	NA	NA	0.52086	0.47914
PIMG	0_12683	control	4	1.933	0.562	0.6441	0.234	0.4443	0.389	0.5337	0.55	0.6481	0.0503	0.9497
PIMG	0_12745	candidate	19	11.667	1.287	0.8655	0.474	0.5737	0.375	0.9363	0.649	0.6321	0.00756	0.99244
PIMG	0_13240	candidate	1	0.6	1.225	0.5219	-0.612	0.2542	0.52	0.3308	NA	NA	0.3498	0.6502
PIMG	0_13383	candidate	1	0.333	-0.933	0.2611	-2.759	0.0544	0.722	0.5824	NA	NA	0.49868	0.50132
PIMG	0_13913	candidate	4	1.6	-1.094	0.1146	-1.57	0.0803	0.68	0.9236	1	0.8508	0.09848	0.90152
PIMG	0_13957	candidate	5	2	-0.099	0.4702	-0.506	0.2112	0.306	0.3867	0.315	0.3556	0.0382	0.9618
PIMG	0_14837	control	1	0.667	1.633	0.5334	0	0.4521	0.5	0.2597	NA	NA	0.3692	0.6308
PIMG	0_14976	control	1	0.333	-0.933	0.2532	0.552	0.8077	0.722	0.5907	NA	NA	0.5024	0.4976
PIMG	0_15032	control	26	12.6	0.072	0.5737	-0.159	0.2907	0.28	0.8749	0.385	0.2439	0.00576	0.99424
PIMG	0_15072	candidate	7	2.733	-0.631	0.3526	1.094	0.9765	0.333	0.5871	0.417	0.4788	0.02234	0.97766
PIMG	0_15075	candidate	8	4	-0.824	0.1319	1.445	0.9924	0.375	0.7884	0.524	0.415	0.02804	0.97196
PIMG	0_15329	control	1	0.4	-0.816	0.302	-2.449	0.0714	0.68	0.5866	NA	NA	0.47846	0.52154
PIMG	0_15361	demography	1	0.667	1.633	0.5377	0	0.4517	0.5	0.2583	NA	NA	0.36794	0.63206
PIMG	0_15639	control	2	0.4	-1.401	0.0823	0.516	0.6542	0.66	0.5941	0.012	0.0648	0.35398	0.64602
PIMG	0_15762	control	2	1	-0.71	0.2858	0.91	0.9301	0.375	0.3131	0.111	0.1185	0.25224	0.74776
PIMG	0_15991	candidate	1	0.333	-0.933	0.2574	0.552	0.7977	0.722	0.5877	NA	NA	0.50058	0.49942
PIMG	0_16015	candidate	4	1	-1.535	0.0468	0.771	0.8371	0.594	0.8049	0.51	0.7013	0.127	0.873
PIMG	0_16068	control	9	4	-0.526	0.4089	0.725	0.7337	0.28	0.5655	0.441	0.4048	0.01338	0.98662
PIMG	0_16607	candidate	9	3.667	-0.415	0.4001	-1.288	0.0992	0.278	0.5043	0.326	0.276	0.00996	0.99004
PIMG	0_16889	candidate	1	0.4	-0.816	0.3084	0.612	0.8194	0.68	0.5918	NA	NA	0.47358	0.52642
PIMG	0_17161	control	7	3.5	-0.817	0.1408	-0.446	0.2438	0.625	0.9702	1	1	0.03632	0.96368
PIMG	0_17206	control	4	1.143	-1.434	0.0614	-5.072	0.0003	0.755	0.9409	1	0.9397	0.11352	0.88648
PIMG	0_17643	control	2	1	0.243	0.5034	0.681	0.802	0.44	0.2647	0.375	0.3592	0.20134	0.79866
PIMG	0_177	control	6	2.476	0.056	0.5292	1.075	0.9871	0.306	0.3719	0.437	0.5803	0.02082	0.97918
PIMG	0_18439	candidate	5	3	1.686	0.9287	0.374	0.5078	0.52	0.8114	1	0.9865	0.0274	0.9726
PIMG	0_18470	control	3	0.667	-1.513	0.0536	0.645	0.7632	0.481	0.4835	0.016	0.0532	0.21166	0.78834
PIMG	0_18619	candidate	2	1.167	0.592	0.6087	0.455	0.5624	0.375	0.3218	0.333	0.2718	0.20926	0.79074
PIMG	0_2885	candidate	6	2.056	-0.301	0.3986	0.927	0.9425	0.21	0.1151	0.112	0.1049	0.02026	0.97974
PIMG	0_3073	candidate	3	1.2	-0.447	0.3866	0.851	0.9312	0.278	0.1287	0.08	0.087	0.12564	0.87436
PIMG	0_3128	candidate	2	1.2	1.459	0.7412	0.545	0.5608	0.52	0.5388	1	0.9622	0.15588	0.84412
PIMG	0_3861	candidate	3	1.2	-1.048	0.1485	0.95	0.9411	0.44	0.5266	0.375	0.3526	0.1568	0.8432
PIMG	0_3969	candidate	6	3.6	1.718	0.9503	-0.525	0.214	0.36	0.56	0.815	0.8316	0.01788	0.98212
PIMG	0_4282	control	3	1.467	0.6	0.6236	0.568	0.6838	0.278	0.1328	0.267	0.2985	0.08848	0.91152
PIMG	0_4756	candidate	1	0.5	-0.612	0.3787	0.677	0.8551	0.625	0.5644	NA	NA	0.45808	0.54192
PIMG	0_5204	candidate	3	1.2	-1.048	0.1438	-0.633	0.1921	0.44	0.3897	0.375	0.3439	0.1559	0.8441
PIMG	0_5601	control	3	1.2	-1.048	0.146	0.95	0.9383	0.44	0.526	0.375	0.3503	0.1566	0.8434
PIMG	0_7001	demography	3	1.5	-0.754	0.235	1.064	0.9564	0.375	0.4594	0.407	0.3509	0.15458	0.84542
PIMG	0_7009	candidate	3	1.667	0.168	0.595	0.709	0.7873	0.375	0.462	0.556	0.4983	0.1312	0.8688
PIMG	0_7033	control	1	0.333	-0.933	0.2628	0.552	0.8191	0.722	0.5905	NA	NA	0.4956	0.5044
PIMG	0_7171	control	3	1.2	-1.048	0.1476	-3.801	0.0029	0.68	0.8881	1	0.7799	0.15634	0.84366
PIMG	0_744	candidate	10	5.167	-0.528	0.4527	0.763	0.7402	0.25	0.3964	0.57	0.5083	0.0168	0.9832
PIMG	0_7471	control	1	0.533	0.851	0.4752	0.552	0.7986	0.556	0.3772	NA	NA	0.34976	0.65024
PIMG	0_771	candidate	1	0.25	-1.055	0.2174	0.456	0.684	0.781	0.5959	NA	NA	0.5445	0.4555
PIMG	0_7844	candidate	1	0.667	1.633	0.5305	0	0.4577	0.5	0.2561	NA	NA	0.36798	0.63202
PIMG	0_7973	control	5	2	-1.124	0.0993	0	0.3847	0.44	0.7179	0.625	0.6732	0.06466	0.93534
PIMG	0_8359	candidate	6	2	-0.931	0.2401	0.664	0.6863	0.388	0.6131	0.352	0.4273	0.03578	0.96422
PIMG	0_8549	control	2	1	-0.71	0.2832	0.677	0.7936	0.375	0.3179	0.111	0.1161	0.2516	0.7484
PIMG	0_8642	candidate	5	1.964	0.084	0.524	1.042	0.9902	0.594	0.8607	0.771	0.8884	0.0297	0.9703
PIMG	0_9383	demography	4	2	-0.78	0.2006	0	0.4248	0.375	0.5671	0.556	0.4884	0.10208	0.89792
PIMG	0_9577	control	5	2.4	0	0.5383	0.224	0.4426	0.44	0.7196	0.625	0.6748	0.0465	0.9535
PIMG	0_9749	demography	2	0.444	-1.362	0.0919	-1.95	0.0689	0.63	0.5685	0.016	0.072	0.33616	0.66384
PIMG	1_3086	control	3	0.944	-0.552	0.335	0.707	0.8244	0.333	0.2137	0.047	0.117	0.12464	0.87536
PIMG	1_5675	candidate	7	2.8	-1.162	0.0733	1.229	0.9917	0.28	0.4576	0.375	0.3034	0.0333	0.9667
PIMG	1_6493	control	4	0.889	-1.61	0.0357	-2.479	0.0282	0.802	0.9501	1	1	0.13516	0.86484
PIMG	2_10052	candidate	4	2	0.273	0.6129	0.872	0.8754	0.36	0.4188	0.444	0.469	0.0655	0.9345
PIMG	2_10059	candidate	1	0.6	1.445	0.5596	0	0.3516	0.5	0.2357	NA	NA	0.3131	0.6869
PIMG	2_1014	candidate	1	0.5	-0.612	0.3847	0.677	0.8503	0.625	0.5738	NA	NA	0.4554	0.5446
PIMG	2_10438	candidate	1	0.5	-0.612	0.3765	-2.031	0.1145	0.625	0.5659	NA	NA	0.45542	0.54458
PIMG	2_1359	control	4	1	-1.535	0.0431	-0.771	0.1527	0.312	0.2543	0.02	0.0016	0.12374	0.87626
PIMG	2_1528	candidate	8	4	-0.824	0.1311	-2.891	0.0063	0.625	0.9765	1	1	0.02852	0.97148
PIMG	2_1818	candidate	13	6.5	-0.843	0.0969	1.612	0.9979	0.25	0.4725	0.533	0.4277	0.00914	0.99086
PIMG	2_2240	control	1	0.286	-1.006	0.2258	0.5	0.688	0.755	0.592	NA	NA	0.52128	0.47872
PIMG	2_2937	candidate	1	0.286	-1.006	0.2309	0.5	0.6756	0.755	0.5884	NA	NA	0.52364	0.47636
PIMG	2_3083	candidate	4	2.2	0.957	0.7282	-0.523	0.227	0.44	0.6446	0.688	0.7177	0.05476	0.94524
PIMG	2_3720	control	3	1.4	0.338	0.5635	0.851	0.931	0.278	0.1357	0.15	0.1675	0.09668	0.90332
PIMG	2_3726	candidate	4	1.143	-1.434	0.0595	-0.634	0.1836	0.551	0.7688	0.514	0.6586	0.11312	0.88688
PIMG	2_4029	candidate	1	0.333	-0.933	0.258	0.552	0.8029	0.722	0.5825	NA	NA	0.49994	0.50006
PIMG	2_5668	candidate	2	1	-0.71	0.2828	0.91	0.9306	0.375	0.3183	0.111	0.1239	0.25044	0.74956
PIMG	2_5701	control	5	1.933	-0.655	0.3433	0.801	0.8122	0.222	0.1315	0.2	0.1605	0.05118	0.94882
PIMG	2_5724	control	8	3.2	-0.511	0.349	-1.694	0.0602	0.333	0.6416	0.349	0.317	0.01484	0.98516
PIMG	2_5996	candidate	3	1.107	-0.177	0.4201	0.707	0.8354	0.469	0.5287	0.365	0.5266	0.10352	0.89648
PIMG	2_6130	control	4	1.619	-0.04	0.4757	0.803	0.86	0.306	0.2232	0.174	0.1807	0.05748	0.94252
PIMG	2_6355	candidate	6	2.4	-1.146	0.0799	1.18	0.9873	0.2	0.0874	0.25	0.1325	0.04512	0.95488
PIMG	2_6413	candidate	2	1.333	1.893	0.7481	0	0.4438	0.5	0.4442	1	1	0.17766	0.82234
PIMG	2_6457	control	4	2.067	0.974	0.7639	0.367	0.4946	0.389	0.5464	0.417	0.497	0.0455	0.9545
PIMG	2_6596	control	6	1.5	-1.398	0.0891	-2.383	0.031	0.63	0.8829	0.55	0.794	0.04638	0.95362
PIMG	2_6635	candidate	9	4.5	-0.829	0.1193	-3.142	0.0042	0.375	0.8103	0.802	0.7768	0.0227	0.9773
PIMG	2_6731	candidate	5	1.278	-1.294	0.1152	0.821	0.8786	0.358	0.4687	0.162	0.1937	0.06784	0.93216
PIMG	2_684	candidate	1	0.476	0.559	0.4226	-1.5	0.1257	0.592	0.3892	NA	NA	0.35586	0.64414
PIMG	2_7189	candidate	6	2.4	-1.146	0.0809	-2.754	0.0143	0.44	0.6432	0.5	0.5151	0.0475	0.9525
PIMG	2_7725	candidate	3	1.833	1.09	0.7104	0.355	0.5215	0.375	0.4578	0.556	0.492	0.11482	0.88518
PIMG	2_7918	control	2	0.571	-1.237	0.1179	0.664	0.8159	0.755	0.8055	1	1	0.29922	0.70078
PIMG	2_7974	control	45	12.857	-1.731	0.0008	1.279	0.9888	0.755	0.9999	1	1	0.00286	0.99714
PIMG	2_8214	control	2	0.571	-1.237	0.1209	-1.661	0.0781	0.755	0.8119	1	1	0.29976	0.70024
PIMG	2_8627	candidate	10	5	-0.834	0.1131	-3.965	0	0.625	0.9846	1	1	0.01764	0.98236
PIMG	2_8852	candidate	8	2	-1.701	0.0155	-6.486	0	0.781	0.9919	1	1	0.0291	0.9709
PIMG	2_9280	candidate	2	0.722	-0.064	0.3903	0.637	0.8073	0.432	0.2843	0.062	0.1846	0.18584	0.81416
PIMG	2_9480	candidate	1	0.476	0.559	0.4332	0.6	0.838	0.592	0.3898	NA	NA	0.35494	0.64506
PIMG	CL1029Contig1	demography	2	1.133	1.393	0.732	0.367	0.4606	0.389	0.2855	0.5	0.5948	0.1352	0.8648
PIMG	CL1104Contig1	candidate	5	1.111	-1.678	0.0254	-28.029	0	0.63	0.8751	0.606	0.8207	0.08994	0.91006
PIMG	CL1148Contig1_07	candidate	21	11	-0.407	0.4981	1.497	0.9804	0.25	0.608	0.384	0.1234	0.00965	0.99035
PIMG	CL1225Contig1	candidate	1	0.4	-0.816	0.2986	0.612	0.8305	0.68	0.5822	NA	NA	0.4758	0.5242
PIMG	CL1308Contig1	control	13	5.733	0.043	0.5274	0.383	0.5175	0.5	0.9675	0.578	0.7311	0.00419	0.99581
PIMG	CL1414Contig1	candidate	8	3.2	-1.174	0.0684	-1.121	0.1216	0.44	0.8575	0.766	0.8334	0.02414	0.97586
PIMG	CL1437Contig1	candidate	1	0.6	1.225	0.5195	-0.612	0.262	0.52	0.3198	NA	NA	0.34914	0.65086
PIMG	CL1455Contig1_06	candidate	3	0.667	-1.513	0.0594	-3.226	0.0196	0.63	0.7247	0.344	0.5144	0.21212	0.78788
PIMG	CL149Contig3	candidate	17	8.5	-0.851	0.0768	1.293	0.9403	0.625	0.9964	1	1	0.00593	0.99407
PIMG	CL1530Contig1	candidate	3	1.533	0.862	0.704	0	0.3102	0.389	0.4224	0.467	0.5588	0.08112	0.91888
PIMG	CL1661Contig1	candidate	1	0.536	1.166	0.5291	0.456	0.6727	0.531	0.2752	NA	NA	0.29514	0.70486
PIMG	CL1694Contig1_01	demography	4	2.067	0.974	0.7618	-0.284	0.2701	0.389	0.5355	0.417	0.4977	0.04544	0.95456
PIMG	CL2101Contig1	candidate	1	0.5	-0.612	0.3875	0.677	0.8605	0.625	0.5741	NA	NA	0.45648	0.54352
PIMG	CL2265Contig1	demography	3	1.5	-0.754	0.234	-0.355	0.2647	0.375	0.4576	0.407	0.3476	0.15312	0.84688
PIMG	CL2297Contig1	candidate	1	0.4	-0.816	0.2979	0.612	0.8257	0.68	0.5772	NA	NA	0.4801	0.5199
PIMG	CL2398Contig1	control	2	0.8	-0.973	0.1962	0.817	0.9034	0.44	0.37	0.063	0.0962	0.26278	0.73722
PIMG	CL2472Contig1	candidate	1	0.5	-0.612	0.3869	0.677	0.8548	0.625	0.5729	NA	NA	0.45748	0.54252
PIMG	CL2475Contig1	control	1	0.5	-0.612	0.386	0.677	0.8541	0.625	0.5779	NA	NA	0.46186	0.53814
PIMG	CL2492Contig1	candidate	18	7.6	-0.887	0.2346	0.739	0.7184	0.44	0.9121	0.698	0.8106	0.00736	0.99264
PIMG	CL2565Contig1	control	1	0.4	-0.816	0.3023	NA	NA	0.68	0.5791	NA	NA	0.4796	0.5204
PIMG	CL298Contig1	candidate	6	2.2	-0.932	0.2631	-0.526	0.2052	0.222	0.1754	0.252	0.1901	0.03736	0.96264
PIMG	CL3019Contig1	candidate	1	0.429	0.334	0.4012	0.609	0.8844	0.625	0.4152	NA	NA	0.36766	0.63234
PIMG	CL3162Contig1	candidate	4	2	-0.78	0.1956	-2.354	0.0282	0.375	0.5585	0.556	0.5074	0.09984	0.90016
PIMG	CL357Contig1	candidate	2	1	-0.71	0.271	0.91	0.9319	0.375	0.3167	0.111	0.1129	0.2542	0.7458
PIMG	CL4023Contig1	candidate	6	3	0.286	0.6306	0.984	0.9074	0.2	0.0903	0.28	0.1664	0.02968	0.97032
PIMG	CL4257Contig1	control	8	4.333	-0.069	0.607	0.199	0.4497	0.375	0.7885	0.429	0.2819	0.02394	0.97606
PIMG	CL4337Contig1	candidate	2	0.933	0.311	0.4817	0.367	0.4621	0.389	0.2833	0.2	0.2648	0.18458	0.81542
PIMG	CL4417Contig1	candidate	8	2.667	-1.408	0.0353	0.282	0.4669	0.222	0.2747	0.28	0.2097	0.02478	0.97522
PIMG	CL4470Contig1	candidate	9	5.667	1.536	0.8789	-1.323	0.1043	0.375	0.8153	0.716	0.6954	0.01324	0.98676
PIMG	CL4511Contig1	control	4	2	-0.78	0.1972	-1.177	0.1332	0.625	0.9072	1	1	0.09984	0.90016
PIMG	CL516Contig1	candidate	5	1.667	-1.337	0.0643	1.001	0.9641	0.5	0.7937	0.424	0.4962	0.07014	0.92986
PIMG	CL594Contig1	candidate	1	0.6	1.225	0.522	-0.612	0.2396	0.52	0.3205	NA	NA	0.34828	0.65172
PIMG	CL59Contig1	candidate	1	0.5	-0.612	0.3742	0.677	0.8551	0.625	0.5679	NA	NA	0.45518	0.54482
PIMG	CL866Contig1	candidate	2	1	-0.71	0.2771	-0.91	0.2062	0.375	0.316	0.111	0.1234	0.24984	0.75016
PIMG	UMN_1037	candidate	4	2.095	1.354	0.8758	0.761	0.8054	0.224	0.076	0.284	0.3261	0.0307	0.9693
PIMG	UMN_1072	demography	35	17.6	0.357	0.6504	0.409	0.5383	0.2	0.5699	0.431	0.35	0.0057	0.9943
PIMG	UMN_1089	control	1	0.333	-0.933	0.2549	-2.759	0.058	0.722	0.5741	NA	NA	0.50108	0.49892
PIMG	UMN_1263	control	2	0.8	-0.973	0.1922	-1.226	0.126	0.68	0.7858	1	0.7742	0.26218	0.73782
PIMG	UMN_1742	candidate	4	2.4	2.006	0.9358	0	0.2993	0.5	0.7256	1	0.9511	0.03184	0.96816
PIMG	UMN_2616	control	3	1.2	-1.048	0.1482	0.95	0.9411	0.68	0.8845	1	0.7808	0.15422	0.84578
PIMG	UMN_2989	control	17	7.6	-0.504	0.4097	1.351	0.9925	0.2	0.3495	0.412	0.3247	0.00748	0.99252
PIMG	UMN_3408	candidate	5	1.964	0.084	0.5335	0.165	0.3909	0.281	0.2661	0.352	0.4909	0.02906	0.97094
PIMG	UMN_4091	candidate	18	7.4	-1.057	0.142	0.219	0.4399	0.36	0.8707	0.907	0.9629	0.00726	0.99274
PIMG	UMN_501	candidate	2	1	-0.71	0.2759	-2.729	0.0219	0.625	0.7674	1	1	0.25086	0.74914
PIMG	UMN_5075	control	18	7.8	-0.066	0.4919	1.089	0.9252	0.389	0.9472	0.5	0.6282	0.00354	0.99646
PIMG	UMN_5272	candidate	3	1.8	1.573	0.8517	0.106	0.3843	0.36	0.3234	0.63	0.6786	0.08022	0.91978
PIMG	UMN_5384	control	1	0.476	0.559	0.4285	NA	NA	0.592	0.3997	NA	NA	0.35704	0.64296
PIMG	UMN_5798	candidate	1	0.533	0.851	0.4673	0.552	0.8216	0.556	0.3638	NA	NA	0.34846	0.65154
PIMG	UMN_5867	candidate	5	2.286	0.594	0.7073	0.181	0.4078	0.224	0.12	0.165	0.1453	0.0251	0.9749
PIMG	UMN_801	control	1	0.533	0.851	0.4641	-1.104	0.1656	0.556	0.3604	NA	NA	0.34914	0.65086
PIMG	UMN_915	candidate	1	0.286	-1.006	0.2352	0.5	0.6814	0.755	0.5964	NA	NA	0.51812	0.48188
PIMG	UMN_CL5Contig2	control	1	0.5	-0.612	0.3829	0.677	0.8567	0.625	0.578	NA	NA	0.4555	0.5445
PIMG	UMN_CL98Contig1	candidate	4	1.8	-0.41	0.4356	0.96	0.9317	0.44	0.655	0.375	0.3368	0.08116	0.91884
