# Supplementary material for: Contrasting patterns of nucleotide diversity for four conifers of Alpine European forests
Source: Evol Appl. 2012 Nov;5(7):762–75. doi: 10.1111/j.1752-4571.2012.00256.x (PMC3492901; doi:10.1111/j.1752-4571.2012.00256.x)
Supplement: Supplementary file 10 [file eva0005-0762-SD19.txt]

800 primers pairs
successfully resequenced
 in  Pinaceae
727 successfully 
sequenced amplicons
Agencourt  Bioscience Corporation
First check: duplicates and organella DNA
698 amplicons
Identif_ication of potential gene function
Second check: sequence quality
430 candidate
 genes
246 candidate
 genes
268 control
genes
156 control
genes
70 
ABAL
61
LADE
171
PICE
190
PIMG
32
ABAL
35
LADE
108
PICE
120
PIMG
