# Supplementary material for: Contrasting patterns of nucleotide diversity for four conifers of Alpine European forests
Source: Evol Appl. 2012 Nov;5(7):762–75. doi: 10.1111/j.1752-4571.2012.00256.x (PMC3492901; doi:10.1111/j.1752-4571.2012.00256.x)
Supplement: Supplementary file 13 [file eva0005-0762-SD20.txt]

0.00
0.02
0.04
0.06
0.08
w w w w
Estimate per site
A. alba L. decidua P. cembra P. mugo
0.00
0.05
0.10
0.15
0.20
0.25
0.30
0.35
Estimate per site
 Ka    KsDxy  Ka    KsDxy  Ka    KsDxy  Ka    KsDxy 
A. alba L. decidua P. cembra P. mugoA B
