# Supplementary material for: Contrasting patterns of nucleotide diversity for four conifers of Alpine European forests
Source: Evol Appl. 2012 Nov;5(7):762–75. doi: 10.1111/j.1752-4571.2012.00256.x (PMC3492901; doi:10.1111/j.1752-4571.2012.00256.x)
Supplement: Supplementary file 18 [file eva0005-0762-SD21.txt]

0.00
0.05
0.10
0.15
Estimate per site
Abies alba
w w w w
All N-coding Syn N-Syn
0.00
0.02
0.04
0.06
0.08
0.10
Estimate per site
Larix decidua
w w w w
All N-coding Syn N-Syn
0.00
0.02
0.04
0.06
0.08
Estimate per site
Pinus cembra
w w w w
All N-coding Syn N-Syn
0.00
0.05
0.10
0.15
Estimate per site
Pinus mugo
w w w w
All N-coding Syn N-Syn
