# Supplementary material for: Contrasting patterns of nucleotide diversity for four conifers of Alpine European forests
Source: Evol Appl. 2012 Nov;5(7):762–75. doi: 10.1111/j.1752-4571.2012.00256.x (PMC3492901; doi:10.1111/j.1752-4571.2012.00256.x)
Supplement: Supplementary file 19 [file eva0005-0762-SD22.txt]

0.00
0.01
0.02
0.03
0.04
0.05
w w w w
All Nocoding Syn NSyn
Estimate per site
Abies alba
0.00
0.02
0.04
0.06
0.08
0.10
0.12
0.14
w w w w
All Nocoding Syn NSyn
Estimate per site
Larix decidua
0.000
0.010
0.020
0.030
All Nocoding Syn NSyn
w w w w
Estimate per site
Pinus cembra
0.00
0.02
0.04
0.06
0.08
0.10
0.12
w w w w
All Nocoding Syn NSyn
Estimate per site
Pinus mugo
