# Supplementary material for: Contrasting patterns of nucleotide diversity for four conifers of Alpine European forests
Source: Evol Appl. 2012 Nov;5(7):762–75. doi: 10.1111/j.1752-4571.2012.00256.x (PMC3492901; doi:10.1111/j.1752-4571.2012.00256.x)
Supplement: Supplementary file 22 [file eva0005-0762-SD23.txt]

0 1 2 3 4 6 8 10 11 24 40
0.0
0.1
0.2
0.3
0.4
Abies alba
SNPN
freq
0 1 2 3 4 5 6 8 21 27 38 56
0.0
0.1
0.2
0.3
0.4
Larix decidua
SNPN
freq
0 1 2 3 4 5 6 7 11 12 16 19 23 31
0.0
0.1
0.2
0.3
0.4
0.5
SNPN
freq
Pinuc cembra
0 2 4 6 8 10 12 14 18 21 30 43 54
0.00
0.05
0.10
0.15
0.20
0.25
Pinus mugo
SNPN
freq
